# Supplementary material for: Potential of ATP5MG to Treat Metabolic Syndrome-Associated Cardiovascular Diseases
Source: Front Cardiovasc Med. 2022 Jul 22;9:921778. doi: 10.3389/fcvm.2022.921778 (PMC9355403; doi:10.3389/fcvm.2022.921778)
Supplement: Supplementary file 2 [file Table_1.XLSX]

## Sheet: newAll
Gene symbol	hitMiRNAs	pval	fdr	Tissue Num
LARP4	hsa-miR-21-5p,hsa-miR-590-5p,hsa-miR-2115-3p,hsa-miR-130a-5p,hsa-miR-23a-3p,hsa-miR-23b-3p,hsa-miR-23c,hsa-miR-320a,hsa-miR-320b,hsa-miR-320c,hsa-miR-320d,hsa-miR-4429,hsa-miR-329-3p,hsa-miR-362-3p,hsa-miR-335-5p,hsa-miR-362-5p,hsa-miR-369-3p,hsa-miR-371a-5p,hsa-miR-374a-5p,hsa-miR-374b-5p,hsa-miR-377-3p,hsa-miR-409-3p,hsa-miR-410-3p,hsa-miR-450b-5p,hsa-miR-452-5p,hsa-miR-4676-3p,hsa-miR-892c-3p,…	1.67e-11	2.21e-08	21
C21orf91	hsa-miR-21-5p,hsa-miR-590-5p,hsa-miR-130a-5p,hsa-miR-23a-3p,hsa-miR-23b-3p,hsa-miR-23c,hsa-miR-320a,hsa-miR-320b,hsa-miR-320c,hsa-miR-320d,hsa-miR-4429,hsa-miR-329-3p,hsa-miR-362-3p,hsa-miR-362-5p,hsa-miR-369-3p,hsa-miR-371a-5p,hsa-miR-374a-5p,hsa-miR-374b-5p,hsa-miR-377-3p,hsa-miR-409-3p,hsa-miR-410-3p,hsa-miR-450b-5p,hsa-miR-452-5p,hsa-miR-4676-3p,hsa-miR-892c-3p,hsa-miR-1270,hsa-miR-620,hsa-mi…	5.69e-11	3.77e-08	16
FOXN2	hsa-miR-21-5p,hsa-miR-590-5p,hsa-miR-2115-3p,hsa-miR-130a-5p,hsa-miR-23a-3p,hsa-miR-23b-3p,hsa-miR-23c,hsa-miR-296-3p,hsa-miR-320a,hsa-miR-320b,hsa-miR-320c,hsa-miR-320d,hsa-miR-4429,hsa-miR-329-3p,hsa-miR-362-3p,hsa-miR-362-5p,hsa-miR-369-3p,hsa-miR-371a-5p,hsa-miR-374a-5p,hsa-miR-374b-5p,hsa-miR-409-3p,hsa-miR-410-3p,hsa-miR-450b-5p,hsa-miR-452-5p,hsa-miR-4676-3p,hsa-miR-892c-3p,hsa-miR-496,hsa…	3.21e-10	1.42e-07	25
OTUD6B	hsa-miR-205-5p,hsa-miR-130a-5p,hsa-miR-23a-3p,hsa-miR-23b-3p,hsa-miR-23c,hsa-miR-320a,hsa-miR-320b,hsa-miR-320c,hsa-miR-320d,hsa-miR-4429,hsa-miR-329-3p,hsa-miR-362-3p,hsa-miR-369-3p,hsa-miR-371a-5p,hsa-miR-374a-5p,hsa-miR-374b-5p,hsa-miR-409-3p,hsa-miR-410-3p,hsa-miR-452-5p,hsa-miR-4676-3p,hsa-miR-892c-3p,hsa-miR-489-3p,hsa-miR-1277-5p,hsa-miR-576-5p,hsa-miR-579-3p,hsa-miR-664b-3p,hsa-miR-129-5p…	6.04e-10	2e-07	20
ZBTB41	hsa-miR-205-5p,hsa-miR-21-5p,hsa-miR-590-5p,hsa-miR-130a-5p,hsa-miR-23a-3p,hsa-miR-23b-3p,hsa-miR-23c,hsa-miR-320a,hsa-miR-320b,hsa-miR-320c,hsa-miR-320d,hsa-miR-4429,hsa-miR-329-3p,hsa-miR-362-3p,hsa-miR-335-5p,hsa-miR-362-5p,hsa-miR-369-3p,hsa-miR-371a-5p,hsa-miR-374a-5p,hsa-miR-374b-5p,hsa-miR-377-3p,hsa-miR-409-3p,hsa-miR-410-3p,hsa-miR-450b-5p,hsa-miR-452-5p,hsa-miR-4676-3p,hsa-miR-892c-3p,h…	8.27e-10	2.19e-07	25
DMXL1	hsa-miR-2115-3p,hsa-miR-130a-5p,hsa-miR-23a-3p,hsa-miR-23b-3p,hsa-miR-23c,hsa-miR-296-3p,hsa-miR-320a,hsa-miR-320b,hsa-miR-320c,hsa-miR-320d,hsa-miR-4429,hsa-miR-329-3p,hsa-miR-362-3p,hsa-miR-369-3p,hsa-miR-371a-5p,hsa-miR-374a-5p,hsa-miR-374b-5p,hsa-miR-410-3p,hsa-miR-450b-5p,hsa-miR-1270,hsa-miR-620,hsa-miR-489-3p,hsa-miR-496,hsa-miR-1277-5p,hsa-miR-514a-3p,hsa-miR-514b-3p,hsa-miR-516b-5p,hsa-m…	8.94e-10	2.19e-07	29
JAG1	hsa-miR-205-5p,hsa-miR-21-5p,hsa-miR-590-5p,hsa-miR-2115-3p,hsa-miR-130a-5p,hsa-miR-23a-3p,hsa-miR-23b-3p,hsa-miR-23c,hsa-miR-329-3p,hsa-miR-362-3p,hsa-miR-335-5p,hsa-miR-369-3p,hsa-miR-371a-5p,hsa-miR-377-3p,hsa-miR-410-3p,hsa-miR-450b-5p,hsa-miR-452-5p,hsa-miR-4676-3p,hsa-miR-892c-3p,hsa-miR-489-3p,hsa-miR-496,hsa-miR-1277-5p,hsa-miR-509-3p,hsa-miR-514a-3p,hsa-miR-514b-3p,hsa-miR-576-5p,hsa-miR…	1.97e-09	3.73e-07	25
SPTSSA	hsa-miR-21-5p,hsa-miR-590-5p,hsa-miR-130a-5p,hsa-miR-23a-3p,hsa-miR-23b-3p,hsa-miR-23c,hsa-miR-320a,hsa-miR-320b,hsa-miR-320c,hsa-miR-320d,hsa-miR-4429,hsa-miR-329-3p,hsa-miR-362-3p,hsa-miR-335-5p,hsa-miR-371a-5p,hsa-miR-374a-5p,hsa-miR-374b-5p,hsa-miR-409-3p,hsa-miR-410-3p,hsa-miR-489-3p,hsa-miR-1277-5p,hsa-miR-514a-3p,hsa-miR-514b-3p,hsa-miR-516b-5p,hsa-miR-579-3p,hsa-miR-664b-3p,hsa-miR-584-5p…	1.98e-09	3.73e-07	15
AEBP2	hsa-miR-205-5p,hsa-miR-21-5p,hsa-miR-590-5p,hsa-miR-2115-3p,hsa-miR-130a-5p,hsa-miR-23a-3p,hsa-miR-23b-3p,hsa-miR-23c,hsa-miR-320a,hsa-miR-320b,hsa-miR-320c,hsa-miR-320d,hsa-miR-4429,hsa-miR-329-3p,hsa-miR-362-3p,hsa-miR-362-5p,hsa-miR-369-3p,hsa-miR-371a-5p,hsa-miR-377-3p,hsa-miR-409-3p,hsa-miR-410-3p,hsa-miR-450b-5p,hsa-miR-452-5p,hsa-miR-4676-3p,hsa-miR-892c-3p,hsa-miR-489-3p,hsa-miR-496,hsa-m…	2.11e-09	3.73e-07	22
QSER1	hsa-miR-205-5p,hsa-miR-21-5p,hsa-miR-590-5p,hsa-miR-2115-3p,hsa-miR-130a-5p,hsa-miR-23a-3p,hsa-miR-23b-3p,hsa-miR-23c,hsa-miR-320a,hsa-miR-320b,hsa-miR-320c,hsa-miR-320d,hsa-miR-4429,hsa-miR-335-5p,hsa-miR-362-5p,hsa-miR-369-3p,hsa-miR-371a-5p,hsa-miR-374a-5p,hsa-miR-374b-5p,hsa-miR-377-3p,hsa-miR-409-3p,hsa-miR-410-3p,hsa-miR-450b-5p,hsa-miR-452-5p,hsa-miR-4676-3p,hsa-miR-892c-3p,hsa-miR-1270,hs…	2.49e-09	3.73e-07	28
PRKAB2	hsa-miR-205-5p,hsa-miR-21-5p,hsa-miR-590-5p,hsa-miR-130a-5p,hsa-miR-23a-3p,hsa-miR-23b-3p,hsa-miR-23c,hsa-miR-296-3p,hsa-miR-320a,hsa-miR-320b,hsa-miR-320c,hsa-miR-320d,hsa-miR-4429,hsa-miR-329-3p,hsa-miR-362-3p,hsa-miR-335-5p,hsa-miR-362-5p,hsa-miR-369-3p,hsa-miR-371a-5p,hsa-miR-374a-5p,hsa-miR-374b-5p,hsa-miR-377-3p,hsa-miR-410-3p,hsa-miR-450b-5p,hsa-miR-452-5p,hsa-miR-4676-3p,hsa-miR-892c-3p,h…	2.49e-09	3.73e-07	28
BCLAF1	hsa-miR-21-5p,hsa-miR-590-5p,hsa-miR-130a-5p,hsa-miR-23a-3p,hsa-miR-23b-3p,hsa-miR-23c,hsa-miR-320a,hsa-miR-320b,hsa-miR-320c,hsa-miR-320d,hsa-miR-4429,hsa-miR-329-3p,hsa-miR-362-3p,hsa-miR-335-5p,hsa-miR-362-5p,hsa-miR-369-3p,hsa-miR-371a-5p,hsa-miR-374a-5p,hsa-miR-374b-5p,hsa-miR-377-3p,hsa-miR-409-3p,hsa-miR-410-3p,hsa-miR-450b-5p,hsa-miR-452-5p,hsa-miR-4676-3p,hsa-miR-892c-3p,hsa-miR-489-3p,h…	3.79e-09	4.18e-07	20
CYP1B1	hsa-miR-205-5p,hsa-miR-21-5p,hsa-miR-590-5p,hsa-miR-130a-5p,hsa-miR-23a-3p,hsa-miR-23b-3p,hsa-miR-23c,hsa-miR-296-3p,hsa-miR-320a,hsa-miR-320b,hsa-miR-320c,hsa-miR-320d,hsa-miR-4429,hsa-miR-329-3p,hsa-miR-362-3p,hsa-miR-362-5p,hsa-miR-369-3p,hsa-miR-371a-5p,hsa-miR-374a-5p,hsa-miR-374b-5p,hsa-miR-377-3p,hsa-miR-409-3p,hsa-miR-410-3p,hsa-miR-450b-5p,hsa-miR-489-3p,hsa-miR-1277-5p,hsa-miR-509-3p,hs…	3.79e-09	4.18e-07	19
PAIP2	hsa-miR-205-5p,hsa-miR-21-5p,hsa-miR-590-5p,hsa-miR-130a-5p,hsa-miR-23a-3p,hsa-miR-23b-3p,hsa-miR-23c,hsa-miR-335-5p,hsa-miR-371a-5p,hsa-miR-374a-5p,hsa-miR-374b-5p,hsa-miR-377-3p,hsa-miR-409-3p,hsa-miR-410-3p,hsa-miR-452-5p,hsa-miR-4676-3p,hsa-miR-892c-3p,hsa-miR-1270,hsa-miR-620,hsa-miR-489-3p,hsa-miR-514a-3p,hsa-miR-514b-3p,hsa-miR-576-5p,hsa-miR-129-5p,hsa-miR-3617-5p,hsa-miR-641,hsa-miR-888-…	4.93e-09	4.67e-07	14
ADAM10	hsa-miR-205-5p,hsa-miR-130a-5p,hsa-miR-23a-3p,hsa-miR-23b-3p,hsa-miR-23c,hsa-miR-296-3p,hsa-miR-320a,hsa-miR-320b,hsa-miR-320c,hsa-miR-320d,hsa-miR-4429,hsa-miR-369-3p,hsa-miR-371a-5p,hsa-miR-374a-5p,hsa-miR-374b-5p,hsa-miR-409-3p,hsa-miR-410-3p,hsa-miR-450b-5p,hsa-miR-452-5p,hsa-miR-4676-3p,hsa-miR-892c-3p,hsa-miR-1270,hsa-miR-620,hsa-miR-489-3p,hsa-miR-496,hsa-miR-1277-5p,hsa-miR-509-3p,hsa-miR…	5.12e-09	4.67e-07	25
PDE3A	hsa-miR-205-5p,hsa-miR-21-5p,hsa-miR-590-5p,hsa-miR-2115-3p,hsa-miR-130a-5p,hsa-miR-23a-3p,hsa-miR-23b-3p,hsa-miR-23c,hsa-miR-320a,hsa-miR-320b,hsa-miR-320c,hsa-miR-320d,hsa-miR-4429,hsa-miR-329-3p,hsa-miR-362-3p,hsa-miR-362-5p,hsa-miR-369-3p,hsa-miR-371a-5p,hsa-miR-377-3p,hsa-miR-409-3p,hsa-miR-410-3p,hsa-miR-452-5p,hsa-miR-4676-3p,hsa-miR-892c-3p,hsa-miR-1270,hsa-miR-620,hsa-miR-496,hsa-miR-127…	7.46e-09	6.18e-07	23
GNB4	hsa-miR-21-5p,hsa-miR-590-5p,hsa-miR-2115-3p,hsa-miR-130a-5p,hsa-miR-23a-3p,hsa-miR-23b-3p,hsa-miR-23c,hsa-miR-320a,hsa-miR-320b,hsa-miR-320c,hsa-miR-320d,hsa-miR-4429,hsa-miR-329-3p,hsa-miR-362-3p,hsa-miR-362-5p,hsa-miR-369-3p,hsa-miR-371a-5p,hsa-miR-374a-5p,hsa-miR-374b-5p,hsa-miR-377-3p,hsa-miR-409-3p,hsa-miR-410-3p,hsa-miR-452-5p,hsa-miR-4676-3p,hsa-miR-892c-3p,hsa-miR-489-3p,hsa-miR-496,hsa-…	8.3e-09	6.48e-07	20
BCL11A	hsa-miR-21-5p,hsa-miR-590-5p,hsa-miR-130a-5p,hsa-miR-23a-3p,hsa-miR-23b-3p,hsa-miR-23c,hsa-miR-296-3p,hsa-miR-335-5p,hsa-miR-362-5p,hsa-miR-369-3p,hsa-miR-371a-5p,hsa-miR-374a-5p,hsa-miR-374b-5p,hsa-miR-409-3p,hsa-miR-410-3p,hsa-miR-450b-5p,hsa-miR-452-5p,hsa-miR-4676-3p,hsa-miR-892c-3p,hsa-miR-489-3p,hsa-miR-1277-5p,hsa-miR-514a-3p,hsa-miR-514b-3p,hsa-miR-516b-5p,hsa-miR-579-3p,hsa-miR-664b-3p,h…	1.12e-08	8.24e-07	13
LBR	hsa-miR-205-5p,hsa-miR-21-5p,hsa-miR-590-5p,hsa-miR-130a-5p,hsa-miR-23a-3p,hsa-miR-23b-3p,hsa-miR-23c,hsa-miR-296-3p,hsa-miR-320a,hsa-miR-320b,hsa-miR-320c,hsa-miR-320d,hsa-miR-4429,hsa-miR-329-3p,hsa-miR-362-3p,hsa-miR-362-5p,hsa-miR-371a-5p,hsa-miR-374a-5p,hsa-miR-374b-5p,hsa-miR-409-3p,hsa-miR-410-3p,hsa-miR-450b-5p,hsa-miR-452-5p,hsa-miR-4676-3p,hsa-miR-892c-3p,hsa-miR-496,hsa-miR-1277-5p,hsa…	1.31e-08	9.11e-07	18
TRAF5	hsa-miR-205-5p,hsa-miR-21-5p,hsa-miR-590-5p,hsa-miR-130a-5p,hsa-miR-23a-3p,hsa-miR-23b-3p,hsa-miR-23c,hsa-miR-296-3p,hsa-miR-329-3p,hsa-miR-362-3p,hsa-miR-335-5p,hsa-miR-362-5p,hsa-miR-369-3p,hsa-miR-371a-5p,hsa-miR-410-3p,hsa-miR-450b-5p,hsa-miR-452-5p,hsa-miR-4676-3p,hsa-miR-892c-3p,hsa-miR-489-3p,hsa-miR-1277-5p,hsa-miR-516b-5p,hsa-miR-576-5p,hsa-miR-579-3p,hsa-miR-664b-3p,hsa-miR-129-5p,hsa-m…	1.34e-08	9.11e-07	17
GXYLT1	hsa-miR-205-5p,hsa-miR-21-5p,hsa-miR-590-5p,hsa-miR-2115-3p,hsa-miR-130a-5p,hsa-miR-23a-3p,hsa-miR-23b-3p,hsa-miR-23c,hsa-miR-296-3p,hsa-miR-320a,hsa-miR-320b,hsa-miR-320c,hsa-miR-320d,hsa-miR-4429,hsa-miR-329-3p,hsa-miR-362-3p,hsa-miR-369-3p,hsa-miR-371a-5p,hsa-miR-374a-5p,hsa-miR-374b-5p,hsa-miR-377-3p,hsa-miR-409-3p,hsa-miR-410-3p,hsa-miR-450b-5p,hsa-miR-452-5p,hsa-miR-4676-3p,hsa-miR-892c-3p,…	1.45e-08	9.16e-07	21
MAN1A1	hsa-miR-205-5p,hsa-miR-21-5p,hsa-miR-590-5p,hsa-miR-320a,hsa-miR-320b,hsa-miR-320c,hsa-miR-320d,hsa-miR-4429,hsa-miR-362-5p,hsa-miR-369-3p,hsa-miR-374a-5p,hsa-miR-374b-5p,hsa-miR-377-3p,hsa-miR-409-3p,hsa-miR-410-3p,hsa-miR-450b-5p,hsa-miR-1270,hsa-miR-620,hsa-miR-489-3p,hsa-miR-1277-5p,hsa-miR-514a-3p,hsa-miR-514b-3p,hsa-miR-576-5p,hsa-miR-579-3p,hsa-miR-664b-3p,hsa-miR-129-5p,hsa-miR-3617-5p,hs…	1.69e-08	1.02e-06	20
PDS5B	hsa-miR-205-5p,hsa-miR-21-5p,hsa-miR-590-5p,hsa-miR-130a-5p,hsa-miR-23a-3p,hsa-miR-23b-3p,hsa-miR-23c,hsa-miR-320a,hsa-miR-320b,hsa-miR-320c,hsa-miR-320d,hsa-miR-4429,hsa-miR-329-3p,hsa-miR-362-3p,hsa-miR-335-5p,hsa-miR-362-5p,hsa-miR-369-3p,hsa-miR-374a-5p,hsa-miR-374b-5p,hsa-miR-377-3p,hsa-miR-409-3p,hsa-miR-450b-5p,hsa-miR-452-5p,hsa-miR-4676-3p,hsa-miR-892c-3p,hsa-miR-1270,hsa-miR-620,hsa-miR…	1.7e-08	1.02e-06	23
NUS1	hsa-miR-205-5p,hsa-miR-2115-3p,hsa-miR-130a-5p,hsa-miR-23a-3p,hsa-miR-23b-3p,hsa-miR-23c,hsa-miR-296-3p,hsa-miR-320a,hsa-miR-320b,hsa-miR-320c,hsa-miR-320d,hsa-miR-4429,hsa-miR-329-3p,hsa-miR-362-3p,hsa-miR-335-5p,hsa-miR-369-3p,hsa-miR-371a-5p,hsa-miR-374a-5p,hsa-miR-374b-5p,hsa-miR-377-3p,hsa-miR-409-3p,hsa-miR-410-3p,hsa-miR-450b-5p,hsa-miR-452-5p,hsa-miR-4676-3p,hsa-miR-892c-3p,hsa-miR-1270,h…	1.72e-08	1.02e-06	14
C4orf46	hsa-miR-205-5p,hsa-miR-130a-5p,hsa-miR-23a-3p,hsa-miR-23b-3p,hsa-miR-23c,hsa-miR-320a,hsa-miR-320b,hsa-miR-320c,hsa-miR-320d,hsa-miR-4429,hsa-miR-329-3p,hsa-miR-362-3p,hsa-miR-335-5p,hsa-miR-369-3p,hsa-miR-371a-5p,hsa-miR-377-3p,hsa-miR-409-3p,hsa-miR-452-5p,hsa-miR-4676-3p,hsa-miR-892c-3p,hsa-miR-489-3p,hsa-miR-496,hsa-miR-1277-5p,hsa-miR-514a-3p,hsa-miR-514b-3p,hsa-miR-516b-5p,hsa-miR-576-5p,hs…	2.23e-08	1.19e-06	19
ATXN3	hsa-miR-21-5p,hsa-miR-590-5p,hsa-miR-130a-5p,hsa-miR-23a-3p,hsa-miR-23b-3p,hsa-miR-23c,hsa-miR-320a,hsa-miR-320b,hsa-miR-320c,hsa-miR-320d,hsa-miR-4429,hsa-miR-329-3p,hsa-miR-362-3p,hsa-miR-371a-5p,hsa-miR-374a-5p,hsa-miR-374b-5p,hsa-miR-377-3p,hsa-miR-409-3p,hsa-miR-410-3p,hsa-miR-450b-5p,hsa-miR-1270,hsa-miR-620,hsa-miR-1277-5p,hsa-miR-514a-3p,hsa-miR-514b-3p,hsa-miR-516b-5p,hsa-miR-576-5p,hsa-…	2.7e-08	1.38e-06	19
RNF138	hsa-miR-21-5p,hsa-miR-590-5p,hsa-miR-2115-3p,hsa-miR-130a-5p,hsa-miR-23a-3p,hsa-miR-23b-3p,hsa-miR-23c,hsa-miR-296-3p,hsa-miR-320a,hsa-miR-320b,hsa-miR-320c,hsa-miR-320d,hsa-miR-4429,hsa-miR-329-3p,hsa-miR-362-3p,hsa-miR-362-5p,hsa-miR-369-3p,hsa-miR-371a-5p,hsa-miR-377-3p,hsa-miR-409-3p,hsa-miR-410-3p,hsa-miR-450b-5p,hsa-miR-489-3p,hsa-miR-496,hsa-miR-514a-3p,hsa-miR-514b-3p,hsa-miR-576-5p,hsa-m…	3.69e-08	1.81e-06	13
PRKACB	hsa-miR-205-5p,hsa-miR-2115-3p,hsa-miR-130a-5p,hsa-miR-23a-3p,hsa-miR-23b-3p,hsa-miR-23c,hsa-miR-320a,hsa-miR-320b,hsa-miR-320c,hsa-miR-320d,hsa-miR-4429,hsa-miR-329-3p,hsa-miR-362-3p,hsa-miR-362-5p,hsa-miR-369-3p,hsa-miR-371a-5p,hsa-miR-374a-5p,hsa-miR-374b-5p,hsa-miR-377-3p,hsa-miR-409-3p,hsa-miR-410-3p,hsa-miR-450b-5p,hsa-miR-496,hsa-miR-1277-5p,hsa-miR-509-3p,hsa-miR-514a-3p,hsa-miR-514b-3p,h…	3.73e-08	1.81e-06	21
PCGF5	hsa-miR-21-5p,hsa-miR-590-5p,hsa-miR-130a-5p,hsa-miR-23a-3p,hsa-miR-23b-3p,hsa-miR-23c,hsa-miR-296-3p,hsa-miR-320a,hsa-miR-320b,hsa-miR-320c,hsa-miR-320d,hsa-miR-4429,hsa-miR-329-3p,hsa-miR-362-3p,hsa-miR-335-5p,hsa-miR-362-5p,hsa-miR-369-3p,hsa-miR-371a-5p,hsa-miR-374a-5p,hsa-miR-374b-5p,hsa-miR-377-3p,hsa-miR-409-3p,hsa-miR-410-3p,hsa-miR-450b-5p,hsa-miR-452-5p,hsa-miR-4676-3p,hsa-miR-892c-3p,h…	3.87e-08	1.81e-06	17
RANBP6	hsa-miR-205-5p,hsa-miR-130a-5p,hsa-miR-23a-3p,hsa-miR-23b-3p,hsa-miR-23c,hsa-miR-320a,hsa-miR-320b,hsa-miR-320c,hsa-miR-320d,hsa-miR-4429,hsa-miR-335-5p,hsa-miR-362-5p,hsa-miR-369-3p,hsa-miR-371a-5p,hsa-miR-374a-5p,hsa-miR-374b-5p,hsa-miR-410-3p,hsa-miR-450b-5p,hsa-miR-452-5p,hsa-miR-4676-3p,hsa-miR-892c-3p,hsa-miR-1270,hsa-miR-620,hsa-miR-489-3p,hsa-miR-496,hsa-miR-516b-5p,hsa-miR-584-5p,hsa-miR…	4.57e-08	2.02e-06	21
KITLG	hsa-miR-130a-5p,hsa-miR-23a-3p,hsa-miR-23b-3p,hsa-miR-23c,hsa-miR-296-3p,hsa-miR-320a,hsa-miR-320b,hsa-miR-320c,hsa-miR-320d,hsa-miR-4429,hsa-miR-329-3p,hsa-miR-362-3p,hsa-miR-362-5p,hsa-miR-369-3p,hsa-miR-371a-5p,hsa-miR-374a-5p,hsa-miR-374b-5p,hsa-miR-377-3p,hsa-miR-409-3p,hsa-miR-410-3p,hsa-miR-450b-5p,hsa-miR-452-5p,hsa-miR-4676-3p,hsa-miR-892c-3p,hsa-miR-1270,hsa-miR-620,hsa-miR-489-3p,hsa-m…	4.58e-08	2.02e-06	20
ZMYM1	hsa-miR-21-5p,hsa-miR-590-5p,hsa-miR-362-5p,hsa-miR-369-3p,hsa-miR-371a-5p,hsa-miR-374a-5p,hsa-miR-374b-5p,hsa-miR-410-3p,hsa-miR-450b-5p,hsa-miR-452-5p,hsa-miR-4676-3p,hsa-miR-892c-3p,hsa-miR-1270,hsa-miR-620,hsa-miR-1277-5p,hsa-miR-576-5p,hsa-miR-584-5p,hsa-miR-129-5p,hsa-miR-3617-5p,hsa-miR-641,hsa-miR-541-3p,hsa-miR-654-5p,hsa-miR-7-5p,hsa-miR-9-5p,hsa-miR-944,hsa-miR-132-3p,hsa-miR-212-3p,hs…	4.8e-08	2.02e-06	24
SLC35A1	hsa-miR-205-5p,hsa-miR-320a,hsa-miR-320b,hsa-miR-320c,hsa-miR-320d,hsa-miR-4429,hsa-miR-329-3p,hsa-miR-362-3p,hsa-miR-335-5p,hsa-miR-362-5p,hsa-miR-369-3p,hsa-miR-377-3p,hsa-miR-1270,hsa-miR-620,hsa-miR-489-3p,hsa-miR-496,hsa-miR-576-5p,hsa-miR-579-3p,hsa-miR-664b-3p,hsa-miR-129-5p,hsa-miR-760,hsa-miR-9-5p,hsa-miR-944,hsa-miR-1271-5p,hsa-miR-96-5p,hsa-miR-132-3p,hsa-miR-212-3p,hsa-miR-135a-5p,hsa…	4.8e-08	2.02e-06	20
SMC2	hsa-miR-205-5p,hsa-miR-21-5p,hsa-miR-590-5p,hsa-miR-2115-3p,hsa-miR-296-3p,hsa-miR-329-3p,hsa-miR-362-3p,hsa-miR-362-5p,hsa-miR-369-3p,hsa-miR-371a-5p,hsa-miR-374a-5p,hsa-miR-374b-5p,hsa-miR-410-3p,hsa-miR-450b-5p,hsa-miR-452-5p,hsa-miR-4676-3p,hsa-miR-892c-3p,hsa-miR-1270,hsa-miR-620,hsa-miR-489-3p,hsa-miR-1277-5p,hsa-miR-514a-3p,hsa-miR-514b-3p,hsa-miR-516b-5p,hsa-miR-576-5p,hsa-miR-579-3p,hsa-…	6.25e-08	2.44e-06	21
LYPD6	hsa-miR-205-5p,hsa-miR-21-5p,hsa-miR-590-5p,hsa-miR-130a-5p,hsa-miR-23a-3p,hsa-miR-23b-3p,hsa-miR-23c,hsa-miR-320a,hsa-miR-320b,hsa-miR-320c,hsa-miR-320d,hsa-miR-4429,hsa-miR-329-3p,hsa-miR-362-3p,hsa-miR-335-5p,hsa-miR-362-5p,hsa-miR-371a-5p,hsa-miR-409-3p,hsa-miR-410-3p,hsa-miR-452-5p,hsa-miR-4676-3p,hsa-miR-892c-3p,hsa-miR-1270,hsa-miR-620,hsa-miR-489-3p,hsa-miR-1277-5p,hsa-miR-514a-3p,hsa-miR…	6.59e-08	2.5e-06	11
NCOA1	hsa-miR-205-5p,hsa-miR-130a-5p,hsa-miR-23a-3p,hsa-miR-23b-3p,hsa-miR-23c,hsa-miR-296-3p,hsa-miR-320a,hsa-miR-320b,hsa-miR-320c,hsa-miR-320d,hsa-miR-4429,hsa-miR-329-3p,hsa-miR-362-3p,hsa-miR-335-5p,hsa-miR-369-3p,hsa-miR-371a-5p,hsa-miR-374a-5p,hsa-miR-374b-5p,hsa-miR-377-3p,hsa-miR-409-3p,hsa-miR-410-3p,hsa-miR-450b-5p,hsa-miR-452-5p,hsa-miR-4676-3p,hsa-miR-892c-3p,hsa-miR-489-3p,hsa-miR-496,hsa…	6.59e-08	2.5e-06	24
SLC12A2	hsa-miR-205-5p,hsa-miR-21-5p,hsa-miR-590-5p,hsa-miR-130a-5p,hsa-miR-23a-3p,hsa-miR-23b-3p,hsa-miR-23c,hsa-miR-320a,hsa-miR-320b,hsa-miR-320c,hsa-miR-320d,hsa-miR-4429,hsa-miR-369-3p,hsa-miR-374a-5p,hsa-miR-374b-5p,hsa-miR-377-3p,hsa-miR-409-3p,hsa-miR-410-3p,hsa-miR-452-5p,hsa-miR-4676-3p,hsa-miR-892c-3p,hsa-miR-489-3p,hsa-miR-496,hsa-miR-1277-5p,hsa-miR-514a-3p,hsa-miR-514b-3p,hsa-miR-516b-5p,hs…	6.59e-08	2.5e-06	23
NDFIP2	hsa-miR-130a-5p,hsa-miR-23a-3p,hsa-miR-23b-3p,hsa-miR-23c,hsa-miR-320a,hsa-miR-320b,hsa-miR-320c,hsa-miR-320d,hsa-miR-4429,hsa-miR-329-3p,hsa-miR-362-3p,hsa-miR-362-5p,hsa-miR-369-3p,hsa-miR-374a-5p,hsa-miR-374b-5p,hsa-miR-410-3p,hsa-miR-450b-5p,hsa-miR-452-5p,hsa-miR-4676-3p,hsa-miR-892c-3p,hsa-miR-489-3p,hsa-miR-496,hsa-miR-1277-5p,hsa-miR-514a-3p,hsa-miR-514b-3p,hsa-miR-516b-5p,hsa-miR-576-5p,…	7.66e-08	2.67e-06	21
ZNF248	hsa-miR-205-5p,hsa-miR-2115-3p,hsa-miR-130a-5p,hsa-miR-23a-3p,hsa-miR-23b-3p,hsa-miR-23c,hsa-miR-296-3p,hsa-miR-329-3p,hsa-miR-362-3p,hsa-miR-369-3p,hsa-miR-371a-5p,hsa-miR-374a-5p,hsa-miR-374b-5p,hsa-miR-409-3p,hsa-miR-410-3p,hsa-miR-450b-5p,hsa-miR-452-5p,hsa-miR-4676-3p,hsa-miR-892c-3p,hsa-miR-1270,hsa-miR-620,hsa-miR-489-3p,hsa-miR-496,hsa-miR-1277-5p,hsa-miR-514a-3p,hsa-miR-514b-3p,hsa-miR-5…	7.69e-08	2.67e-06	18
PHTF2	hsa-miR-21-5p,hsa-miR-590-5p,hsa-miR-320a,hsa-miR-320b,hsa-miR-320c,hsa-miR-320d,hsa-miR-4429,hsa-miR-329-3p,hsa-miR-362-3p,hsa-miR-335-5p,hsa-miR-369-3p,hsa-miR-371a-5p,hsa-miR-374a-5p,hsa-miR-374b-5p,hsa-miR-377-3p,hsa-miR-409-3p,hsa-miR-410-3p,hsa-miR-450b-5p,hsa-miR-452-5p,hsa-miR-4676-3p,hsa-miR-892c-3p,hsa-miR-1270,hsa-miR-620,hsa-miR-489-3p,hsa-miR-496,hsa-miR-1277-5p,hsa-miR-516b-5p,hsa-m…	9.43e-08	3.13e-06	23
GOLPH3L	hsa-miR-205-5p,hsa-miR-130a-5p,hsa-miR-23a-3p,hsa-miR-23b-3p,hsa-miR-23c,hsa-miR-320a,hsa-miR-320b,hsa-miR-320c,hsa-miR-320d,hsa-miR-4429,hsa-miR-335-5p,hsa-miR-369-3p,hsa-miR-371a-5p,hsa-miR-374a-5p,hsa-miR-374b-5p,hsa-miR-409-3p,hsa-miR-410-3p,hsa-miR-452-5p,hsa-miR-4676-3p,hsa-miR-892c-3p,hsa-miR-1270,hsa-miR-620,hsa-miR-489-3p,hsa-miR-1277-5p,hsa-miR-514a-3p,hsa-miR-514b-3p,hsa-miR-516b-5p,hs…	1e-07	3.23e-06	13
GLIPR1	hsa-miR-329-3p,hsa-miR-362-3p,hsa-miR-369-3p,hsa-miR-371a-5p,hsa-miR-374a-5p,hsa-miR-374b-5p,hsa-miR-409-3p,hsa-miR-410-3p,hsa-miR-450b-5p,hsa-miR-496,hsa-miR-1277-5p,hsa-miR-576-5p,hsa-miR-579-3p,hsa-miR-664b-3p,hsa-miR-584-5p,hsa-miR-129-5p,hsa-miR-3617-5p,hsa-miR-641,hsa-miR-758-3p,hsa-miR-889-3p,hsa-miR-944,hsa-miR-135a-5p,hsa-miR-135b-5p,hsa-miR-137,hsa-miR-141-3p,hsa-miR-200a-3p,hsa-miR-142…	1.01e-07	3.23e-06	18
GOLT1B	hsa-miR-205-5p,hsa-miR-130a-5p,hsa-miR-23a-3p,hsa-miR-23b-3p,hsa-miR-23c,hsa-miR-296-3p,hsa-miR-320a,hsa-miR-320b,hsa-miR-320c,hsa-miR-320d,hsa-miR-4429,hsa-miR-335-5p,hsa-miR-362-5p,hsa-miR-369-3p,hsa-miR-371a-5p,hsa-miR-374a-5p,hsa-miR-374b-5p,hsa-miR-377-3p,hsa-miR-409-3p,hsa-miR-410-3p,hsa-miR-450b-5p,hsa-miR-452-5p,hsa-miR-4676-3p,hsa-miR-892c-3p,hsa-miR-489-3p,hsa-miR-496,hsa-miR-509-3p,hsa…	1.02e-07	3.23e-06	16
WNT5A	hsa-miR-21-5p,hsa-miR-590-5p,hsa-miR-130a-5p,hsa-miR-23a-3p,hsa-miR-23b-3p,hsa-miR-23c,hsa-miR-320a,hsa-miR-320b,hsa-miR-320c,hsa-miR-320d,hsa-miR-4429,hsa-miR-329-3p,hsa-miR-362-3p,hsa-miR-335-5p,hsa-miR-362-5p,hsa-miR-369-3p,hsa-miR-371a-5p,hsa-miR-374a-5p,hsa-miR-374b-5p,hsa-miR-409-3p,hsa-miR-410-3p,hsa-miR-450b-5p,hsa-miR-452-5p,hsa-miR-4676-3p,hsa-miR-892c-3p,hsa-miR-1270,hsa-miR-620,hsa-mi…	1.03e-07	3.23e-06	18
RBM12	hsa-miR-205-5p,hsa-miR-130a-5p,hsa-miR-23a-3p,hsa-miR-23b-3p,hsa-miR-23c,hsa-miR-320a,hsa-miR-320b,hsa-miR-320c,hsa-miR-320d,hsa-miR-4429,hsa-miR-329-3p,hsa-miR-362-3p,hsa-miR-335-5p,hsa-miR-362-5p,hsa-miR-369-3p,hsa-miR-374a-5p,hsa-miR-374b-5p,hsa-miR-409-3p,hsa-miR-410-3p,hsa-miR-450b-5p,hsa-miR-452-5p,hsa-miR-4676-3p,hsa-miR-892c-3p,hsa-miR-1270,hsa-miR-620,hsa-miR-489-3p,hsa-miR-496,hsa-miR-5…	1.03e-07	3.23e-06	26
EIF4E3	hsa-miR-205-5p,hsa-miR-21-5p,hsa-miR-590-5p,hsa-miR-2115-3p,hsa-miR-130a-5p,hsa-miR-23a-3p,hsa-miR-23b-3p,hsa-miR-23c,hsa-miR-320a,hsa-miR-320b,hsa-miR-320c,hsa-miR-320d,hsa-miR-4429,hsa-miR-329-3p,hsa-miR-362-3p,hsa-miR-335-5p,hsa-miR-369-3p,hsa-miR-371a-5p,hsa-miR-409-3p,hsa-miR-450b-5p,hsa-miR-1277-5p,hsa-miR-514a-3p,hsa-miR-514b-3p,hsa-miR-576-5p,hsa-miR-579-3p,hsa-miR-664b-3p,hsa-miR-129-5p,…	1.07e-07	3.23e-06	16
ATP2B4	hsa-miR-205-5p,hsa-miR-21-5p,hsa-miR-590-5p,hsa-miR-2115-3p,hsa-miR-130a-5p,hsa-miR-23a-3p,hsa-miR-23b-3p,hsa-miR-23c,hsa-miR-296-3p,hsa-miR-320a,hsa-miR-320b,hsa-miR-320c,hsa-miR-320d,hsa-miR-4429,hsa-miR-329-3p,hsa-miR-362-3p,hsa-miR-335-5p,hsa-miR-362-5p,hsa-miR-369-3p,hsa-miR-371a-5p,hsa-miR-374a-5p,hsa-miR-374b-5p,hsa-miR-377-3p,hsa-miR-410-3p,hsa-miR-450b-5p,hsa-miR-452-5p,hsa-miR-4676-3p,h…	1.08e-07	3.23e-06	24
USP45	hsa-miR-21-5p,hsa-miR-590-5p,hsa-miR-130a-5p,hsa-miR-23a-3p,hsa-miR-23b-3p,hsa-miR-23c,hsa-miR-296-3p,hsa-miR-320a,hsa-miR-320b,hsa-miR-320c,hsa-miR-320d,hsa-miR-4429,hsa-miR-362-5p,hsa-miR-369-3p,hsa-miR-371a-5p,hsa-miR-374a-5p,hsa-miR-374b-5p,hsa-miR-409-3p,hsa-miR-410-3p,hsa-miR-452-5p,hsa-miR-4676-3p,hsa-miR-892c-3p,hsa-miR-1277-5p,hsa-miR-514a-3p,hsa-miR-514b-3p,hsa-miR-576-5p,hsa-miR-579-3p…	1.11e-07	3.23e-06	19
MED13	hsa-miR-205-5p,hsa-miR-21-5p,hsa-miR-590-5p,hsa-miR-2115-3p,hsa-miR-130a-5p,hsa-miR-23a-3p,hsa-miR-23b-3p,hsa-miR-23c,hsa-miR-296-3p,hsa-miR-320a,hsa-miR-320b,hsa-miR-320c,hsa-miR-320d,hsa-miR-4429,hsa-miR-329-3p,hsa-miR-362-3p,hsa-miR-369-3p,hsa-miR-371a-5p,hsa-miR-374a-5p,hsa-miR-374b-5p,hsa-miR-409-3p,hsa-miR-410-3p,hsa-miR-452-5p,hsa-miR-4676-3p,hsa-miR-892c-3p,hsa-miR-489-3p,hsa-miR-496,hsa-…	1.12e-07	3.23e-06	29
WASHC4	hsa-miR-205-5p,hsa-miR-2115-3p,hsa-miR-130a-5p,hsa-miR-23a-3p,hsa-miR-23b-3p,hsa-miR-23c,hsa-miR-320a,hsa-miR-320b,hsa-miR-320c,hsa-miR-320d,hsa-miR-4429,hsa-miR-369-3p,hsa-miR-371a-5p,hsa-miR-374a-5p,hsa-miR-374b-5p,hsa-miR-409-3p,hsa-miR-410-3p,hsa-miR-450b-5p,hsa-miR-452-5p,hsa-miR-4676-3p,hsa-miR-892c-3p,hsa-miR-489-3p,hsa-miR-496,hsa-miR-1277-5p,hsa-miR-514a-3p,hsa-miR-514b-3p,hsa-miR-516b-5…	1.41e-07	3.75e-06	27
IREB2	hsa-miR-21-5p,hsa-miR-590-5p,hsa-miR-130a-5p,hsa-miR-23a-3p,hsa-miR-23b-3p,hsa-miR-23c,hsa-miR-296-3p,hsa-miR-320a,hsa-miR-320b,hsa-miR-320c,hsa-miR-320d,hsa-miR-4429,hsa-miR-329-3p,hsa-miR-362-3p,hsa-miR-362-5p,hsa-miR-369-3p,hsa-miR-371a-5p,hsa-miR-374a-5p,hsa-miR-374b-5p,hsa-miR-377-3p,hsa-miR-409-3p,hsa-miR-410-3p,hsa-miR-450b-5p,hsa-miR-452-5p,hsa-miR-4676-3p,hsa-miR-892c-3p,hsa-miR-489-3p,h…	1.41e-07	3.75e-06	28
VEZT	hsa-miR-130a-5p,hsa-miR-23a-3p,hsa-miR-23b-3p,hsa-miR-23c,hsa-miR-296-3p,hsa-miR-320a,hsa-miR-320b,hsa-miR-320c,hsa-miR-320d,hsa-miR-4429,hsa-miR-329-3p,hsa-miR-362-3p,hsa-miR-369-3p,hsa-miR-371a-5p,hsa-miR-374a-5p,hsa-miR-374b-5p,hsa-miR-409-3p,hsa-miR-450b-5p,hsa-miR-489-3p,hsa-miR-509-3p,hsa-miR-514a-3p,hsa-miR-514b-3p,hsa-miR-576-5p,hsa-miR-579-3p,hsa-miR-664b-3p,hsa-miR-584-5p,hsa-miR-129-5p…	1.51e-07	3.85e-06	20
PIGW	hsa-miR-369-3p,hsa-miR-371a-5p,hsa-miR-374a-5p,hsa-miR-374b-5p,hsa-miR-377-3p,hsa-miR-410-3p,hsa-miR-452-5p,hsa-miR-4676-3p,hsa-miR-892c-3p,hsa-miR-1277-5p,hsa-miR-576-5p,hsa-miR-579-3p,hsa-miR-664b-3p,hsa-miR-584-5p,hsa-miR-541-3p,hsa-miR-654-5p,hsa-miR-888-5p,hsa-miR-889-3p,hsa-miR-9-5p,hsa-miR-132-3p,hsa-miR-212-3p,hsa-miR-137,hsa-miR-141-3p,hsa-miR-200a-3p,hsa-miR-142-5p,hsa-miR-5590-3p,hsa-m…	1.65e-07	4.12e-06	10
TMEM30A	hsa-miR-205-5p,hsa-miR-21-5p,hsa-miR-590-5p,hsa-miR-130a-5p,hsa-miR-23a-3p,hsa-miR-23b-3p,hsa-miR-23c,hsa-miR-320a,hsa-miR-320b,hsa-miR-320c,hsa-miR-320d,hsa-miR-4429,hsa-miR-329-3p,hsa-miR-362-3p,hsa-miR-335-5p,hsa-miR-362-5p,hsa-miR-369-3p,hsa-miR-371a-5p,hsa-miR-374a-5p,hsa-miR-374b-5p,hsa-miR-409-3p,hsa-miR-410-3p,hsa-miR-1270,hsa-miR-620,hsa-miR-489-3p,hsa-miR-496,hsa-miR-1277-5p,hsa-miR-514…	1.72e-07	4.23e-06	24
TWF1	hsa-miR-205-5p,hsa-miR-21-5p,hsa-miR-590-5p,hsa-miR-130a-5p,hsa-miR-23a-3p,hsa-miR-23b-3p,hsa-miR-23c,hsa-miR-320a,hsa-miR-320b,hsa-miR-320c,hsa-miR-320d,hsa-miR-4429,hsa-miR-329-3p,hsa-miR-362-3p,hsa-miR-362-5p,hsa-miR-369-3p,hsa-miR-371a-5p,hsa-miR-374a-5p,hsa-miR-374b-5p,hsa-miR-377-3p,hsa-miR-409-3p,hsa-miR-410-3p,hsa-miR-450b-5p,hsa-miR-1270,hsa-miR-620,hsa-miR-496,hsa-miR-1277-5p,hsa-miR-51…	1.74e-07	4.23e-06	20
INTS2	hsa-miR-205-5p,hsa-miR-130a-5p,hsa-miR-23a-3p,hsa-miR-23b-3p,hsa-miR-23c,hsa-miR-296-3p,hsa-miR-320a,hsa-miR-320b,hsa-miR-320c,hsa-miR-320d,hsa-miR-4429,hsa-miR-335-5p,hsa-miR-362-5p,hsa-miR-371a-5p,hsa-miR-374a-5p,hsa-miR-374b-5p,hsa-miR-377-3p,hsa-miR-409-3p,hsa-miR-450b-5p,hsa-miR-452-5p,hsa-miR-4676-3p,hsa-miR-892c-3p,hsa-miR-1277-5p,hsa-miR-576-5p,hsa-miR-579-3p,hsa-miR-664b-3p,hsa-miR-129-5…	1.92e-07	4.55e-06	27
SIKE1	hsa-miR-205-5p,hsa-miR-21-5p,hsa-miR-590-5p,hsa-miR-130a-5p,hsa-miR-23a-3p,hsa-miR-23b-3p,hsa-miR-23c,hsa-miR-320a,hsa-miR-320b,hsa-miR-320c,hsa-miR-320d,hsa-miR-4429,hsa-miR-329-3p,hsa-miR-362-3p,hsa-miR-362-5p,hsa-miR-369-3p,hsa-miR-371a-5p,hsa-miR-374a-5p,hsa-miR-374b-5p,hsa-miR-377-3p,hsa-miR-409-3p,hsa-miR-410-3p,hsa-miR-450b-5p,hsa-miR-452-5p,hsa-miR-4676-3p,hsa-miR-892c-3p,hsa-miR-1270,hsa…	1.97e-07	4.57e-06	22
KLF5	hsa-miR-21-5p,hsa-miR-590-5p,hsa-miR-130a-5p,hsa-miR-23a-3p,hsa-miR-23b-3p,hsa-miR-23c,hsa-miR-320a,hsa-miR-320b,hsa-miR-320c,hsa-miR-320d,hsa-miR-4429,hsa-miR-329-3p,hsa-miR-362-3p,hsa-miR-371a-5p,hsa-miR-374a-5p,hsa-miR-374b-5p,hsa-miR-409-3p,hsa-miR-410-3p,hsa-miR-450b-5p,hsa-miR-489-3p,hsa-miR-1277-5p,hsa-miR-514a-3p,hsa-miR-514b-3p,hsa-miR-576-5p,hsa-miR-579-3p,hsa-miR-664b-3p,hsa-miR-758-3p…	1.98e-07	4.57e-06	15
NEDD4	hsa-miR-205-5p,hsa-miR-21-5p,hsa-miR-590-5p,hsa-miR-2115-3p,hsa-miR-130a-5p,hsa-miR-23a-3p,hsa-miR-23b-3p,hsa-miR-23c,hsa-miR-320a,hsa-miR-320b,hsa-miR-320c,hsa-miR-320d,hsa-miR-4429,hsa-miR-329-3p,hsa-miR-362-3p,hsa-miR-335-5p,hsa-miR-362-5p,hsa-miR-369-3p,hsa-miR-374a-5p,hsa-miR-374b-5p,hsa-miR-377-3p,hsa-miR-409-3p,hsa-miR-410-3p,hsa-miR-450b-5p,hsa-miR-496,hsa-miR-1277-5p,hsa-miR-514a-3p,hsa-…	2.1e-07	4.71e-06	29
INSIG2	hsa-miR-130a-5p,hsa-miR-23a-3p,hsa-miR-23b-3p,hsa-miR-23c,hsa-miR-320a,hsa-miR-320b,hsa-miR-320c,hsa-miR-320d,hsa-miR-4429,hsa-miR-329-3p,hsa-miR-362-3p,hsa-miR-335-5p,hsa-miR-362-5p,hsa-miR-369-3p,hsa-miR-374a-5p,hsa-miR-374b-5p,hsa-miR-409-3p,hsa-miR-410-3p,hsa-miR-450b-5p,hsa-miR-516b-5p,hsa-miR-576-5p,hsa-miR-579-3p,hsa-miR-664b-3p,hsa-miR-129-5p,hsa-miR-3617-5p,hsa-miR-641,hsa-miR-7-5p,hsa-m…	2.25e-07	4.97e-06	22
FAM206A	hsa-miR-130a-5p,hsa-miR-23a-3p,hsa-miR-23b-3p,hsa-miR-23c,hsa-miR-369-3p,hsa-miR-374a-5p,hsa-miR-374b-5p,hsa-miR-410-3p,hsa-miR-450b-5p,hsa-miR-489-3p,hsa-miR-496,hsa-miR-509-3p,hsa-miR-514a-3p,hsa-miR-514b-3p,hsa-miR-516b-5p,hsa-miR-576-5p,hsa-miR-579-3p,hsa-miR-664b-3p,hsa-miR-129-5p,hsa-miR-541-3p,hsa-miR-654-5p,hsa-miR-888-5p,hsa-miR-889-3p,hsa-miR-9-5p,hsa-miR-944,hsa-miR-1271-5p,hsa-miR-96-…	2.25e-07	4.97e-06	12
SYNJ2BP	hsa-miR-205-5p,hsa-miR-21-5p,hsa-miR-590-5p,hsa-miR-130a-5p,hsa-miR-23a-3p,hsa-miR-23b-3p,hsa-miR-23c,hsa-miR-296-3p,hsa-miR-320a,hsa-miR-320b,hsa-miR-320c,hsa-miR-320d,hsa-miR-4429,hsa-miR-329-3p,hsa-miR-362-3p,hsa-miR-335-5p,hsa-miR-362-5p,hsa-miR-369-3p,hsa-miR-371a-5p,hsa-miR-374a-5p,hsa-miR-374b-5p,hsa-miR-409-3p,hsa-miR-410-3p,hsa-miR-450b-5p,hsa-miR-1270,hsa-miR-620,hsa-miR-489-3p,hsa-miR-…	2.26e-07	4.97e-06	20
ZNF148	hsa-miR-205-5p,hsa-miR-21-5p,hsa-miR-590-5p,hsa-miR-2115-3p,hsa-miR-130a-5p,hsa-miR-23a-3p,hsa-miR-23b-3p,hsa-miR-23c,hsa-miR-296-3p,hsa-miR-320a,hsa-miR-320b,hsa-miR-320c,hsa-miR-320d,hsa-miR-4429,hsa-miR-329-3p,hsa-miR-362-3p,hsa-miR-335-5p,hsa-miR-362-5p,hsa-miR-369-3p,hsa-miR-371a-5p,hsa-miR-374a-5p,hsa-miR-374b-5p,hsa-miR-377-3p,hsa-miR-409-3p,hsa-miR-410-3p,hsa-miR-450b-5p,hsa-miR-452-5p,hs…	2.27e-07	4.97e-06	26
TMEM106B	hsa-miR-21-5p,hsa-miR-590-5p,hsa-miR-2115-3p,hsa-miR-130a-5p,hsa-miR-23a-3p,hsa-miR-23b-3p,hsa-miR-23c,hsa-miR-320a,hsa-miR-320b,hsa-miR-320c,hsa-miR-320d,hsa-miR-4429,hsa-miR-335-5p,hsa-miR-369-3p,hsa-miR-371a-5p,hsa-miR-377-3p,hsa-miR-409-3p,hsa-miR-410-3p,hsa-miR-450b-5p,hsa-miR-452-5p,hsa-miR-4676-3p,hsa-miR-892c-3p,hsa-miR-1270,hsa-miR-620,hsa-miR-489-3p,hsa-miR-496,hsa-miR-1277-5p,hsa-miR-5…	2.27e-07	4.97e-06	21
SEPT10	hsa-miR-21-5p,hsa-miR-590-5p,hsa-miR-320a,hsa-miR-320b,hsa-miR-320c,hsa-miR-320d,hsa-miR-4429,hsa-miR-335-5p,hsa-miR-362-5p,hsa-miR-369-3p,hsa-miR-371a-5p,hsa-miR-374a-5p,hsa-miR-374b-5p,hsa-miR-409-3p,hsa-miR-410-3p,hsa-miR-452-5p,hsa-miR-4676-3p,hsa-miR-892c-3p,hsa-miR-1277-5p,hsa-miR-516b-5p,hsa-miR-576-5p,hsa-miR-129-5p,hsa-miR-3617-5p,hsa-miR-641,hsa-miR-541-3p,hsa-miR-654-5p,hsa-miR-7-5p,hs…	2.34e-07	4.97e-06	25
MSX1	hsa-miR-205-5p,hsa-miR-21-5p,hsa-miR-590-5p,hsa-miR-296-3p,hsa-miR-329-3p,hsa-miR-362-3p,hsa-miR-369-3p,hsa-miR-374a-5p,hsa-miR-374b-5p,hsa-miR-409-3p,hsa-miR-410-3p,hsa-miR-450b-5p,hsa-miR-452-5p,hsa-miR-4676-3p,hsa-miR-892c-3p,hsa-miR-1277-5p,hsa-miR-579-3p,hsa-miR-664b-3p,hsa-miR-129-5p,hsa-miR-7-5p,hsa-miR-889-3p,hsa-miR-1271-5p,hsa-miR-96-5p,hsa-miR-182-5p	2.68e-07	5.39e-06	19
SMARCAD1	hsa-miR-205-5p,hsa-miR-2115-3p,hsa-miR-130a-5p,hsa-miR-23a-3p,hsa-miR-23b-3p,hsa-miR-23c,hsa-miR-320a,hsa-miR-320b,hsa-miR-320c,hsa-miR-320d,hsa-miR-4429,hsa-miR-329-3p,hsa-miR-362-3p,hsa-miR-369-3p,hsa-miR-374a-5p,hsa-miR-374b-5p,hsa-miR-377-3p,hsa-miR-409-3p,hsa-miR-410-3p,hsa-miR-450b-5p,hsa-miR-1270,hsa-miR-620,hsa-miR-489-3p,hsa-miR-496,hsa-miR-1277-5p,hsa-miR-516b-5p,hsa-miR-576-5p,hsa-miR-…	2.68e-07	5.39e-06	28
SLC26A2	hsa-miR-205-5p,hsa-miR-21-5p,hsa-miR-590-5p,hsa-miR-296-3p,hsa-miR-320a,hsa-miR-320b,hsa-miR-320c,hsa-miR-320d,hsa-miR-4429,hsa-miR-329-3p,hsa-miR-362-3p,hsa-miR-335-5p,hsa-miR-362-5p,hsa-miR-369-3p,hsa-miR-371a-5p,hsa-miR-374a-5p,hsa-miR-374b-5p,hsa-miR-377-3p,hsa-miR-409-3p,hsa-miR-410-3p,hsa-miR-450b-5p,hsa-miR-452-5p,hsa-miR-4676-3p,hsa-miR-892c-3p,hsa-miR-1270,hsa-miR-620,hsa-miR-489-3p,hsa-…	2.69e-07	5.39e-06	24
PLEKHH2	hsa-miR-130a-5p,hsa-miR-23a-3p,hsa-miR-23b-3p,hsa-miR-23c,hsa-miR-369-3p,hsa-miR-374a-5p,hsa-miR-374b-5p,hsa-miR-410-3p,hsa-miR-452-5p,hsa-miR-4676-3p,hsa-miR-892c-3p,hsa-miR-1277-5p,hsa-miR-514a-3p,hsa-miR-514b-3p,hsa-miR-579-3p,hsa-miR-664b-3p,hsa-miR-129-5p,hsa-miR-7-5p,hsa-miR-758-3p,hsa-miR-889-3p,hsa-miR-944,hsa-miR-1271-5p,hsa-miR-96-5p,hsa-miR-135a-5p,hsa-miR-135b-5p,hsa-miR-141-3p,hsa-mi…	2.75e-07	5.39e-06	20
IMPAD1	hsa-miR-205-5p,hsa-miR-21-5p,hsa-miR-590-5p,hsa-miR-130a-5p,hsa-miR-23a-3p,hsa-miR-23b-3p,hsa-miR-23c,hsa-miR-296-3p,hsa-miR-320a,hsa-miR-320b,hsa-miR-320c,hsa-miR-320d,hsa-miR-4429,hsa-miR-329-3p,hsa-miR-362-3p,hsa-miR-335-5p,hsa-miR-362-5p,hsa-miR-369-3p,hsa-miR-371a-5p,hsa-miR-374a-5p,hsa-miR-374b-5p,hsa-miR-409-3p,hsa-miR-410-3p,hsa-miR-450b-5p,hsa-miR-452-5p,hsa-miR-4676-3p,hsa-miR-892c-3p,h…	2.79e-07	5.39e-06	23
PDCD6IP	hsa-miR-205-5p,hsa-miR-130a-5p,hsa-miR-23a-3p,hsa-miR-23b-3p,hsa-miR-23c,hsa-miR-296-3p,hsa-miR-320a,hsa-miR-320b,hsa-miR-320c,hsa-miR-320d,hsa-miR-4429,hsa-miR-329-3p,hsa-miR-362-3p,hsa-miR-335-5p,hsa-miR-362-5p,hsa-miR-369-3p,hsa-miR-374a-5p,hsa-miR-374b-5p,hsa-miR-409-3p,hsa-miR-410-3p,hsa-miR-450b-5p,hsa-miR-452-5p,hsa-miR-4676-3p,hsa-miR-892c-3p,hsa-miR-1270,hsa-miR-620,hsa-miR-489-3p,hsa-mi…	2.85e-07	5.39e-06	27
UBN2	hsa-miR-205-5p,hsa-miR-21-5p,hsa-miR-590-5p,hsa-miR-2115-3p,hsa-miR-130a-5p,hsa-miR-23a-3p,hsa-miR-23b-3p,hsa-miR-23c,hsa-miR-296-3p,hsa-miR-320a,hsa-miR-320b,hsa-miR-320c,hsa-miR-320d,hsa-miR-4429,hsa-miR-329-3p,hsa-miR-362-3p,hsa-miR-335-5p,hsa-miR-362-5p,hsa-miR-369-3p,hsa-miR-371a-5p,hsa-miR-374a-5p,hsa-miR-374b-5p,hsa-miR-377-3p,hsa-miR-409-3p,hsa-miR-410-3p,hsa-miR-450b-5p,hsa-miR-452-5p,hs…	2.96e-07	5.45e-06	27
C3orf33	hsa-miR-362-5p,hsa-miR-369-3p,hsa-miR-374a-5p,hsa-miR-374b-5p,hsa-miR-377-3p,hsa-miR-1270,hsa-miR-620,hsa-miR-489-3p,hsa-miR-579-3p,hsa-miR-664b-3p,hsa-miR-889-3p,hsa-miR-9-5p,hsa-miR-944,hsa-miR-1271-5p,hsa-miR-96-5p,hsa-miR-141-3p,hsa-miR-200a-3p,hsa-miR-142-5p,hsa-miR-5590-3p,hsa-miR-154-5p,hsa-miR-182-5p	2.98e-07	5.45e-06	13
MAK16	hsa-miR-205-5p,hsa-miR-130a-5p,hsa-miR-23a-3p,hsa-miR-23b-3p,hsa-miR-23c,hsa-miR-296-3p,hsa-miR-320a,hsa-miR-320b,hsa-miR-320c,hsa-miR-320d,hsa-miR-4429,hsa-miR-335-5p,hsa-miR-362-5p,hsa-miR-369-3p,hsa-miR-371a-5p,hsa-miR-374a-5p,hsa-miR-374b-5p,hsa-miR-410-3p,hsa-miR-450b-5p,hsa-miR-496,hsa-miR-514a-3p,hsa-miR-514b-3p,hsa-miR-516b-5p,hsa-miR-576-5p,hsa-miR-579-3p,hsa-miR-664b-3p,hsa-miR-129-5p,h…	3e-07	5.45e-06	13
IDS	hsa-miR-205-5p,hsa-miR-21-5p,hsa-miR-590-5p,hsa-miR-130a-5p,hsa-miR-23a-3p,hsa-miR-23b-3p,hsa-miR-23c,hsa-miR-320a,hsa-miR-320b,hsa-miR-320c,hsa-miR-320d,hsa-miR-4429,hsa-miR-335-5p,hsa-miR-369-3p,hsa-miR-371a-5p,hsa-miR-374a-5p,hsa-miR-374b-5p,hsa-miR-377-3p,hsa-miR-409-3p,hsa-miR-410-3p,hsa-miR-452-5p,hsa-miR-4676-3p,hsa-miR-892c-3p,hsa-miR-1270,hsa-miR-620,hsa-miR-489-3p,hsa-miR-1277-5p,hsa-mi…	3.09e-07	5.47e-06	25
U2SURP	hsa-miR-205-5p,hsa-miR-320a,hsa-miR-320b,hsa-miR-320c,hsa-miR-320d,hsa-miR-4429,hsa-miR-335-5p,hsa-miR-362-5p,hsa-miR-369-3p,hsa-miR-371a-5p,hsa-miR-374a-5p,hsa-miR-374b-5p,hsa-miR-377-3p,hsa-miR-409-3p,hsa-miR-410-3p,hsa-miR-450b-5p,hsa-miR-1270,hsa-miR-620,hsa-miR-489-3p,hsa-miR-496,hsa-miR-1277-5p,hsa-miR-516b-5p,hsa-miR-576-5p,hsa-miR-579-3p,hsa-miR-664b-3p,hsa-miR-584-5p,hsa-miR-129-5p,hsa-m…	3.27e-07	5.71e-06	21
ZIC5	hsa-miR-21-5p,hsa-miR-590-5p,hsa-miR-130a-5p,hsa-miR-23a-3p,hsa-miR-23b-3p,hsa-miR-23c,hsa-miR-296-3p,hsa-miR-329-3p,hsa-miR-362-3p,hsa-miR-335-5p,hsa-miR-369-3p,hsa-miR-371a-5p,hsa-miR-374a-5p,hsa-miR-374b-5p,hsa-miR-377-3p,hsa-miR-409-3p,hsa-miR-410-3p,hsa-miR-450b-5p,hsa-miR-1270,hsa-miR-620,hsa-miR-1277-5p,hsa-miR-514a-3p,hsa-miR-514b-3p,hsa-miR-576-5p,hsa-miR-579-3p,hsa-miR-664b-3p,hsa-miR-5…	3.5e-07	6.03e-06	10
HSPH1	hsa-miR-21-5p,hsa-miR-590-5p,hsa-miR-130a-5p,hsa-miR-23a-3p,hsa-miR-23b-3p,hsa-miR-23c,hsa-miR-320a,hsa-miR-320b,hsa-miR-320c,hsa-miR-320d,hsa-miR-4429,hsa-miR-329-3p,hsa-miR-362-3p,hsa-miR-362-5p,hsa-miR-369-3p,hsa-miR-374a-5p,hsa-miR-374b-5p,hsa-miR-410-3p,hsa-miR-1270,hsa-miR-620,hsa-miR-1277-5p,hsa-miR-516b-5p,hsa-miR-576-5p,hsa-miR-579-3p,hsa-miR-664b-3p,hsa-miR-129-5p,hsa-miR-3617-5p,hsa-mi…	3.75e-07	6.37e-06	22
ENPP4	hsa-miR-205-5p,hsa-miR-21-5p,hsa-miR-590-5p,hsa-miR-130a-5p,hsa-miR-23a-3p,hsa-miR-23b-3p,hsa-miR-23c,hsa-miR-296-3p,hsa-miR-320a,hsa-miR-320b,hsa-miR-320c,hsa-miR-320d,hsa-miR-4429,hsa-miR-329-3p,hsa-miR-362-3p,hsa-miR-362-5p,hsa-miR-369-3p,hsa-miR-374a-5p,hsa-miR-374b-5p,hsa-miR-377-3p,hsa-miR-409-3p,hsa-miR-410-3p,hsa-miR-1270,hsa-miR-620,hsa-miR-1277-5p,hsa-miR-579-3p,hsa-miR-664b-3p,hsa-miR-…	4.16e-07	6.99e-06	17
YTHDF3	hsa-miR-205-5p,hsa-miR-21-5p,hsa-miR-590-5p,hsa-miR-130a-5p,hsa-miR-23a-3p,hsa-miR-23b-3p,hsa-miR-23c,hsa-miR-296-3p,hsa-miR-320a,hsa-miR-320b,hsa-miR-320c,hsa-miR-320d,hsa-miR-4429,hsa-miR-362-5p,hsa-miR-369-3p,hsa-miR-371a-5p,hsa-miR-374a-5p,hsa-miR-374b-5p,hsa-miR-409-3p,hsa-miR-410-3p,hsa-miR-450b-5p,hsa-miR-452-5p,hsa-miR-4676-3p,hsa-miR-892c-3p,hsa-miR-1270,hsa-miR-620,hsa-miR-496,hsa-miR-5…	4.29e-07	7.12e-06	23
MFSD14A	hsa-miR-21-5p,hsa-miR-590-5p,hsa-miR-130a-5p,hsa-miR-23a-3p,hsa-miR-23b-3p,hsa-miR-23c,hsa-miR-320a,hsa-miR-320b,hsa-miR-320c,hsa-miR-320d,hsa-miR-4429,hsa-miR-329-3p,hsa-miR-362-3p,hsa-miR-369-3p,hsa-miR-371a-5p,hsa-miR-374a-5p,hsa-miR-374b-5p,hsa-miR-377-3p,hsa-miR-409-3p,hsa-miR-410-3p,hsa-miR-489-3p,hsa-miR-1277-5p,hsa-miR-576-5p,hsa-miR-579-3p,hsa-miR-664b-3p,hsa-miR-3617-5p,hsa-miR-641,hsa-…	4.48e-07	7.34e-06	23
SLC38A2	hsa-miR-205-5p,hsa-miR-21-5p,hsa-miR-590-5p,hsa-miR-2115-3p,hsa-miR-130a-5p,hsa-miR-23a-3p,hsa-miR-23b-3p,hsa-miR-23c,hsa-miR-296-3p,hsa-miR-320a,hsa-miR-320b,hsa-miR-320c,hsa-miR-320d,hsa-miR-4429,hsa-miR-369-3p,hsa-miR-371a-5p,hsa-miR-374a-5p,hsa-miR-374b-5p,hsa-miR-377-3p,hsa-miR-409-3p,hsa-miR-410-3p,hsa-miR-450b-5p,hsa-miR-452-5p,hsa-miR-4676-3p,hsa-miR-892c-3p,hsa-miR-1270,hsa-miR-620,hsa-m…	4.53e-07	7.34e-06	27
NUP58	hsa-miR-205-5p,hsa-miR-21-5p,hsa-miR-590-5p,hsa-miR-130a-5p,hsa-miR-23a-3p,hsa-miR-23b-3p,hsa-miR-23c,hsa-miR-296-3p,hsa-miR-329-3p,hsa-miR-362-3p,hsa-miR-369-3p,hsa-miR-371a-5p,hsa-miR-374a-5p,hsa-miR-374b-5p,hsa-miR-377-3p,hsa-miR-409-3p,hsa-miR-410-3p,hsa-miR-450b-5p,hsa-miR-452-5p,hsa-miR-4676-3p,hsa-miR-892c-3p,hsa-miR-1270,hsa-miR-620,hsa-miR-516b-5p,hsa-miR-576-5p,hsa-miR-579-3p,hsa-miR-66…	4.72e-07	7.54e-06	23
RCOR1	hsa-miR-21-5p,hsa-miR-590-5p,hsa-miR-130a-5p,hsa-miR-23a-3p,hsa-miR-23b-3p,hsa-miR-23c,hsa-miR-320a,hsa-miR-320b,hsa-miR-320c,hsa-miR-320d,hsa-miR-4429,hsa-miR-329-3p,hsa-miR-362-3p,hsa-miR-335-5p,hsa-miR-369-3p,hsa-miR-371a-5p,hsa-miR-374a-5p,hsa-miR-374b-5p,hsa-miR-377-3p,hsa-miR-409-3p,hsa-miR-410-3p,hsa-miR-450b-5p,hsa-miR-452-5p,hsa-miR-4676-3p,hsa-miR-892c-3p,hsa-miR-1270,hsa-miR-620,hsa-mi…	4.72e-07	7.54e-06	26
PRPF4B	hsa-miR-205-5p,hsa-miR-21-5p,hsa-miR-590-5p,hsa-miR-2115-3p,hsa-miR-130a-5p,hsa-miR-23a-3p,hsa-miR-23b-3p,hsa-miR-23c,hsa-miR-296-3p,hsa-miR-320a,hsa-miR-320b,hsa-miR-320c,hsa-miR-320d,hsa-miR-4429,hsa-miR-329-3p,hsa-miR-362-3p,hsa-miR-335-5p,hsa-miR-362-5p,hsa-miR-369-3p,hsa-miR-371a-5p,hsa-miR-377-3p,hsa-miR-410-3p,hsa-miR-452-5p,hsa-miR-4676-3p,hsa-miR-892c-3p,hsa-miR-1270,hsa-miR-620,hsa-miR-…	4.74e-07	7.54e-06	25
TMEM64	hsa-miR-2115-3p,hsa-miR-130a-5p,hsa-miR-23a-3p,hsa-miR-23b-3p,hsa-miR-23c,hsa-miR-320a,hsa-miR-320b,hsa-miR-320c,hsa-miR-320d,hsa-miR-4429,hsa-miR-335-5p,hsa-miR-362-5p,hsa-miR-369-3p,hsa-miR-371a-5p,hsa-miR-377-3p,hsa-miR-409-3p,hsa-miR-410-3p,hsa-miR-450b-5p,hsa-miR-452-5p,hsa-miR-4676-3p,hsa-miR-892c-3p,hsa-miR-489-3p,hsa-miR-1277-5p,hsa-miR-509-3p,hsa-miR-514a-3p,hsa-miR-514b-3p,hsa-miR-516b-…	5.23e-07	8.06e-06	21
TWISTNB	hsa-miR-21-5p,hsa-miR-590-5p,hsa-miR-130a-5p,hsa-miR-23a-3p,hsa-miR-23b-3p,hsa-miR-23c,hsa-miR-296-3p,hsa-miR-329-3p,hsa-miR-362-3p,hsa-miR-362-5p,hsa-miR-369-3p,hsa-miR-371a-5p,hsa-miR-374a-5p,hsa-miR-374b-5p,hsa-miR-409-3p,hsa-miR-410-3p,hsa-miR-452-5p,hsa-miR-4676-3p,hsa-miR-892c-3p,hsa-miR-1270,hsa-miR-620,hsa-miR-489-3p,hsa-miR-514a-3p,hsa-miR-514b-3p,hsa-miR-516b-5p,hsa-miR-579-3p,hsa-miR-6…	5.26e-07	8.06e-06	17
JADE1	hsa-miR-21-5p,hsa-miR-590-5p,hsa-miR-130a-5p,hsa-miR-23a-3p,hsa-miR-23b-3p,hsa-miR-23c,hsa-miR-296-3p,hsa-miR-320a,hsa-miR-320b,hsa-miR-320c,hsa-miR-320d,hsa-miR-4429,hsa-miR-329-3p,hsa-miR-362-3p,hsa-miR-335-5p,hsa-miR-369-3p,hsa-miR-371a-5p,hsa-miR-374a-5p,hsa-miR-374b-5p,hsa-miR-409-3p,hsa-miR-410-3p,hsa-miR-450b-5p,hsa-miR-489-3p,hsa-miR-496,hsa-miR-1277-5p,hsa-miR-509-3p,hsa-miR-514a-3p,hsa-…	5.63e-07	8.49e-06	9
ARNT	hsa-miR-21-5p,hsa-miR-590-5p,hsa-miR-130a-5p,hsa-miR-23a-3p,hsa-miR-23b-3p,hsa-miR-23c,hsa-miR-296-3p,hsa-miR-320a,hsa-miR-320b,hsa-miR-320c,hsa-miR-320d,hsa-miR-4429,hsa-miR-329-3p,hsa-miR-362-3p,hsa-miR-335-5p,hsa-miR-369-3p,hsa-miR-371a-5p,hsa-miR-374a-5p,hsa-miR-374b-5p,hsa-miR-377-3p,hsa-miR-409-3p,hsa-miR-410-3p,hsa-miR-450b-5p,hsa-miR-452-5p,hsa-miR-4676-3p,hsa-miR-892c-3p,hsa-miR-1270,hsa…	5.72e-07	8.53e-06	29
QKI	hsa-miR-205-5p,hsa-miR-21-5p,hsa-miR-590-5p,hsa-miR-2115-3p,hsa-miR-130a-5p,hsa-miR-23a-3p,hsa-miR-23b-3p,hsa-miR-23c,hsa-miR-296-3p,hsa-miR-320a,hsa-miR-320b,hsa-miR-320c,hsa-miR-320d,hsa-miR-4429,hsa-miR-335-5p,hsa-miR-362-5p,hsa-miR-369-3p,hsa-miR-371a-5p,hsa-miR-374a-5p,hsa-miR-374b-5p,hsa-miR-377-3p,hsa-miR-409-3p,hsa-miR-410-3p,hsa-miR-450b-5p,hsa-miR-452-5p,hsa-miR-4676-3p,hsa-miR-892c-3p,…	5.76e-07	8.53e-06	26
SLC25A16	hsa-miR-130a-5p,hsa-miR-23a-3p,hsa-miR-23b-3p,hsa-miR-23c,hsa-miR-369-3p,hsa-miR-374a-5p,hsa-miR-374b-5p,hsa-miR-409-3p,hsa-miR-410-3p,hsa-miR-579-3p,hsa-miR-664b-3p,hsa-miR-584-5p,hsa-miR-129-5p,hsa-miR-7-5p,hsa-miR-758-3p,hsa-miR-760,hsa-miR-889-3p,hsa-miR-944,hsa-miR-1271-5p,hsa-miR-96-5p,hsa-miR-137,hsa-miR-142-5p,hsa-miR-5590-3p,hsa-miR-182-5p	5.99e-07	8.74e-06	13
GK5	hsa-miR-205-5p,hsa-miR-21-5p,hsa-miR-590-5p,hsa-miR-2115-3p,hsa-miR-130a-5p,hsa-miR-23a-3p,hsa-miR-23b-3p,hsa-miR-23c,hsa-miR-320a,hsa-miR-320b,hsa-miR-320c,hsa-miR-320d,hsa-miR-4429,hsa-miR-335-5p,hsa-miR-362-5p,hsa-miR-369-3p,hsa-miR-371a-5p,hsa-miR-374a-5p,hsa-miR-374b-5p,hsa-miR-409-3p,hsa-miR-410-3p,hsa-miR-496,hsa-miR-516b-5p,hsa-miR-576-5p,hsa-miR-579-3p,hsa-miR-664b-3p,hsa-miR-584-5p,hsa-…	6.21e-07	8.94e-06	25
KIAA0586	hsa-miR-296-3p,hsa-miR-371a-5p,hsa-miR-374a-5p,hsa-miR-374b-5p,hsa-miR-410-3p,hsa-miR-489-3p,hsa-miR-576-5p,hsa-miR-579-3p,hsa-miR-664b-3p,hsa-miR-129-5p,hsa-miR-889-3p,hsa-miR-944,hsa-miR-132-3p,hsa-miR-212-3p,hsa-miR-135a-5p,hsa-miR-135b-5p,hsa-miR-141-3p,hsa-miR-200a-3p	6.49e-07	9.25e-06	25
SCARB2	hsa-miR-21-5p,hsa-miR-590-5p,hsa-miR-130a-5p,hsa-miR-23a-3p,hsa-miR-23b-3p,hsa-miR-23c,hsa-miR-296-3p,hsa-miR-320a,hsa-miR-320b,hsa-miR-320c,hsa-miR-320d,hsa-miR-4429,hsa-miR-335-5p,hsa-miR-362-5p,hsa-miR-369-3p,hsa-miR-371a-5p,hsa-miR-374a-5p,hsa-miR-374b-5p,hsa-miR-377-3p,hsa-miR-409-3p,hsa-miR-410-3p,hsa-miR-450b-5p,hsa-miR-452-5p,hsa-miR-4676-3p,hsa-miR-892c-3p,hsa-miR-489-3p,hsa-miR-496,hsa-…	6.58e-07	9.28e-06	25
NIN	hsa-miR-205-5p,hsa-miR-21-5p,hsa-miR-590-5p,hsa-miR-130a-5p,hsa-miR-23a-3p,hsa-miR-23b-3p,hsa-miR-23c,hsa-miR-320a,hsa-miR-320b,hsa-miR-320c,hsa-miR-320d,hsa-miR-4429,hsa-miR-335-5p,hsa-miR-362-5p,hsa-miR-369-3p,hsa-miR-371a-5p,hsa-miR-374a-5p,hsa-miR-374b-5p,hsa-miR-409-3p,hsa-miR-410-3p,hsa-miR-450b-5p,hsa-miR-489-3p,hsa-miR-496,hsa-miR-1277-5p,hsa-miR-514a-3p,hsa-miR-514b-3p,hsa-miR-516b-5p,hs…	6.75e-07	9.43e-06	24
NUDT21	hsa-miR-21-5p,hsa-miR-590-5p,hsa-miR-130a-5p,hsa-miR-23a-3p,hsa-miR-23b-3p,hsa-miR-23c,hsa-miR-296-3p,hsa-miR-320a,hsa-miR-320b,hsa-miR-320c,hsa-miR-320d,hsa-miR-4429,hsa-miR-335-5p,hsa-miR-369-3p,hsa-miR-371a-5p,hsa-miR-374a-5p,hsa-miR-374b-5p,hsa-miR-409-3p,hsa-miR-410-3p,hsa-miR-452-5p,hsa-miR-4676-3p,hsa-miR-892c-3p,hsa-miR-489-3p,hsa-miR-496,hsa-miR-1277-5p,hsa-miR-509-3p,hsa-miR-514a-3p,hsa…	6.83e-07	9.44e-06	18
ERI2	hsa-miR-2115-3p,hsa-miR-130a-5p,hsa-miR-23a-3p,hsa-miR-23b-3p,hsa-miR-23c,hsa-miR-335-5p,hsa-miR-369-3p,hsa-miR-377-3p,hsa-miR-410-3p,hsa-miR-450b-5p,hsa-miR-452-5p,hsa-miR-4676-3p,hsa-miR-892c-3p,hsa-miR-1270,hsa-miR-620,hsa-miR-1277-5p,hsa-miR-516b-5p,hsa-miR-579-3p,hsa-miR-664b-3p,hsa-miR-129-5p,hsa-miR-3617-5p,hsa-miR-641,hsa-miR-7-5p,hsa-miR-889-3p,hsa-miR-1271-5p,hsa-miR-96-5p,hsa-miR-135a-…	6.91e-07	9.44e-06	19
NF1	hsa-miR-205-5p,hsa-miR-130a-5p,hsa-miR-23a-3p,hsa-miR-23b-3p,hsa-miR-23c,hsa-miR-320a,hsa-miR-320b,hsa-miR-320c,hsa-miR-320d,hsa-miR-4429,hsa-miR-329-3p,hsa-miR-362-3p,hsa-miR-335-5p,hsa-miR-362-5p,hsa-miR-369-3p,hsa-miR-371a-5p,hsa-miR-374a-5p,hsa-miR-374b-5p,hsa-miR-377-3p,hsa-miR-409-3p,hsa-miR-410-3p,hsa-miR-450b-5p,hsa-miR-452-5p,hsa-miR-4676-3p,hsa-miR-892c-3p,hsa-miR-1270,hsa-miR-620,hsa-m…	7.28e-07	9.85e-06	26
KCTD12	hsa-miR-205-5p,hsa-miR-21-5p,hsa-miR-590-5p,hsa-miR-2115-3p,hsa-miR-130a-5p,hsa-miR-23a-3p,hsa-miR-23b-3p,hsa-miR-23c,hsa-miR-329-3p,hsa-miR-362-3p,hsa-miR-335-5p,hsa-miR-362-5p,hsa-miR-369-3p,hsa-miR-371a-5p,hsa-miR-374a-5p,hsa-miR-374b-5p,hsa-miR-377-3p,hsa-miR-409-3p,hsa-miR-410-3p,hsa-miR-450b-5p,hsa-miR-452-5p,hsa-miR-4676-3p,hsa-miR-892c-3p,hsa-miR-1270,hsa-miR-620,hsa-miR-489-3p,hsa-miR-49…	7.54e-07	1.01e-05	20
GPR180	hsa-miR-21-5p,hsa-miR-590-5p,hsa-miR-2115-3p,hsa-miR-130a-5p,hsa-miR-23a-3p,hsa-miR-23b-3p,hsa-miR-23c,hsa-miR-320a,hsa-miR-320b,hsa-miR-320c,hsa-miR-320d,hsa-miR-4429,hsa-miR-329-3p,hsa-miR-362-3p,hsa-miR-362-5p,hsa-miR-369-3p,hsa-miR-371a-5p,hsa-miR-374a-5p,hsa-miR-374b-5p,hsa-miR-377-3p,hsa-miR-410-3p,hsa-miR-450b-5p,hsa-miR-452-5p,hsa-miR-4676-3p,hsa-miR-892c-3p,hsa-miR-1270,hsa-miR-620,hsa-m…	7.61e-07	1.01e-05	19
STEAP2	hsa-miR-21-5p,hsa-miR-590-5p,hsa-miR-130a-5p,hsa-miR-23a-3p,hsa-miR-23b-3p,hsa-miR-23c,hsa-miR-296-3p,hsa-miR-320a,hsa-miR-320b,hsa-miR-320c,hsa-miR-320d,hsa-miR-4429,hsa-miR-362-5p,hsa-miR-369-3p,hsa-miR-377-3p,hsa-miR-409-3p,hsa-miR-410-3p,hsa-miR-450b-5p,hsa-miR-452-5p,hsa-miR-4676-3p,hsa-miR-892c-3p,hsa-miR-496,hsa-miR-1277-5p,hsa-miR-509-3p,hsa-miR-514a-3p,hsa-miR-514b-3p,hsa-miR-516b-5p,hsa…	7.75e-07	1.02e-05	17
MTDH	hsa-miR-205-5p,hsa-miR-2115-3p,hsa-miR-130a-5p,hsa-miR-23a-3p,hsa-miR-23b-3p,hsa-miR-23c,hsa-miR-320a,hsa-miR-320b,hsa-miR-320c,hsa-miR-320d,hsa-miR-4429,hsa-miR-362-5p,hsa-miR-369-3p,hsa-miR-374a-5p,hsa-miR-374b-5p,hsa-miR-377-3p,hsa-miR-410-3p,hsa-miR-450b-5p,hsa-miR-452-5p,hsa-miR-4676-3p,hsa-miR-892c-3p,hsa-miR-489-3p,hsa-miR-496,hsa-miR-1277-5p,hsa-miR-514a-3p,hsa-miR-514b-3p,hsa-miR-576-5p,…	7.82e-07	1.02e-05	25
OSBPL8	hsa-miR-205-5p,hsa-miR-130a-5p,hsa-miR-23a-3p,hsa-miR-23b-3p,hsa-miR-23c,hsa-miR-320a,hsa-miR-320b,hsa-miR-320c,hsa-miR-320d,hsa-miR-4429,hsa-miR-329-3p,hsa-miR-362-3p,hsa-miR-369-3p,hsa-miR-374a-5p,hsa-miR-374b-5p,hsa-miR-377-3p,hsa-miR-409-3p,hsa-miR-410-3p,hsa-miR-450b-5p,hsa-miR-452-5p,hsa-miR-4676-3p,hsa-miR-892c-3p,hsa-miR-1277-5p,hsa-miR-514a-3p,hsa-miR-514b-3p,hsa-miR-576-5p,hsa-miR-579-3…	7.91e-07	1.02e-05	27
ATP13A3	hsa-miR-2115-3p,hsa-miR-130a-5p,hsa-miR-23a-3p,hsa-miR-23b-3p,hsa-miR-23c,hsa-miR-296-3p,hsa-miR-320a,hsa-miR-320b,hsa-miR-320c,hsa-miR-320d,hsa-miR-4429,hsa-miR-329-3p,hsa-miR-362-3p,hsa-miR-335-5p,hsa-miR-369-3p,hsa-miR-371a-5p,hsa-miR-377-3p,hsa-miR-409-3p,hsa-miR-410-3p,hsa-miR-450b-5p,hsa-miR-452-5p,hsa-miR-4676-3p,hsa-miR-892c-3p,hsa-miR-1270,hsa-miR-620,hsa-miR-1277-5p,hsa-miR-514a-3p,hsa-…	7.91e-07	1.02e-05	26
STK38L	hsa-miR-205-5p,hsa-miR-21-5p,hsa-miR-590-5p,hsa-miR-130a-5p,hsa-miR-23a-3p,hsa-miR-23b-3p,hsa-miR-23c,hsa-miR-296-3p,hsa-miR-320a,hsa-miR-320b,hsa-miR-320c,hsa-miR-320d,hsa-miR-4429,hsa-miR-329-3p,hsa-miR-362-3p,hsa-miR-369-3p,hsa-miR-371a-5p,hsa-miR-374a-5p,hsa-miR-374b-5p,hsa-miR-377-3p,hsa-miR-409-3p,hsa-miR-410-3p,hsa-miR-450b-5p,hsa-miR-452-5p,hsa-miR-4676-3p,hsa-miR-892c-3p,hsa-miR-489-3p,h…	8.77e-07	1.11e-05	27
CHIC1	hsa-miR-205-5p,hsa-miR-21-5p,hsa-miR-590-5p,hsa-miR-130a-5p,hsa-miR-23a-3p,hsa-miR-23b-3p,hsa-miR-23c,hsa-miR-320a,hsa-miR-320b,hsa-miR-320c,hsa-miR-320d,hsa-miR-4429,hsa-miR-329-3p,hsa-miR-362-3p,hsa-miR-335-5p,hsa-miR-362-5p,hsa-miR-369-3p,hsa-miR-371a-5p,hsa-miR-374a-5p,hsa-miR-374b-5p,hsa-miR-409-3p,hsa-miR-410-3p,hsa-miR-450b-5p,hsa-miR-452-5p,hsa-miR-4676-3p,hsa-miR-892c-3p,hsa-miR-489-3p,h…	8.97e-07	1.12e-05	22
MFAP3	hsa-miR-21-5p,hsa-miR-590-5p,hsa-miR-2115-3p,hsa-miR-296-3p,hsa-miR-320a,hsa-miR-320b,hsa-miR-320c,hsa-miR-320d,hsa-miR-4429,hsa-miR-329-3p,hsa-miR-362-3p,hsa-miR-362-5p,hsa-miR-409-3p,hsa-miR-489-3p,hsa-miR-1277-5p,hsa-miR-514a-3p,hsa-miR-514b-3p,hsa-miR-576-5p,hsa-miR-579-3p,hsa-miR-664b-3p,hsa-miR-3617-5p,hsa-miR-641,hsa-miR-7-5p,hsa-miR-889-3p,hsa-miR-9-3p,hsa-miR-9-5p,hsa-miR-944,hsa-miR-127…	9.08e-07	1.13e-05	29
HBS1L	hsa-miR-21-5p,hsa-miR-590-5p,hsa-miR-2115-3p,hsa-miR-130a-5p,hsa-miR-23a-3p,hsa-miR-23b-3p,hsa-miR-23c,hsa-miR-320a,hsa-miR-320b,hsa-miR-320c,hsa-miR-320d,hsa-miR-4429,hsa-miR-369-3p,hsa-miR-371a-5p,hsa-miR-374a-5p,hsa-miR-374b-5p,hsa-miR-410-3p,hsa-miR-450b-5p,hsa-miR-514a-3p,hsa-miR-514b-3p,hsa-miR-576-5p,hsa-miR-579-3p,hsa-miR-664b-3p,hsa-miR-584-5p,hsa-miR-129-5p,hsa-miR-3617-5p,hsa-miR-641,h…	9.47e-07	1.16e-05	14
CCSAP	hsa-miR-205-5p,hsa-miR-21-5p,hsa-miR-590-5p,hsa-miR-130a-5p,hsa-miR-23a-3p,hsa-miR-23b-3p,hsa-miR-23c,hsa-miR-296-3p,hsa-miR-329-3p,hsa-miR-362-3p,hsa-miR-335-5p,hsa-miR-362-5p,hsa-miR-369-3p,hsa-miR-371a-5p,hsa-miR-374a-5p,hsa-miR-374b-5p,hsa-miR-377-3p,hsa-miR-409-3p,hsa-miR-410-3p,hsa-miR-452-5p,hsa-miR-4676-3p,hsa-miR-892c-3p,hsa-miR-489-3p,hsa-miR-496,hsa-miR-514a-3p,hsa-miR-514b-3p,hsa-miR-…	9.49e-07	1.16e-05	17
TRUB1	hsa-miR-21-5p,hsa-miR-590-5p,hsa-miR-130a-5p,hsa-miR-23a-3p,hsa-miR-23b-3p,hsa-miR-23c,hsa-miR-320a,hsa-miR-320b,hsa-miR-320c,hsa-miR-320d,hsa-miR-4429,hsa-miR-329-3p,hsa-miR-362-3p,hsa-miR-369-3p,hsa-miR-371a-5p,hsa-miR-374a-5p,hsa-miR-374b-5p,hsa-miR-409-3p,hsa-miR-410-3p,hsa-miR-450b-5p,hsa-miR-452-5p,hsa-miR-4676-3p,hsa-miR-892c-3p,hsa-miR-489-3p,hsa-miR-496,hsa-miR-1277-5p,hsa-miR-514a-3p,hs…	9.51e-07	1.16e-05	21
UBA6	hsa-miR-205-5p,hsa-miR-21-5p,hsa-miR-590-5p,hsa-miR-2115-3p,hsa-miR-130a-5p,hsa-miR-23a-3p,hsa-miR-23b-3p,hsa-miR-23c,hsa-miR-320a,hsa-miR-320b,hsa-miR-320c,hsa-miR-320d,hsa-miR-4429,hsa-miR-329-3p,hsa-miR-362-3p,hsa-miR-335-5p,hsa-miR-369-3p,hsa-miR-371a-5p,hsa-miR-374a-5p,hsa-miR-374b-5p,hsa-miR-409-3p,hsa-miR-410-3p,hsa-miR-450b-5p,hsa-miR-452-5p,hsa-miR-4676-3p,hsa-miR-892c-3p,hsa-miR-1270,hs…	9.51e-07	1.16e-05	21
ATM	hsa-miR-21-5p,hsa-miR-590-5p,hsa-miR-320a,hsa-miR-320b,hsa-miR-320c,hsa-miR-320d,hsa-miR-4429,hsa-miR-329-3p,hsa-miR-362-3p,hsa-miR-335-5p,hsa-miR-369-3p,hsa-miR-374a-5p,hsa-miR-374b-5p,hsa-miR-409-3p,hsa-miR-410-3p,hsa-miR-1270,hsa-miR-620,hsa-miR-1277-5p,hsa-miR-509-3p,hsa-miR-516b-5p,hsa-miR-576-5p,hsa-miR-579-3p,hsa-miR-664b-3p,hsa-miR-129-5p,hsa-miR-3617-5p,hsa-miR-641,hsa-miR-541-3p,hsa-miR…	9.59e-07	1.16e-05	23
UTRN	hsa-miR-205-5p,hsa-miR-21-5p,hsa-miR-590-5p,hsa-miR-2115-3p,hsa-miR-320a,hsa-miR-320b,hsa-miR-320c,hsa-miR-320d,hsa-miR-4429,hsa-miR-329-3p,hsa-miR-362-3p,hsa-miR-369-3p,hsa-miR-371a-5p,hsa-miR-374a-5p,hsa-miR-374b-5p,hsa-miR-410-3p,hsa-miR-450b-5p,hsa-miR-489-3p,hsa-miR-1277-5p,hsa-miR-576-5p,hsa-miR-579-3p,hsa-miR-664b-3p,hsa-miR-584-5p,hsa-miR-129-5p,hsa-miR-3617-5p,hsa-miR-641,hsa-miR-7-5p,hs…	9.59e-07	1.16e-05	25
NADK2	hsa-miR-2115-3p,hsa-miR-130a-5p,hsa-miR-23a-3p,hsa-miR-23b-3p,hsa-miR-23c,hsa-miR-296-3p,hsa-miR-329-3p,hsa-miR-362-3p,hsa-miR-369-3p,hsa-miR-371a-5p,hsa-miR-374a-5p,hsa-miR-374b-5p,hsa-miR-409-3p,hsa-miR-410-3p,hsa-miR-452-5p,hsa-miR-4676-3p,hsa-miR-892c-3p,hsa-miR-489-3p,hsa-miR-1277-5p,hsa-miR-516b-5p,hsa-miR-576-5p,hsa-miR-579-3p,hsa-miR-664b-3p,hsa-miR-129-5p,hsa-miR-888-5p,hsa-miR-889-3p,hs…	1.02e-06	1.18e-05	14
SNTB2	hsa-miR-205-5p,hsa-miR-21-5p,hsa-miR-590-5p,hsa-miR-130a-5p,hsa-miR-23a-3p,hsa-miR-23b-3p,hsa-miR-23c,hsa-miR-296-3p,hsa-miR-320a,hsa-miR-320b,hsa-miR-320c,hsa-miR-320d,hsa-miR-4429,hsa-miR-329-3p,hsa-miR-362-3p,hsa-miR-335-5p,hsa-miR-362-5p,hsa-miR-369-3p,hsa-miR-371a-5p,hsa-miR-374a-5p,hsa-miR-374b-5p,hsa-miR-377-3p,hsa-miR-409-3p,hsa-miR-410-3p,hsa-miR-450b-5p,hsa-miR-1270,hsa-miR-620,hsa-miR-…	1.02e-06	1.18e-05	25
GNA13	hsa-miR-205-5p,hsa-miR-130a-5p,hsa-miR-23a-3p,hsa-miR-23b-3p,hsa-miR-23c,hsa-miR-296-3p,hsa-miR-320a,hsa-miR-320b,hsa-miR-320c,hsa-miR-320d,hsa-miR-4429,hsa-miR-329-3p,hsa-miR-362-3p,hsa-miR-362-5p,hsa-miR-369-3p,hsa-miR-371a-5p,hsa-miR-374a-5p,hsa-miR-374b-5p,hsa-miR-409-3p,hsa-miR-410-3p,hsa-miR-450b-5p,hsa-miR-1270,hsa-miR-620,hsa-miR-489-3p,hsa-miR-509-3p,hsa-miR-514a-3p,hsa-miR-514b-3p,hsa-m…	1.06e-06	1.21e-05	26
AGL	hsa-miR-2115-3p,hsa-miR-130a-5p,hsa-miR-23a-3p,hsa-miR-23b-3p,hsa-miR-23c,hsa-miR-320a,hsa-miR-320b,hsa-miR-320c,hsa-miR-320d,hsa-miR-4429,hsa-miR-329-3p,hsa-miR-362-3p,hsa-miR-369-3p,hsa-miR-371a-5p,hsa-miR-374a-5p,hsa-miR-374b-5p,hsa-miR-409-3p,hsa-miR-410-3p,hsa-miR-452-5p,hsa-miR-4676-3p,hsa-miR-892c-3p,hsa-miR-489-3p,hsa-miR-1277-5p,hsa-miR-514a-3p,hsa-miR-514b-3p,hsa-miR-576-5p,hsa-miR-579-…	1.08e-06	1.22e-05	23
CNOT6	hsa-miR-205-5p,hsa-miR-21-5p,hsa-miR-590-5p,hsa-miR-2115-3p,hsa-miR-130a-5p,hsa-miR-23a-3p,hsa-miR-23b-3p,hsa-miR-23c,hsa-miR-320a,hsa-miR-320b,hsa-miR-320c,hsa-miR-320d,hsa-miR-4429,hsa-miR-329-3p,hsa-miR-362-3p,hsa-miR-335-5p,hsa-miR-362-5p,hsa-miR-371a-5p,hsa-miR-374a-5p,hsa-miR-374b-5p,hsa-miR-377-3p,hsa-miR-409-3p,hsa-miR-410-3p,hsa-miR-450b-5p,hsa-miR-452-5p,hsa-miR-4676-3p,hsa-miR-892c-3p,…	1.11e-06	1.25e-05	22
HIBCH	hsa-miR-21-5p,hsa-miR-590-5p,hsa-miR-320a,hsa-miR-320b,hsa-miR-320c,hsa-miR-320d,hsa-miR-4429,hsa-miR-335-5p,hsa-miR-369-3p,hsa-miR-410-3p,hsa-miR-496,hsa-miR-1277-5p,hsa-miR-579-3p,hsa-miR-664b-3p,hsa-miR-758-3p,hsa-miR-888-5p,hsa-miR-889-3p,hsa-miR-9-3p,hsa-miR-944,hsa-miR-137,hsa-miR-142-5p,hsa-miR-5590-3p	1.18e-06	1.31e-05	17
COPS2	hsa-miR-130a-5p,hsa-miR-23a-3p,hsa-miR-23b-3p,hsa-miR-23c,hsa-miR-320a,hsa-miR-320b,hsa-miR-320c,hsa-miR-320d,hsa-miR-4429,hsa-miR-369-3p,hsa-miR-371a-5p,hsa-miR-374a-5p,hsa-miR-374b-5p,hsa-miR-450b-5p,hsa-miR-452-5p,hsa-miR-4676-3p,hsa-miR-892c-3p,hsa-miR-1270,hsa-miR-620,hsa-miR-489-3p,hsa-miR-1277-5p,hsa-miR-514a-3p,hsa-miR-514b-3p,hsa-miR-516b-5p,hsa-miR-576-5p,hsa-miR-579-3p,hsa-miR-664b-3p,…	1.21e-06	1.33e-05	16
LRP6	hsa-miR-205-5p,hsa-miR-21-5p,hsa-miR-590-5p,hsa-miR-130a-5p,hsa-miR-23a-3p,hsa-miR-23b-3p,hsa-miR-23c,hsa-miR-320a,hsa-miR-320b,hsa-miR-320c,hsa-miR-320d,hsa-miR-4429,hsa-miR-329-3p,hsa-miR-362-3p,hsa-miR-362-5p,hsa-miR-369-3p,hsa-miR-371a-5p,hsa-miR-374a-5p,hsa-miR-374b-5p,hsa-miR-377-3p,hsa-miR-409-3p,hsa-miR-410-3p,hsa-miR-450b-5p,hsa-miR-452-5p,hsa-miR-4676-3p,hsa-miR-892c-3p,hsa-miR-1270,hsa…	1.26e-06	1.38e-05	28
ARID2	hsa-miR-205-5p,hsa-miR-21-5p,hsa-miR-590-5p,hsa-miR-2115-3p,hsa-miR-296-3p,hsa-miR-320a,hsa-miR-320b,hsa-miR-320c,hsa-miR-320d,hsa-miR-4429,hsa-miR-329-3p,hsa-miR-362-3p,hsa-miR-369-3p,hsa-miR-371a-5p,hsa-miR-374a-5p,hsa-miR-374b-5p,hsa-miR-409-3p,hsa-miR-410-3p,hsa-miR-450b-5p,hsa-miR-452-5p,hsa-miR-4676-3p,hsa-miR-892c-3p,hsa-miR-489-3p,hsa-miR-1277-5p,hsa-miR-514a-3p,hsa-miR-514b-3p,hsa-miR-57…	1.27e-06	1.38e-05	26
PUM2	hsa-miR-130a-5p,hsa-miR-23a-3p,hsa-miR-23b-3p,hsa-miR-23c,hsa-miR-296-3p,hsa-miR-320a,hsa-miR-320b,hsa-miR-320c,hsa-miR-320d,hsa-miR-4429,hsa-miR-329-3p,hsa-miR-362-3p,hsa-miR-335-5p,hsa-miR-369-3p,hsa-miR-371a-5p,hsa-miR-374a-5p,hsa-miR-374b-5p,hsa-miR-377-3p,hsa-miR-409-3p,hsa-miR-410-3p,hsa-miR-450b-5p,hsa-miR-452-5p,hsa-miR-4676-3p,hsa-miR-892c-3p,hsa-miR-1270,hsa-miR-620,hsa-miR-496,hsa-miR-…	1.27e-06	1.38e-05	26
CHSY1	hsa-miR-130a-5p,hsa-miR-23a-3p,hsa-miR-23b-3p,hsa-miR-23c,hsa-miR-296-3p,hsa-miR-320a,hsa-miR-320b,hsa-miR-320c,hsa-miR-320d,hsa-miR-4429,hsa-miR-329-3p,hsa-miR-362-3p,hsa-miR-362-5p,hsa-miR-369-3p,hsa-miR-371a-5p,hsa-miR-374a-5p,hsa-miR-374b-5p,hsa-miR-409-3p,hsa-miR-410-3p,hsa-miR-450b-5p,hsa-miR-452-5p,hsa-miR-4676-3p,hsa-miR-892c-3p,hsa-miR-1270,hsa-miR-620,hsa-miR-1277-5p,hsa-miR-516b-5p,hsa…	1.3e-06	1.39e-05	26
SEL1L	hsa-miR-205-5p,hsa-miR-21-5p,hsa-miR-590-5p,hsa-miR-2115-3p,hsa-miR-130a-5p,hsa-miR-23a-3p,hsa-miR-23b-3p,hsa-miR-23c,hsa-miR-296-3p,hsa-miR-320a,hsa-miR-320b,hsa-miR-320c,hsa-miR-320d,hsa-miR-4429,hsa-miR-329-3p,hsa-miR-362-3p,hsa-miR-335-5p,hsa-miR-362-5p,hsa-miR-369-3p,hsa-miR-371a-5p,hsa-miR-374a-5p,hsa-miR-374b-5p,hsa-miR-409-3p,hsa-miR-410-3p,hsa-miR-450b-5p,hsa-miR-452-5p,hsa-miR-4676-3p,h…	1.32e-06	1.4e-05	29
PDLIM5	hsa-miR-205-5p,hsa-miR-21-5p,hsa-miR-590-5p,hsa-miR-130a-5p,hsa-miR-23a-3p,hsa-miR-23b-3p,hsa-miR-23c,hsa-miR-320a,hsa-miR-320b,hsa-miR-320c,hsa-miR-320d,hsa-miR-4429,hsa-miR-362-5p,hsa-miR-369-3p,hsa-miR-371a-5p,hsa-miR-374a-5p,hsa-miR-374b-5p,hsa-miR-377-3p,hsa-miR-409-3p,hsa-miR-410-3p,hsa-miR-450b-5p,hsa-miR-452-5p,hsa-miR-4676-3p,hsa-miR-892c-3p,hsa-miR-1270,hsa-miR-620,hsa-miR-489-3p,hsa-mi…	1.36e-06	1.43e-05	23
CFL2	hsa-miR-205-5p,hsa-miR-21-5p,hsa-miR-590-5p,hsa-miR-130a-5p,hsa-miR-23a-3p,hsa-miR-23b-3p,hsa-miR-23c,hsa-miR-320a,hsa-miR-320b,hsa-miR-320c,hsa-miR-320d,hsa-miR-4429,hsa-miR-362-5p,hsa-miR-369-3p,hsa-miR-371a-5p,hsa-miR-374a-5p,hsa-miR-374b-5p,hsa-miR-377-3p,hsa-miR-409-3p,hsa-miR-410-3p,hsa-miR-450b-5p,hsa-miR-452-5p,hsa-miR-4676-3p,hsa-miR-892c-3p,hsa-miR-1270,hsa-miR-620,hsa-miR-1277-5p,hsa-m…	1.38e-06	1.44e-05	18
SLC38A1	hsa-miR-205-5p,hsa-miR-21-5p,hsa-miR-590-5p,hsa-miR-130a-5p,hsa-miR-23a-3p,hsa-miR-23b-3p,hsa-miR-23c,hsa-miR-296-3p,hsa-miR-320a,hsa-miR-320b,hsa-miR-320c,hsa-miR-320d,hsa-miR-4429,hsa-miR-335-5p,hsa-miR-362-5p,hsa-miR-369-3p,hsa-miR-371a-5p,hsa-miR-374a-5p,hsa-miR-374b-5p,hsa-miR-377-3p,hsa-miR-409-3p,hsa-miR-410-3p,hsa-miR-450b-5p,hsa-miR-452-5p,hsa-miR-4676-3p,hsa-miR-892c-3p,hsa-miR-1270,hsa…	1.41e-06	1.46e-05	20
ZBTB34	hsa-miR-205-5p,hsa-miR-21-5p,hsa-miR-590-5p,hsa-miR-130a-5p,hsa-miR-23a-3p,hsa-miR-23b-3p,hsa-miR-23c,hsa-miR-320a,hsa-miR-320b,hsa-miR-320c,hsa-miR-320d,hsa-miR-4429,hsa-miR-329-3p,hsa-miR-362-3p,hsa-miR-335-5p,hsa-miR-362-5p,hsa-miR-371a-5p,hsa-miR-374a-5p,hsa-miR-374b-5p,hsa-miR-377-3p,hsa-miR-409-3p,hsa-miR-410-3p,hsa-miR-450b-5p,hsa-miR-452-5p,hsa-miR-4676-3p,hsa-miR-892c-3p,hsa-miR-1270,hsa…	1.41e-06	1.46e-05	26
DENND5B	hsa-miR-130a-5p,hsa-miR-23a-3p,hsa-miR-23b-3p,hsa-miR-23c,hsa-miR-296-3p,hsa-miR-320a,hsa-miR-320b,hsa-miR-320c,hsa-miR-320d,hsa-miR-4429,hsa-miR-329-3p,hsa-miR-362-3p,hsa-miR-335-5p,hsa-miR-362-5p,hsa-miR-371a-5p,hsa-miR-374a-5p,hsa-miR-374b-5p,hsa-miR-377-3p,hsa-miR-409-3p,hsa-miR-410-3p,hsa-miR-450b-5p,hsa-miR-452-5p,hsa-miR-4676-3p,hsa-miR-892c-3p,hsa-miR-1270,hsa-miR-620,hsa-miR-489-3p,hsa-m…	1.49e-06	1.52e-05	21
PDCL	hsa-miR-130a-5p,hsa-miR-23a-3p,hsa-miR-23b-3p,hsa-miR-23c,hsa-miR-320a,hsa-miR-320b,hsa-miR-320c,hsa-miR-320d,hsa-miR-4429,hsa-miR-369-3p,hsa-miR-374a-5p,hsa-miR-374b-5p,hsa-miR-377-3p,hsa-miR-409-3p,hsa-miR-410-3p,hsa-miR-1277-5p,hsa-miR-576-5p,hsa-miR-579-3p,hsa-miR-664b-3p,hsa-miR-129-5p,hsa-miR-3617-5p,hsa-miR-641,hsa-miR-541-3p,hsa-miR-654-5p,hsa-miR-7-5p,hsa-miR-758-3p,hsa-miR-888-5p,hsa-mi…	1.53e-06	1.55e-05	18
AP5M1	hsa-miR-21-5p,hsa-miR-590-5p,hsa-miR-329-3p,hsa-miR-362-3p,hsa-miR-335-5p,hsa-miR-369-3p,hsa-miR-374a-5p,hsa-miR-374b-5p,hsa-miR-409-3p,hsa-miR-410-3p,hsa-miR-452-5p,hsa-miR-4676-3p,hsa-miR-892c-3p,hsa-miR-1270,hsa-miR-620,hsa-miR-489-3p,hsa-miR-496,hsa-miR-514a-3p,hsa-miR-514b-3p,hsa-miR-579-3p,hsa-miR-664b-3p,hsa-miR-129-5p,hsa-miR-3617-5p,hsa-miR-641,hsa-miR-7-5p,hsa-miR-889-3p,hsa-miR-944,hsa…	1.53e-06	1.55e-05	18
DICER1	hsa-miR-205-5p,hsa-miR-21-5p,hsa-miR-590-5p,hsa-miR-2115-3p,hsa-miR-130a-5p,hsa-miR-23a-3p,hsa-miR-23b-3p,hsa-miR-23c,hsa-miR-296-3p,hsa-miR-320a,hsa-miR-320b,hsa-miR-320c,hsa-miR-320d,hsa-miR-4429,hsa-miR-329-3p,hsa-miR-362-3p,hsa-miR-335-5p,hsa-miR-369-3p,hsa-miR-371a-5p,hsa-miR-374a-5p,hsa-miR-374b-5p,hsa-miR-409-3p,hsa-miR-410-3p,hsa-miR-1270,hsa-miR-620,hsa-miR-489-3p,hsa-miR-496,hsa-miR-127…	1.56e-06	1.55e-05	27
CCNT2	hsa-miR-205-5p,hsa-miR-21-5p,hsa-miR-590-5p,hsa-miR-2115-3p,hsa-miR-130a-5p,hsa-miR-23a-3p,hsa-miR-23b-3p,hsa-miR-23c,hsa-miR-320a,hsa-miR-320b,hsa-miR-320c,hsa-miR-320d,hsa-miR-4429,hsa-miR-329-3p,hsa-miR-362-3p,hsa-miR-335-5p,hsa-miR-371a-5p,hsa-miR-374a-5p,hsa-miR-374b-5p,hsa-miR-377-3p,hsa-miR-409-3p,hsa-miR-410-3p,hsa-miR-450b-5p,hsa-miR-452-5p,hsa-miR-4676-3p,hsa-miR-892c-3p,hsa-miR-1270,hs…	1.61e-06	1.59e-05	24
ALG2	hsa-miR-130a-5p,hsa-miR-23a-3p,hsa-miR-23b-3p,hsa-miR-23c,hsa-miR-329-3p,hsa-miR-362-3p,hsa-miR-374a-5p,hsa-miR-374b-5p,hsa-miR-410-3p,hsa-miR-450b-5p,hsa-miR-452-5p,hsa-miR-4676-3p,hsa-miR-892c-3p,hsa-miR-1270,hsa-miR-620,hsa-miR-489-3p,hsa-miR-1277-5p,hsa-miR-516b-5p,hsa-miR-579-3p,hsa-miR-664b-3p,hsa-miR-129-5p,hsa-miR-3617-5p,hsa-miR-641,hsa-miR-760,hsa-miR-888-5p,hsa-miR-889-3p,hsa-miR-9-5p,…	1.62e-06	1.59e-05	10
G3BP2	hsa-miR-21-5p,hsa-miR-590-5p,hsa-miR-2115-3p,hsa-miR-130a-5p,hsa-miR-23a-3p,hsa-miR-23b-3p,hsa-miR-23c,hsa-miR-329-3p,hsa-miR-362-3p,hsa-miR-362-5p,hsa-miR-369-3p,hsa-miR-371a-5p,hsa-miR-374a-5p,hsa-miR-374b-5p,hsa-miR-377-3p,hsa-miR-409-3p,hsa-miR-410-3p,hsa-miR-450b-5p,hsa-miR-452-5p,hsa-miR-4676-3p,hsa-miR-892c-3p,hsa-miR-1270,hsa-miR-620,hsa-miR-489-3p,hsa-miR-1277-5p,hsa-miR-514a-3p,hsa-miR-…	1.62e-06	1.59e-05	21
WWC2	hsa-miR-205-5p,hsa-miR-21-5p,hsa-miR-590-5p,hsa-miR-2115-3p,hsa-miR-130a-5p,hsa-miR-23a-3p,hsa-miR-23b-3p,hsa-miR-23c,hsa-miR-320a,hsa-miR-320b,hsa-miR-320c,hsa-miR-320d,hsa-miR-4429,hsa-miR-335-5p,hsa-miR-369-3p,hsa-miR-374a-5p,hsa-miR-374b-5p,hsa-miR-377-3p,hsa-miR-409-3p,hsa-miR-450b-5p,hsa-miR-1270,hsa-miR-620,hsa-miR-1277-5p,hsa-miR-514a-3p,hsa-miR-514b-3p,hsa-miR-576-5p,hsa-miR-579-3p,hsa-m…	1.63e-06	1.59e-05	28
DESI2	hsa-miR-205-5p,hsa-miR-21-5p,hsa-miR-590-5p,hsa-miR-130a-5p,hsa-miR-23a-3p,hsa-miR-23b-3p,hsa-miR-23c,hsa-miR-320a,hsa-miR-320b,hsa-miR-320c,hsa-miR-320d,hsa-miR-4429,hsa-miR-329-3p,hsa-miR-362-3p,hsa-miR-374a-5p,hsa-miR-374b-5p,hsa-miR-377-3p,hsa-miR-409-3p,hsa-miR-410-3p,hsa-miR-450b-5p,hsa-miR-452-5p,hsa-miR-4676-3p,hsa-miR-892c-3p,hsa-miR-489-3p,hsa-miR-496,hsa-miR-1277-5p,hsa-miR-509-3p,hsa-…	1.63e-06	1.59e-05	22
NRIP1	hsa-miR-205-5p,hsa-miR-21-5p,hsa-miR-590-5p,hsa-miR-130a-5p,hsa-miR-23a-3p,hsa-miR-23b-3p,hsa-miR-23c,hsa-miR-296-3p,hsa-miR-320a,hsa-miR-320b,hsa-miR-320c,hsa-miR-320d,hsa-miR-4429,hsa-miR-329-3p,hsa-miR-362-3p,hsa-miR-335-5p,hsa-miR-362-5p,hsa-miR-369-3p,hsa-miR-371a-5p,hsa-miR-374a-5p,hsa-miR-374b-5p,hsa-miR-377-3p,hsa-miR-409-3p,hsa-miR-410-3p,hsa-miR-450b-5p,hsa-miR-452-5p,hsa-miR-4676-3p,hs…	1.66e-06	1.59e-05	27
ONECUT2	hsa-miR-205-5p,hsa-miR-21-5p,hsa-miR-590-5p,hsa-miR-2115-3p,hsa-miR-130a-5p,hsa-miR-23a-3p,hsa-miR-23b-3p,hsa-miR-23c,hsa-miR-296-3p,hsa-miR-320a,hsa-miR-320b,hsa-miR-320c,hsa-miR-320d,hsa-miR-4429,hsa-miR-329-3p,hsa-miR-362-3p,hsa-miR-335-5p,hsa-miR-369-3p,hsa-miR-371a-5p,hsa-miR-374a-5p,hsa-miR-374b-5p,hsa-miR-377-3p,hsa-miR-409-3p,hsa-miR-410-3p,hsa-miR-450b-5p,hsa-miR-452-5p,hsa-miR-4676-3p,h…	1.74e-06	1.64e-05	9
IL1RAP	hsa-miR-205-5p,hsa-miR-21-5p,hsa-miR-590-5p,hsa-miR-2115-3p,hsa-miR-130a-5p,hsa-miR-23a-3p,hsa-miR-23b-3p,hsa-miR-23c,hsa-miR-296-3p,hsa-miR-320a,hsa-miR-320b,hsa-miR-320c,hsa-miR-320d,hsa-miR-4429,hsa-miR-329-3p,hsa-miR-362-3p,hsa-miR-335-5p,hsa-miR-362-5p,hsa-miR-369-3p,hsa-miR-371a-5p,hsa-miR-374a-5p,hsa-miR-374b-5p,hsa-miR-409-3p,hsa-miR-410-3p,hsa-miR-1270,hsa-miR-620,hsa-miR-496,hsa-miR-127…	1.82e-06	1.71e-05	25
FOXO3	hsa-miR-205-5p,hsa-miR-21-5p,hsa-miR-590-5p,hsa-miR-2115-3p,hsa-miR-130a-5p,hsa-miR-23a-3p,hsa-miR-23b-3p,hsa-miR-23c,hsa-miR-296-3p,hsa-miR-320a,hsa-miR-320b,hsa-miR-320c,hsa-miR-320d,hsa-miR-4429,hsa-miR-329-3p,hsa-miR-362-3p,hsa-miR-335-5p,hsa-miR-362-5p,hsa-miR-371a-5p,hsa-miR-374a-5p,hsa-miR-374b-5p,hsa-miR-377-3p,hsa-miR-409-3p,hsa-miR-410-3p,hsa-miR-450b-5p,hsa-miR-452-5p,hsa-miR-4676-3p,h…	1.83e-06	1.71e-05	28
PHLDA1	hsa-miR-21-5p,hsa-miR-590-5p,hsa-miR-2115-3p,hsa-miR-130a-5p,hsa-miR-23a-3p,hsa-miR-23b-3p,hsa-miR-23c,hsa-miR-320a,hsa-miR-320b,hsa-miR-320c,hsa-miR-320d,hsa-miR-4429,hsa-miR-329-3p,hsa-miR-362-3p,hsa-miR-335-5p,hsa-miR-362-5p,hsa-miR-369-3p,hsa-miR-371a-5p,hsa-miR-374a-5p,hsa-miR-374b-5p,hsa-miR-377-3p,hsa-miR-409-3p,hsa-miR-410-3p,hsa-miR-452-5p,hsa-miR-4676-3p,hsa-miR-892c-3p,hsa-miR-1270,hsa…	1.91e-06	1.77e-05	18
RIOK3	hsa-miR-130a-5p,hsa-miR-23a-3p,hsa-miR-23b-3p,hsa-miR-23c,hsa-miR-296-3p,hsa-miR-320a,hsa-miR-320b,hsa-miR-320c,hsa-miR-320d,hsa-miR-4429,hsa-miR-362-5p,hsa-miR-371a-5p,hsa-miR-409-3p,hsa-miR-410-3p,hsa-miR-452-5p,hsa-miR-4676-3p,hsa-miR-892c-3p,hsa-miR-489-3p,hsa-miR-1277-5p,hsa-miR-516b-5p,hsa-miR-576-5p,hsa-miR-579-3p,hsa-miR-664b-3p,hsa-miR-129-5p,hsa-miR-3617-5p,hsa-miR-641,hsa-miR-758-3p,hs…	1.93e-06	1.78e-05	19
PI15	hsa-miR-21-5p,hsa-miR-590-5p,hsa-miR-320a,hsa-miR-320b,hsa-miR-320c,hsa-miR-320d,hsa-miR-4429,hsa-miR-329-3p,hsa-miR-362-3p,hsa-miR-362-5p,hsa-miR-369-3p,hsa-miR-371a-5p,hsa-miR-374a-5p,hsa-miR-374b-5p,hsa-miR-377-3p,hsa-miR-409-3p,hsa-miR-410-3p,hsa-miR-1277-5p,hsa-miR-576-5p,hsa-miR-579-3p,hsa-miR-664b-3p,hsa-miR-584-5p,hsa-miR-129-5p,hsa-miR-888-5p,hsa-miR-889-3p,hsa-miR-9-3p,hsa-miR-9-5p,hsa-…	1.93e-06	1.78e-05	14
CRIM1	hsa-miR-21-5p,hsa-miR-590-5p,hsa-miR-130a-5p,hsa-miR-23a-3p,hsa-miR-23b-3p,hsa-miR-23c,hsa-miR-296-3p,hsa-miR-320a,hsa-miR-320b,hsa-miR-320c,hsa-miR-320d,hsa-miR-4429,hsa-miR-329-3p,hsa-miR-362-3p,hsa-miR-335-5p,hsa-miR-362-5p,hsa-miR-369-3p,hsa-miR-374a-5p,hsa-miR-374b-5p,hsa-miR-377-3p,hsa-miR-410-3p,hsa-miR-452-5p,hsa-miR-4676-3p,hsa-miR-892c-3p,hsa-miR-1277-5p,hsa-miR-509-3p,hsa-miR-576-5p,hs…	1.95e-06	1.78e-05	24
RNF11	hsa-miR-205-5p,hsa-miR-21-5p,hsa-miR-590-5p,hsa-miR-2115-3p,hsa-miR-329-3p,hsa-miR-362-3p,hsa-miR-335-5p,hsa-miR-362-5p,hsa-miR-369-3p,hsa-miR-371a-5p,hsa-miR-374a-5p,hsa-miR-374b-5p,hsa-miR-410-3p,hsa-miR-452-5p,hsa-miR-4676-3p,hsa-miR-892c-3p,hsa-miR-489-3p,hsa-miR-1277-5p,hsa-miR-514a-3p,hsa-miR-514b-3p,hsa-miR-576-5p,hsa-miR-579-3p,hsa-miR-664b-3p,hsa-miR-584-5p,hsa-miR-129-5p,hsa-miR-3617-5p…	1.95e-06	1.78e-05	23
ASAH2B	hsa-miR-130a-5p,hsa-miR-23a-3p,hsa-miR-23b-3p,hsa-miR-23c,hsa-miR-320a,hsa-miR-320b,hsa-miR-320c,hsa-miR-320d,hsa-miR-4429,hsa-miR-329-3p,hsa-miR-362-3p,hsa-miR-374a-5p,hsa-miR-374b-5p,hsa-miR-410-3p,hsa-miR-576-5p,hsa-miR-579-3p,hsa-miR-664b-3p,hsa-miR-9-3p	2e-06	1.79e-05	13
ZDBF2	hsa-miR-2115-3p,hsa-miR-130a-5p,hsa-miR-23a-3p,hsa-miR-23b-3p,hsa-miR-23c,hsa-miR-320a,hsa-miR-320b,hsa-miR-320c,hsa-miR-320d,hsa-miR-4429,hsa-miR-329-3p,hsa-miR-362-3p,hsa-miR-369-3p,hsa-miR-371a-5p,hsa-miR-374a-5p,hsa-miR-374b-5p,hsa-miR-377-3p,hsa-miR-409-3p,hsa-miR-410-3p,hsa-miR-452-5p,hsa-miR-4676-3p,hsa-miR-892c-3p,hsa-miR-489-3p,hsa-miR-496,hsa-miR-1277-5p,hsa-miR-516b-5p,hsa-miR-576-5p,h…	2.01e-06	1.79e-05	26
TRIM44	hsa-miR-205-5p,hsa-miR-2115-3p,hsa-miR-130a-5p,hsa-miR-23a-3p,hsa-miR-23b-3p,hsa-miR-23c,hsa-miR-296-3p,hsa-miR-320a,hsa-miR-320b,hsa-miR-320c,hsa-miR-320d,hsa-miR-4429,hsa-miR-329-3p,hsa-miR-362-3p,hsa-miR-335-5p,hsa-miR-362-5p,hsa-miR-369-3p,hsa-miR-371a-5p,hsa-miR-374a-5p,hsa-miR-374b-5p,hsa-miR-410-3p,hsa-miR-450b-5p,hsa-miR-452-5p,hsa-miR-4676-3p,hsa-miR-892c-3p,hsa-miR-1270,hsa-miR-620,hsa-…	2.03e-06	1.8e-05	21
UTP14C	hsa-miR-205-5p,hsa-miR-21-5p,hsa-miR-590-5p,hsa-miR-130a-5p,hsa-miR-23a-3p,hsa-miR-23b-3p,hsa-miR-23c,hsa-miR-296-3p,hsa-miR-320a,hsa-miR-320b,hsa-miR-320c,hsa-miR-320d,hsa-miR-4429,hsa-miR-329-3p,hsa-miR-362-3p,hsa-miR-335-5p,hsa-miR-369-3p,hsa-miR-371a-5p,hsa-miR-374a-5p,hsa-miR-374b-5p,hsa-miR-377-3p,hsa-miR-410-3p,hsa-miR-1270,hsa-miR-620,hsa-miR-489-3p,hsa-miR-514a-3p,hsa-miR-514b-3p,hsa-miR…	2.04e-06	1.8e-05	27
INO80D	hsa-miR-205-5p,hsa-miR-21-5p,hsa-miR-590-5p,hsa-miR-2115-3p,hsa-miR-130a-5p,hsa-miR-23a-3p,hsa-miR-23b-3p,hsa-miR-23c,hsa-miR-320a,hsa-miR-320b,hsa-miR-320c,hsa-miR-320d,hsa-miR-4429,hsa-miR-329-3p,hsa-miR-362-3p,hsa-miR-335-5p,hsa-miR-362-5p,hsa-miR-369-3p,hsa-miR-371a-5p,hsa-miR-374a-5p,hsa-miR-374b-5p,hsa-miR-377-3p,hsa-miR-409-3p,hsa-miR-410-3p,hsa-miR-450b-5p,hsa-miR-452-5p,hsa-miR-4676-3p,h…	2.06e-06	1.8e-05	26
MKLN1	hsa-miR-205-5p,hsa-miR-21-5p,hsa-miR-590-5p,hsa-miR-130a-5p,hsa-miR-23a-3p,hsa-miR-23b-3p,hsa-miR-23c,hsa-miR-296-3p,hsa-miR-320a,hsa-miR-320b,hsa-miR-320c,hsa-miR-320d,hsa-miR-4429,hsa-miR-329-3p,hsa-miR-362-3p,hsa-miR-335-5p,hsa-miR-362-5p,hsa-miR-369-3p,hsa-miR-371a-5p,hsa-miR-374a-5p,hsa-miR-374b-5p,hsa-miR-377-3p,hsa-miR-409-3p,hsa-miR-410-3p,hsa-miR-450b-5p,hsa-miR-452-5p,hsa-miR-4676-3p,hs…	2.1e-06	1.82e-05	28
MMP16	hsa-miR-205-5p,hsa-miR-21-5p,hsa-miR-590-5p,hsa-miR-130a-5p,hsa-miR-23a-3p,hsa-miR-23b-3p,hsa-miR-23c,hsa-miR-320a,hsa-miR-320b,hsa-miR-320c,hsa-miR-320d,hsa-miR-4429,hsa-miR-329-3p,hsa-miR-362-3p,hsa-miR-362-5p,hsa-miR-369-3p,hsa-miR-371a-5p,hsa-miR-374a-5p,hsa-miR-374b-5p,hsa-miR-377-3p,hsa-miR-409-3p,hsa-miR-410-3p,hsa-miR-450b-5p,hsa-miR-452-5p,hsa-miR-4676-3p,hsa-miR-892c-3p,hsa-miR-1270,hsa…	2.11e-06	1.82e-05	21
POLR2M	hsa-miR-205-5p,hsa-miR-21-5p,hsa-miR-590-5p,hsa-miR-2115-3p,hsa-miR-130a-5p,hsa-miR-23a-3p,hsa-miR-23b-3p,hsa-miR-23c,hsa-miR-296-3p,hsa-miR-320a,hsa-miR-320b,hsa-miR-320c,hsa-miR-320d,hsa-miR-4429,hsa-miR-369-3p,hsa-miR-371a-5p,hsa-miR-374a-5p,hsa-miR-374b-5p,hsa-miR-409-3p,hsa-miR-410-3p,hsa-miR-1270,hsa-miR-620,hsa-miR-489-3p,hsa-miR-1277-5p,hsa-miR-514a-3p,hsa-miR-514b-3p,hsa-miR-516b-5p,hsa-…	2.18e-06	1.87e-05	15
RHOBTB3	hsa-miR-296-3p,hsa-miR-320a,hsa-miR-320b,hsa-miR-320c,hsa-miR-320d,hsa-miR-4429,hsa-miR-329-3p,hsa-miR-362-3p,hsa-miR-362-5p,hsa-miR-369-3p,hsa-miR-371a-5p,hsa-miR-374a-5p,hsa-miR-374b-5p,hsa-miR-377-3p,hsa-miR-409-3p,hsa-miR-410-3p,hsa-miR-450b-5p,hsa-miR-452-5p,hsa-miR-4676-3p,hsa-miR-892c-3p,hsa-miR-1270,hsa-miR-620,hsa-miR-489-3p,hsa-miR-496,hsa-miR-509-3p,hsa-miR-516b-5p,hsa-miR-576-5p,hsa-m…	2.33e-06	1.98e-05	22
SLMAP	hsa-miR-21-5p,hsa-miR-590-5p,hsa-miR-2115-3p,hsa-miR-130a-5p,hsa-miR-23a-3p,hsa-miR-23b-3p,hsa-miR-23c,hsa-miR-335-5p,hsa-miR-369-3p,hsa-miR-371a-5p,hsa-miR-374a-5p,hsa-miR-374b-5p,hsa-miR-409-3p,hsa-miR-410-3p,hsa-miR-450b-5p,hsa-miR-489-3p,hsa-miR-1277-5p,hsa-miR-579-3p,hsa-miR-664b-3p,hsa-miR-129-5p,hsa-miR-3617-5p,hsa-miR-641,hsa-miR-7-5p,hsa-miR-758-3p,hsa-miR-889-3p,hsa-miR-9-3p,hsa-miR-9-5…	2.37e-06	2e-05	29
CENPC	hsa-miR-2115-3p,hsa-miR-130a-5p,hsa-miR-23a-3p,hsa-miR-23b-3p,hsa-miR-23c,hsa-miR-369-3p,hsa-miR-409-3p,hsa-miR-452-5p,hsa-miR-4676-3p,hsa-miR-892c-3p,hsa-miR-1277-5p,hsa-miR-514a-3p,hsa-miR-514b-3p,hsa-miR-579-3p,hsa-miR-664b-3p,hsa-miR-129-5p,hsa-miR-3617-5p,hsa-miR-641,hsa-miR-758-3p,hsa-miR-889-3p,hsa-miR-9-5p,hsa-miR-944	2.39e-06	2.01e-05	25
CDK6	hsa-miR-205-5p,hsa-miR-21-5p,hsa-miR-590-5p,hsa-miR-130a-5p,hsa-miR-23a-3p,hsa-miR-23b-3p,hsa-miR-23c,hsa-miR-296-3p,hsa-miR-320a,hsa-miR-320b,hsa-miR-320c,hsa-miR-320d,hsa-miR-4429,hsa-miR-329-3p,hsa-miR-362-3p,hsa-miR-335-5p,hsa-miR-362-5p,hsa-miR-369-3p,hsa-miR-371a-5p,hsa-miR-374a-5p,hsa-miR-374b-5p,hsa-miR-377-3p,hsa-miR-409-3p,hsa-miR-410-3p,hsa-miR-450b-5p,hsa-miR-452-5p,hsa-miR-4676-3p,hs…	2.4e-06	2.01e-05	20
LRRFIP1	hsa-miR-205-5p,hsa-miR-362-5p,hsa-miR-369-3p,hsa-miR-374a-5p,hsa-miR-374b-5p,hsa-miR-377-3p,hsa-miR-450b-5p,hsa-miR-1270,hsa-miR-620,hsa-miR-489-3p,hsa-miR-1277-5p,hsa-miR-514a-3p,hsa-miR-514b-3p,hsa-miR-576-5p,hsa-miR-579-3p,hsa-miR-664b-3p,hsa-miR-129-5p,hsa-miR-3617-5p,hsa-miR-641,hsa-miR-758-3p,hsa-miR-9-5p,hsa-miR-944,hsa-miR-1271-5p,hsa-miR-96-5p,hsa-miR-132-3p,hsa-miR-212-3p,hsa-miR-135a-5…	2.43e-06	2.01e-05	21
HNRNPA2B1	hsa-miR-21-5p,hsa-miR-590-5p,hsa-miR-2115-3p,hsa-miR-130a-5p,hsa-miR-23a-3p,hsa-miR-23b-3p,hsa-miR-23c,hsa-miR-296-3p,hsa-miR-320a,hsa-miR-320b,hsa-miR-320c,hsa-miR-320d,hsa-miR-4429,hsa-miR-329-3p,hsa-miR-362-3p,hsa-miR-335-5p,hsa-miR-362-5p,hsa-miR-371a-5p,hsa-miR-374a-5p,hsa-miR-374b-5p,hsa-miR-377-3p,hsa-miR-409-3p,hsa-miR-410-3p,hsa-miR-450b-5p,hsa-miR-452-5p,hsa-miR-4676-3p,hsa-miR-892c-3p,…	2.45e-06	2.02e-05	18
SSX2IP	hsa-miR-21-5p,hsa-miR-590-5p,hsa-miR-296-3p,hsa-miR-320a,hsa-miR-320b,hsa-miR-320c,hsa-miR-320d,hsa-miR-4429,hsa-miR-329-3p,hsa-miR-362-3p,hsa-miR-335-5p,hsa-miR-362-5p,hsa-miR-369-3p,hsa-miR-371a-5p,hsa-miR-374a-5p,hsa-miR-374b-5p,hsa-miR-409-3p,hsa-miR-410-3p,hsa-miR-489-3p,hsa-miR-496,hsa-miR-1277-5p,hsa-miR-509-3p,hsa-miR-516b-5p,hsa-miR-579-3p,hsa-miR-664b-3p,hsa-miR-584-5p,hsa-miR-129-5p,hs…	2.46e-06	2.02e-05	16
TRAPPC8	hsa-miR-21-5p,hsa-miR-590-5p,hsa-miR-2115-3p,hsa-miR-320a,hsa-miR-320b,hsa-miR-320c,hsa-miR-320d,hsa-miR-4429,hsa-miR-335-5p,hsa-miR-369-3p,hsa-miR-374a-5p,hsa-miR-374b-5p,hsa-miR-410-3p,hsa-miR-450b-5p,hsa-miR-1277-5p,hsa-miR-514a-3p,hsa-miR-514b-3p,hsa-miR-579-3p,hsa-miR-664b-3p,hsa-miR-584-5p,hsa-miR-129-5p,hsa-miR-3617-5p,hsa-miR-641,hsa-miR-758-3p,hsa-miR-888-5p,hsa-miR-889-3p,hsa-miR-9-3p,h…	2.52e-06	2.05e-05	28
SPATA5	hsa-miR-205-5p,hsa-miR-21-5p,hsa-miR-590-5p,hsa-miR-130a-5p,hsa-miR-23a-3p,hsa-miR-23b-3p,hsa-miR-23c,hsa-miR-320a,hsa-miR-320b,hsa-miR-320c,hsa-miR-320d,hsa-miR-4429,hsa-miR-329-3p,hsa-miR-362-3p,hsa-miR-335-5p,hsa-miR-369-3p,hsa-miR-374a-5p,hsa-miR-374b-5p,hsa-miR-377-3p,hsa-miR-409-3p,hsa-miR-410-3p,hsa-miR-452-5p,hsa-miR-4676-3p,hsa-miR-892c-3p,hsa-miR-1270,hsa-miR-620,hsa-miR-489-3p,hsa-miR-…	2.67e-06	2.16e-05	23
ANTXR1	hsa-miR-205-5p,hsa-miR-130a-5p,hsa-miR-23a-3p,hsa-miR-23b-3p,hsa-miR-23c,hsa-miR-296-3p,hsa-miR-320a,hsa-miR-320b,hsa-miR-320c,hsa-miR-320d,hsa-miR-4429,hsa-miR-329-3p,hsa-miR-362-3p,hsa-miR-362-5p,hsa-miR-369-3p,hsa-miR-371a-5p,hsa-miR-374a-5p,hsa-miR-374b-5p,hsa-miR-377-3p,hsa-miR-450b-5p,hsa-miR-452-5p,hsa-miR-4676-3p,hsa-miR-892c-3p,hsa-miR-1270,hsa-miR-620,hsa-miR-489-3p,hsa-miR-496,hsa-miR-…	2.67e-06	2.16e-05	24
DZIP1	hsa-miR-21-5p,hsa-miR-590-5p,hsa-miR-320a,hsa-miR-320b,hsa-miR-320c,hsa-miR-320d,hsa-miR-4429,hsa-miR-329-3p,hsa-miR-362-3p,hsa-miR-369-3p,hsa-miR-371a-5p,hsa-miR-374a-5p,hsa-miR-374b-5p,hsa-miR-409-3p,hsa-miR-410-3p,hsa-miR-452-5p,hsa-miR-4676-3p,hsa-miR-892c-3p,hsa-miR-489-3p,hsa-miR-1277-5p,hsa-miR-516b-5p,hsa-miR-576-5p,hsa-miR-129-5p,hsa-miR-889-3p,hsa-miR-1271-5p,hsa-miR-96-5p,hsa-miR-132-3…	2.73e-06	2.18e-05	16
FAM111A	hsa-miR-335-5p,hsa-miR-369-3p,hsa-miR-371a-5p,hsa-miR-374a-5p,hsa-miR-374b-5p,hsa-miR-409-3p,hsa-miR-410-3p,hsa-miR-450b-5p,hsa-miR-452-5p,hsa-miR-4676-3p,hsa-miR-892c-3p,hsa-miR-1270,hsa-miR-620,hsa-miR-509-3p,hsa-miR-576-5p,hsa-miR-129-5p,hsa-miR-3617-5p,hsa-miR-641,hsa-miR-758-3p,hsa-miR-889-3p,hsa-miR-9-5p,hsa-miR-1271-5p,hsa-miR-96-5p,hsa-miR-135a-5p,hsa-miR-135b-5p,hsa-miR-137,hsa-miR-142-5…	2.73e-06	2.18e-05	13
STC1	hsa-miR-205-5p,hsa-miR-21-5p,hsa-miR-590-5p,hsa-miR-130a-5p,hsa-miR-23a-3p,hsa-miR-23b-3p,hsa-miR-23c,hsa-miR-320a,hsa-miR-320b,hsa-miR-320c,hsa-miR-320d,hsa-miR-4429,hsa-miR-335-5p,hsa-miR-371a-5p,hsa-miR-374a-5p,hsa-miR-374b-5p,hsa-miR-377-3p,hsa-miR-409-3p,hsa-miR-410-3p,hsa-miR-452-5p,hsa-miR-4676-3p,hsa-miR-892c-3p,hsa-miR-1270,hsa-miR-620,hsa-miR-489-3p,hsa-miR-496,hsa-miR-1277-5p,hsa-miR-5…	2.76e-06	2.18e-05	16
HS2ST1	hsa-miR-21-5p,hsa-miR-590-5p,hsa-miR-2115-3p,hsa-miR-130a-5p,hsa-miR-23a-3p,hsa-miR-23b-3p,hsa-miR-23c,hsa-miR-296-3p,hsa-miR-320a,hsa-miR-320b,hsa-miR-320c,hsa-miR-320d,hsa-miR-4429,hsa-miR-329-3p,hsa-miR-362-3p,hsa-miR-335-5p,hsa-miR-369-3p,hsa-miR-374a-5p,hsa-miR-374b-5p,hsa-miR-377-3p,hsa-miR-409-3p,hsa-miR-410-3p,hsa-miR-450b-5p,hsa-miR-452-5p,hsa-miR-4676-3p,hsa-miR-892c-3p,hsa-miR-1270,hsa…	2.76e-06	2.18e-05	17
TPR	hsa-miR-205-5p,hsa-miR-369-3p,hsa-miR-374a-5p,hsa-miR-374b-5p,hsa-miR-409-3p,hsa-miR-410-3p,hsa-miR-450b-5p,hsa-miR-1270,hsa-miR-620,hsa-miR-489-3p,hsa-miR-496,hsa-miR-514a-3p,hsa-miR-514b-3p,hsa-miR-576-5p,hsa-miR-579-3p,hsa-miR-664b-3p,hsa-miR-758-3p,hsa-miR-889-3p,hsa-miR-944,hsa-miR-1271-5p,hsa-miR-96-5p,hsa-miR-132-3p,hsa-miR-212-3p,hsa-miR-142-5p,hsa-miR-5590-3p,hsa-miR-154-5p,hsa-miR-182-5p	2.81e-06	2.19e-05	26
SLC11A2	hsa-miR-205-5p,hsa-miR-21-5p,hsa-miR-590-5p,hsa-miR-130a-5p,hsa-miR-23a-3p,hsa-miR-23b-3p,hsa-miR-23c,hsa-miR-320a,hsa-miR-320b,hsa-miR-320c,hsa-miR-320d,hsa-miR-4429,hsa-miR-329-3p,hsa-miR-362-3p,hsa-miR-335-5p,hsa-miR-362-5p,hsa-miR-369-3p,hsa-miR-374a-5p,hsa-miR-374b-5p,hsa-miR-377-3p,hsa-miR-410-3p,hsa-miR-450b-5p,hsa-miR-452-5p,hsa-miR-4676-3p,hsa-miR-892c-3p,hsa-miR-1270,hsa-miR-620,hsa-miR…	2.81e-06	2.19e-05	20
FMR1	hsa-miR-205-5p,hsa-miR-21-5p,hsa-miR-590-5p,hsa-miR-130a-5p,hsa-miR-23a-3p,hsa-miR-23b-3p,hsa-miR-23c,hsa-miR-296-3p,hsa-miR-320a,hsa-miR-320b,hsa-miR-320c,hsa-miR-320d,hsa-miR-4429,hsa-miR-329-3p,hsa-miR-362-3p,hsa-miR-335-5p,hsa-miR-369-3p,hsa-miR-374a-5p,hsa-miR-374b-5p,hsa-miR-377-3p,hsa-miR-409-3p,hsa-miR-410-3p,hsa-miR-489-3p,hsa-miR-1277-5p,hsa-miR-514a-3p,hsa-miR-514b-3p,hsa-miR-576-5p,hs…	2.87e-06	2.21e-05	25
DPY19L4	hsa-miR-205-5p,hsa-miR-130a-5p,hsa-miR-23a-3p,hsa-miR-23b-3p,hsa-miR-23c,hsa-miR-320a,hsa-miR-320b,hsa-miR-320c,hsa-miR-320d,hsa-miR-4429,hsa-miR-329-3p,hsa-miR-362-3p,hsa-miR-362-5p,hsa-miR-369-3p,hsa-miR-374a-5p,hsa-miR-374b-5p,hsa-miR-377-3p,hsa-miR-409-3p,hsa-miR-410-3p,hsa-miR-450b-5p,hsa-miR-1270,hsa-miR-620,hsa-miR-489-3p,hsa-miR-1277-5p,hsa-miR-514a-3p,hsa-miR-514b-3p,hsa-miR-516b-5p,hsa-…	2.87e-06	2.21e-05	24
SEPT2	hsa-miR-205-5p,hsa-miR-21-5p,hsa-miR-590-5p,hsa-miR-2115-3p,hsa-miR-130a-5p,hsa-miR-23a-3p,hsa-miR-23b-3p,hsa-miR-23c,hsa-miR-320a,hsa-miR-320b,hsa-miR-320c,hsa-miR-320d,hsa-miR-4429,hsa-miR-329-3p,hsa-miR-362-3p,hsa-miR-371a-5p,hsa-miR-377-3p,hsa-miR-409-3p,hsa-miR-410-3p,hsa-miR-450b-5p,hsa-miR-452-5p,hsa-miR-4676-3p,hsa-miR-892c-3p,hsa-miR-1270,hsa-miR-620,hsa-miR-489-3p,hsa-miR-496,hsa-miR-51…	2.87e-06	2.21e-05	24
RFX7	hsa-miR-205-5p,hsa-miR-21-5p,hsa-miR-590-5p,hsa-miR-320a,hsa-miR-320b,hsa-miR-320c,hsa-miR-320d,hsa-miR-4429,hsa-miR-329-3p,hsa-miR-362-3p,hsa-miR-369-3p,hsa-miR-371a-5p,hsa-miR-374a-5p,hsa-miR-374b-5p,hsa-miR-377-3p,hsa-miR-409-3p,hsa-miR-410-3p,hsa-miR-450b-5p,hsa-miR-489-3p,hsa-miR-496,hsa-miR-1277-5p,hsa-miR-516b-5p,hsa-miR-579-3p,hsa-miR-664b-3p,hsa-miR-129-5p,hsa-miR-3617-5p,hsa-miR-641,hsa…	2.94e-06	2.23e-05	23
TBC1D12	hsa-miR-205-5p,hsa-miR-296-3p,hsa-miR-320a,hsa-miR-320b,hsa-miR-320c,hsa-miR-320d,hsa-miR-4429,hsa-miR-329-3p,hsa-miR-362-3p,hsa-miR-335-5p,hsa-miR-369-3p,hsa-miR-371a-5p,hsa-miR-374a-5p,hsa-miR-374b-5p,hsa-miR-409-3p,hsa-miR-410-3p,hsa-miR-452-5p,hsa-miR-4676-3p,hsa-miR-892c-3p,hsa-miR-489-3p,hsa-miR-1277-5p,hsa-miR-516b-5p,hsa-miR-576-5p,hsa-miR-579-3p,hsa-miR-664b-3p,hsa-miR-584-5p,hsa-miR-129…	2.96e-06	2.23e-05	25
PRPF18	hsa-miR-329-3p,hsa-miR-362-3p,hsa-miR-369-3p,hsa-miR-371a-5p,hsa-miR-374a-5p,hsa-miR-374b-5p,hsa-miR-409-3p,hsa-miR-410-3p,hsa-miR-1277-5p,hsa-miR-579-3p,hsa-miR-664b-3p,hsa-miR-129-5p,hsa-miR-3617-5p,hsa-miR-641,hsa-miR-889-3p,hsa-miR-944,hsa-miR-142-5p,hsa-miR-5590-3p	3e-06	2.25e-05	11
LACTB2	hsa-miR-296-3p,hsa-miR-369-3p,hsa-miR-409-3p,hsa-miR-410-3p,hsa-miR-579-3p,hsa-miR-664b-3p,hsa-miR-584-5p,hsa-miR-129-5p,hsa-miR-3617-5p,hsa-miR-641,hsa-miR-889-3p,hsa-miR-944,hsa-miR-132-3p,hsa-miR-212-3p,hsa-miR-142-5p,hsa-miR-5590-3p,hsa-miR-154-5p	3e-06	2.25e-05	23
PTPRG	hsa-miR-205-5p,hsa-miR-21-5p,hsa-miR-590-5p,hsa-miR-130a-5p,hsa-miR-23a-3p,hsa-miR-23b-3p,hsa-miR-23c,hsa-miR-296-3p,hsa-miR-320a,hsa-miR-320b,hsa-miR-320c,hsa-miR-320d,hsa-miR-4429,hsa-miR-329-3p,hsa-miR-362-3p,hsa-miR-362-5p,hsa-miR-369-3p,hsa-miR-374a-5p,hsa-miR-374b-5p,hsa-miR-409-3p,hsa-miR-410-3p,hsa-miR-452-5p,hsa-miR-4676-3p,hsa-miR-892c-3p,hsa-miR-1270,hsa-miR-620,hsa-miR-489-3p,hsa-miR-…	3.04e-06	2.25e-05	26
SGMS1	hsa-miR-205-5p,hsa-miR-21-5p,hsa-miR-590-5p,hsa-miR-320a,hsa-miR-320b,hsa-miR-320c,hsa-miR-320d,hsa-miR-4429,hsa-miR-335-5p,hsa-miR-369-3p,hsa-miR-410-3p,hsa-miR-1270,hsa-miR-620,hsa-miR-489-3p,hsa-miR-516b-5p,hsa-miR-579-3p,hsa-miR-664b-3p,hsa-miR-129-5p,hsa-miR-3617-5p,hsa-miR-641,hsa-miR-541-3p,hsa-miR-654-5p,hsa-miR-7-5p,hsa-miR-758-3p,hsa-miR-760,hsa-miR-888-5p,hsa-miR-9-5p,hsa-miR-1271-5p,h…	3.04e-06	2.25e-05	20
OSBPL11	hsa-miR-21-5p,hsa-miR-590-5p,hsa-miR-2115-3p,hsa-miR-130a-5p,hsa-miR-23a-3p,hsa-miR-23b-3p,hsa-miR-23c,hsa-miR-320a,hsa-miR-320b,hsa-miR-320c,hsa-miR-320d,hsa-miR-4429,hsa-miR-329-3p,hsa-miR-362-3p,hsa-miR-335-5p,hsa-miR-369-3p,hsa-miR-374a-5p,hsa-miR-374b-5p,hsa-miR-409-3p,hsa-miR-410-3p,hsa-miR-1270,hsa-miR-620,hsa-miR-509-3p,hsa-miR-516b-5p,hsa-miR-579-3p,hsa-miR-664b-3p,hsa-miR-584-5p,hsa-miR…	3.07e-06	2.25e-05	24
SKAP2	hsa-miR-205-5p,hsa-miR-2115-3p,hsa-miR-130a-5p,hsa-miR-23a-3p,hsa-miR-23b-3p,hsa-miR-23c,hsa-miR-296-3p,hsa-miR-320a,hsa-miR-320b,hsa-miR-320c,hsa-miR-320d,hsa-miR-4429,hsa-miR-362-5p,hsa-miR-369-3p,hsa-miR-374a-5p,hsa-miR-374b-5p,hsa-miR-377-3p,hsa-miR-409-3p,hsa-miR-410-3p,hsa-miR-450b-5p,hsa-miR-452-5p,hsa-miR-4676-3p,hsa-miR-892c-3p,hsa-miR-1270,hsa-miR-620,hsa-miR-496,hsa-miR-1277-5p,hsa-miR…	3.11e-06	2.27e-05	18
KLF3	hsa-miR-21-5p,hsa-miR-590-5p,hsa-miR-130a-5p,hsa-miR-23a-3p,hsa-miR-23b-3p,hsa-miR-23c,hsa-miR-296-3p,hsa-miR-320a,hsa-miR-320b,hsa-miR-320c,hsa-miR-320d,hsa-miR-4429,hsa-miR-369-3p,hsa-miR-371a-5p,hsa-miR-374a-5p,hsa-miR-374b-5p,hsa-miR-377-3p,hsa-miR-409-3p,hsa-miR-410-3p,hsa-miR-450b-5p,hsa-miR-452-5p,hsa-miR-4676-3p,hsa-miR-892c-3p,hsa-miR-1270,hsa-miR-620,hsa-miR-489-3p,hsa-miR-496,hsa-miR-1…	3.15e-06	2.28e-05	26
EDEM3	hsa-miR-205-5p,hsa-miR-2115-3p,hsa-miR-130a-5p,hsa-miR-23a-3p,hsa-miR-23b-3p,hsa-miR-23c,hsa-miR-320a,hsa-miR-320b,hsa-miR-320c,hsa-miR-320d,hsa-miR-4429,hsa-miR-329-3p,hsa-miR-362-3p,hsa-miR-335-5p,hsa-miR-362-5p,hsa-miR-371a-5p,hsa-miR-374a-5p,hsa-miR-374b-5p,hsa-miR-377-3p,hsa-miR-409-3p,hsa-miR-410-3p,hsa-miR-450b-5p,hsa-miR-452-5p,hsa-miR-4676-3p,hsa-miR-892c-3p,hsa-miR-496,hsa-miR-1277-5p,h…	3.15e-06	2.28e-05	27
GLO1	hsa-miR-130a-5p,hsa-miR-23a-3p,hsa-miR-23b-3p,hsa-miR-23c,hsa-miR-335-5p,hsa-miR-362-5p,hsa-miR-369-3p,hsa-miR-371a-5p,hsa-miR-374a-5p,hsa-miR-374b-5p,hsa-miR-410-3p,hsa-miR-452-5p,hsa-miR-4676-3p,hsa-miR-892c-3p,hsa-miR-496,hsa-miR-576-5p,hsa-miR-579-3p,hsa-miR-664b-3p,hsa-miR-7-5p,hsa-miR-758-3p,hsa-miR-889-3p,hsa-miR-944,hsa-miR-1271-5p,hsa-miR-96-5p,hsa-miR-132-3p,hsa-miR-212-3p,hsa-miR-135a-…	3.22e-06	2.31e-05	14
ATP11C	hsa-miR-21-5p,hsa-miR-590-5p,hsa-miR-130a-5p,hsa-miR-23a-3p,hsa-miR-23b-3p,hsa-miR-23c,hsa-miR-320a,hsa-miR-320b,hsa-miR-320c,hsa-miR-320d,hsa-miR-4429,hsa-miR-369-3p,hsa-miR-371a-5p,hsa-miR-374a-5p,hsa-miR-374b-5p,hsa-miR-409-3p,hsa-miR-410-3p,hsa-miR-450b-5p,hsa-miR-452-5p,hsa-miR-4676-3p,hsa-miR-892c-3p,hsa-miR-489-3p,hsa-miR-509-3p,hsa-miR-576-5p,hsa-miR-579-3p,hsa-miR-664b-3p,hsa-miR-584-5p,…	3.25e-06	2.31e-05	27
FLRT2	hsa-miR-205-5p,hsa-miR-2115-3p,hsa-miR-130a-5p,hsa-miR-23a-3p,hsa-miR-23b-3p,hsa-miR-23c,hsa-miR-320a,hsa-miR-320b,hsa-miR-320c,hsa-miR-320d,hsa-miR-4429,hsa-miR-329-3p,hsa-miR-362-3p,hsa-miR-335-5p,hsa-miR-362-5p,hsa-miR-369-3p,hsa-miR-371a-5p,hsa-miR-450b-5p,hsa-miR-452-5p,hsa-miR-4676-3p,hsa-miR-892c-3p,hsa-miR-489-3p,hsa-miR-496,hsa-miR-1277-5p,hsa-miR-509-3p,hsa-miR-579-3p,hsa-miR-664b-3p,hs…	3.25e-06	2.31e-05	23
FAM126A	hsa-miR-130a-5p,hsa-miR-23a-3p,hsa-miR-23b-3p,hsa-miR-23c,hsa-miR-296-3p,hsa-miR-329-3p,hsa-miR-362-3p,hsa-miR-335-5p,hsa-miR-369-3p,hsa-miR-371a-5p,hsa-miR-374a-5p,hsa-miR-374b-5p,hsa-miR-409-3p,hsa-miR-410-3p,hsa-miR-450b-5p,hsa-miR-452-5p,hsa-miR-4676-3p,hsa-miR-892c-3p,hsa-miR-1270,hsa-miR-620,hsa-miR-489-3p,hsa-miR-1277-5p,hsa-miR-509-3p,hsa-miR-576-5p,hsa-miR-579-3p,hsa-miR-664b-3p,hsa-miR-…	3.25e-06	2.31e-05	24
GMFB	hsa-miR-205-5p,hsa-miR-21-5p,hsa-miR-590-5p,hsa-miR-130a-5p,hsa-miR-23a-3p,hsa-miR-23b-3p,hsa-miR-23c,hsa-miR-320a,hsa-miR-320b,hsa-miR-320c,hsa-miR-320d,hsa-miR-4429,hsa-miR-329-3p,hsa-miR-362-3p,hsa-miR-335-5p,hsa-miR-369-3p,hsa-miR-371a-5p,hsa-miR-374a-5p,hsa-miR-374b-5p,hsa-miR-409-3p,hsa-miR-410-3p,hsa-miR-450b-5p,hsa-miR-452-5p,hsa-miR-4676-3p,hsa-miR-892c-3p,hsa-miR-1270,hsa-miR-620,hsa-mi…	3.27e-06	2.31e-05	24
NR2C2	hsa-miR-205-5p,hsa-miR-21-5p,hsa-miR-590-5p,hsa-miR-130a-5p,hsa-miR-23a-3p,hsa-miR-23b-3p,hsa-miR-23c,hsa-miR-296-3p,hsa-miR-320a,hsa-miR-320b,hsa-miR-320c,hsa-miR-320d,hsa-miR-4429,hsa-miR-329-3p,hsa-miR-362-3p,hsa-miR-335-5p,hsa-miR-362-5p,hsa-miR-369-3p,hsa-miR-371a-5p,hsa-miR-374a-5p,hsa-miR-374b-5p,hsa-miR-409-3p,hsa-miR-410-3p,hsa-miR-450b-5p,hsa-miR-452-5p,hsa-miR-4676-3p,hsa-miR-892c-3p,h…	3.5e-06	2.44e-05	29
MIB1	hsa-miR-21-5p,hsa-miR-590-5p,hsa-miR-2115-3p,hsa-miR-130a-5p,hsa-miR-23a-3p,hsa-miR-23b-3p,hsa-miR-23c,hsa-miR-320a,hsa-miR-320b,hsa-miR-320c,hsa-miR-320d,hsa-miR-4429,hsa-miR-362-5p,hsa-miR-369-3p,hsa-miR-371a-5p,hsa-miR-374a-5p,hsa-miR-374b-5p,hsa-miR-409-3p,hsa-miR-410-3p,hsa-miR-450b-5p,hsa-miR-452-5p,hsa-miR-4676-3p,hsa-miR-892c-3p,hsa-miR-1270,hsa-miR-620,hsa-miR-489-3p,hsa-miR-1277-5p,hsa-…	3.5e-06	2.44e-05	29
CEP135	hsa-miR-320a,hsa-miR-320b,hsa-miR-320c,hsa-miR-320d,hsa-miR-4429,hsa-miR-329-3p,hsa-miR-362-3p,hsa-miR-335-5p,hsa-miR-369-3p,hsa-miR-374a-5p,hsa-miR-374b-5p,hsa-miR-377-3p,hsa-miR-410-3p,hsa-miR-452-5p,hsa-miR-4676-3p,hsa-miR-892c-3p,hsa-miR-1270,hsa-miR-620,hsa-miR-1277-5p,hsa-miR-514a-3p,hsa-miR-514b-3p,hsa-miR-584-5p,hsa-miR-129-5p,hsa-miR-758-3p,hsa-miR-889-3p,hsa-miR-944,hsa-miR-1271-5p,hsa-…	3.52e-06	2.44e-05	27
RSU1	hsa-miR-205-5p,hsa-miR-335-5p,hsa-miR-369-3p,hsa-miR-377-3p,hsa-miR-409-3p,hsa-miR-1270,hsa-miR-620,hsa-miR-489-3p,hsa-miR-516b-5p,hsa-miR-579-3p,hsa-miR-664b-3p,hsa-miR-541-3p,hsa-miR-654-5p,hsa-miR-7-5p,hsa-miR-758-3p,hsa-miR-760,hsa-miR-888-5p,hsa-miR-889-3p,hsa-miR-944,hsa-miR-132-3p,hsa-miR-212-3p,hsa-miR-142-5p,hsa-miR-5590-3p,hsa-miR-154-5p	3.53e-06	2.44e-05	16
STOM	hsa-miR-205-5p,hsa-miR-296-3p,hsa-miR-320a,hsa-miR-320b,hsa-miR-320c,hsa-miR-320d,hsa-miR-4429,hsa-miR-335-5p,hsa-miR-369-3p,hsa-miR-371a-5p,hsa-miR-374a-5p,hsa-miR-374b-5p,hsa-miR-377-3p,hsa-miR-409-3p,hsa-miR-410-3p,hsa-miR-450b-5p,hsa-miR-452-5p,hsa-miR-4676-3p,hsa-miR-892c-3p,hsa-miR-1270,hsa-miR-620,hsa-miR-489-3p,hsa-miR-509-3p,hsa-miR-514a-3p,hsa-miR-514b-3p,hsa-miR-516b-5p,hsa-miR-579-3p,…	3.57e-06	2.44e-05	16
CYBRD1	hsa-miR-21-5p,hsa-miR-590-5p,hsa-miR-130a-5p,hsa-miR-23a-3p,hsa-miR-23b-3p,hsa-miR-23c,hsa-miR-329-3p,hsa-miR-362-3p,hsa-miR-362-5p,hsa-miR-369-3p,hsa-miR-371a-5p,hsa-miR-374a-5p,hsa-miR-374b-5p,hsa-miR-409-3p,hsa-miR-410-3p,hsa-miR-450b-5p,hsa-miR-452-5p,hsa-miR-4676-3p,hsa-miR-892c-3p,hsa-miR-1270,hsa-miR-620,hsa-miR-496,hsa-miR-1277-5p,hsa-miR-509-3p,hsa-miR-514a-3p,hsa-miR-514b-3p,hsa-miR-516…	3.67e-06	2.5e-05	23
IDE	hsa-miR-2115-3p,hsa-miR-130a-5p,hsa-miR-23a-3p,hsa-miR-23b-3p,hsa-miR-23c,hsa-miR-320a,hsa-miR-320b,hsa-miR-320c,hsa-miR-320d,hsa-miR-4429,hsa-miR-329-3p,hsa-miR-362-3p,hsa-miR-369-3p,hsa-miR-374a-5p,hsa-miR-374b-5p,hsa-miR-377-3p,hsa-miR-409-3p,hsa-miR-410-3p,hsa-miR-489-3p,hsa-miR-514a-3p,hsa-miR-514b-3p,hsa-miR-516b-5p,hsa-miR-576-5p,hsa-miR-579-3p,hsa-miR-664b-3p,hsa-miR-129-5p,hsa-miR-3617-5…	3.8e-06	2.57e-05	17
DCP1A	hsa-miR-205-5p,hsa-miR-21-5p,hsa-miR-590-5p,hsa-miR-130a-5p,hsa-miR-23a-3p,hsa-miR-23b-3p,hsa-miR-23c,hsa-miR-296-3p,hsa-miR-320a,hsa-miR-320b,hsa-miR-320c,hsa-miR-320d,hsa-miR-4429,hsa-miR-329-3p,hsa-miR-362-3p,hsa-miR-362-5p,hsa-miR-371a-5p,hsa-miR-374a-5p,hsa-miR-374b-5p,hsa-miR-377-3p,hsa-miR-409-3p,hsa-miR-410-3p,hsa-miR-450b-5p,hsa-miR-1270,hsa-miR-620,hsa-miR-489-3p,hsa-miR-509-3p,hsa-miR-…	3.85e-06	2.59e-05	25
PPAT	hsa-miR-21-5p,hsa-miR-590-5p,hsa-miR-130a-5p,hsa-miR-23a-3p,hsa-miR-23b-3p,hsa-miR-23c,hsa-miR-296-3p,hsa-miR-320a,hsa-miR-320b,hsa-miR-320c,hsa-miR-320d,hsa-miR-4429,hsa-miR-335-5p,hsa-miR-362-5p,hsa-miR-369-3p,hsa-miR-371a-5p,hsa-miR-374a-5p,hsa-miR-374b-5p,hsa-miR-409-3p,hsa-miR-410-3p,hsa-miR-1270,hsa-miR-620,hsa-miR-516b-5p,hsa-miR-576-5p,hsa-miR-584-5p,hsa-miR-3617-5p,hsa-miR-641,hsa-miR-7-…	3.94e-06	2.64e-05	16
GINS1	hsa-miR-205-5p,hsa-miR-21-5p,hsa-miR-590-5p,hsa-miR-130a-5p,hsa-miR-23a-3p,hsa-miR-23b-3p,hsa-miR-23c,hsa-miR-320a,hsa-miR-320b,hsa-miR-320c,hsa-miR-320d,hsa-miR-4429,hsa-miR-329-3p,hsa-miR-362-3p,hsa-miR-335-5p,hsa-miR-371a-5p,hsa-miR-374a-5p,hsa-miR-374b-5p,hsa-miR-410-3p,hsa-miR-452-5p,hsa-miR-4676-3p,hsa-miR-892c-3p,hsa-miR-1270,hsa-miR-620,hsa-miR-489-3p,hsa-miR-514a-3p,hsa-miR-514b-3p,hsa-m…	4.22e-06	2.81e-05	15
SEC24A	hsa-miR-130a-5p,hsa-miR-23a-3p,hsa-miR-23b-3p,hsa-miR-23c,hsa-miR-320a,hsa-miR-320b,hsa-miR-320c,hsa-miR-320d,hsa-miR-4429,hsa-miR-329-3p,hsa-miR-362-3p,hsa-miR-335-5p,hsa-miR-362-5p,hsa-miR-369-3p,hsa-miR-371a-5p,hsa-miR-374a-5p,hsa-miR-374b-5p,hsa-miR-409-3p,hsa-miR-410-3p,hsa-miR-452-5p,hsa-miR-4676-3p,hsa-miR-892c-3p,hsa-miR-1270,hsa-miR-620,hsa-miR-489-3p,hsa-miR-1277-5p,hsa-miR-576-5p,hsa-m…	4.22e-06	2.81e-05	27
TC2N	hsa-miR-21-5p,hsa-miR-590-5p,hsa-miR-2115-3p,hsa-miR-130a-5p,hsa-miR-23a-3p,hsa-miR-23b-3p,hsa-miR-23c,hsa-miR-296-3p,hsa-miR-320a,hsa-miR-320b,hsa-miR-320c,hsa-miR-320d,hsa-miR-4429,hsa-miR-335-5p,hsa-miR-369-3p,hsa-miR-371a-5p,hsa-miR-374a-5p,hsa-miR-374b-5p,hsa-miR-377-3p,hsa-miR-409-3p,hsa-miR-410-3p,hsa-miR-450b-5p,hsa-miR-452-5p,hsa-miR-4676-3p,hsa-miR-892c-3p,hsa-miR-1270,hsa-miR-620,hsa-m…	4.28e-06	2.83e-05	17
DNAJB14	hsa-miR-205-5p,hsa-miR-21-5p,hsa-miR-590-5p,hsa-miR-2115-3p,hsa-miR-130a-5p,hsa-miR-23a-3p,hsa-miR-23b-3p,hsa-miR-23c,hsa-miR-296-3p,hsa-miR-320a,hsa-miR-320b,hsa-miR-320c,hsa-miR-320d,hsa-miR-4429,hsa-miR-362-5p,hsa-miR-369-3p,hsa-miR-374a-5p,hsa-miR-374b-5p,hsa-miR-377-3p,hsa-miR-409-3p,hsa-miR-410-3p,hsa-miR-452-5p,hsa-miR-4676-3p,hsa-miR-892c-3p,hsa-miR-1270,hsa-miR-620,hsa-miR-489-3p,hsa-miR…	4.28e-06	2.83e-05	27
FYTTD1	hsa-miR-205-5p,hsa-miR-2115-3p,hsa-miR-296-3p,hsa-miR-320a,hsa-miR-320b,hsa-miR-320c,hsa-miR-320d,hsa-miR-4429,hsa-miR-335-5p,hsa-miR-362-5p,hsa-miR-369-3p,hsa-miR-374a-5p,hsa-miR-374b-5p,hsa-miR-409-3p,hsa-miR-410-3p,hsa-miR-450b-5p,hsa-miR-452-5p,hsa-miR-4676-3p,hsa-miR-892c-3p,hsa-miR-489-3p,hsa-miR-516b-5p,hsa-miR-576-5p,hsa-miR-579-3p,hsa-miR-664b-3p,hsa-miR-129-5p,hsa-miR-3617-5p,hsa-miR-64…	4.28e-06	2.83e-05	20
NAB1	hsa-miR-130a-5p,hsa-miR-23a-3p,hsa-miR-23b-3p,hsa-miR-23c,hsa-miR-296-3p,hsa-miR-320a,hsa-miR-320b,hsa-miR-320c,hsa-miR-320d,hsa-miR-4429,hsa-miR-329-3p,hsa-miR-362-3p,hsa-miR-362-5p,hsa-miR-371a-5p,hsa-miR-409-3p,hsa-miR-410-3p,hsa-miR-452-5p,hsa-miR-4676-3p,hsa-miR-892c-3p,hsa-miR-489-3p,hsa-miR-496,hsa-miR-1277-5p,hsa-miR-516b-5p,hsa-miR-576-5p,hsa-miR-584-5p,hsa-miR-3617-5p,hsa-miR-641,hsa-mi…	4.28e-06	2.83e-05	23
SPRED2	hsa-miR-205-5p,hsa-miR-21-5p,hsa-miR-590-5p,hsa-miR-130a-5p,hsa-miR-23a-3p,hsa-miR-23b-3p,hsa-miR-23c,hsa-miR-296-3p,hsa-miR-320a,hsa-miR-320b,hsa-miR-320c,hsa-miR-320d,hsa-miR-4429,hsa-miR-329-3p,hsa-miR-362-3p,hsa-miR-335-5p,hsa-miR-362-5p,hsa-miR-369-3p,hsa-miR-371a-5p,hsa-miR-409-3p,hsa-miR-410-3p,hsa-miR-450b-5p,hsa-miR-452-5p,hsa-miR-4676-3p,hsa-miR-892c-3p,hsa-miR-1270,hsa-miR-620,hsa-miR-…	4.36e-06	2.83e-05	25
ARFGEF2	hsa-miR-205-5p,hsa-miR-2115-3p,hsa-miR-130a-5p,hsa-miR-23a-3p,hsa-miR-23b-3p,hsa-miR-23c,hsa-miR-320a,hsa-miR-320b,hsa-miR-320c,hsa-miR-320d,hsa-miR-4429,hsa-miR-329-3p,hsa-miR-362-3p,hsa-miR-335-5p,hsa-miR-362-5p,hsa-miR-369-3p,hsa-miR-371a-5p,hsa-miR-374a-5p,hsa-miR-374b-5p,hsa-miR-377-3p,hsa-miR-409-3p,hsa-miR-410-3p,hsa-miR-450b-5p,hsa-miR-452-5p,hsa-miR-4676-3p,hsa-miR-892c-3p,hsa-miR-1270,h…	4.55e-06	2.93e-05	29
LIFR	hsa-miR-205-5p,hsa-miR-21-5p,hsa-miR-590-5p,hsa-miR-130a-5p,hsa-miR-23a-3p,hsa-miR-23b-3p,hsa-miR-23c,hsa-miR-296-3p,hsa-miR-320a,hsa-miR-320b,hsa-miR-320c,hsa-miR-320d,hsa-miR-4429,hsa-miR-329-3p,hsa-miR-362-3p,hsa-miR-335-5p,hsa-miR-362-5p,hsa-miR-369-3p,hsa-miR-374a-5p,hsa-miR-374b-5p,hsa-miR-377-3p,hsa-miR-409-3p,hsa-miR-410-3p,hsa-miR-450b-5p,hsa-miR-452-5p,hsa-miR-4676-3p,hsa-miR-892c-3p,hs…	4.66e-06	2.98e-05	19
GPD2	hsa-miR-205-5p,hsa-miR-21-5p,hsa-miR-590-5p,hsa-miR-320a,hsa-miR-320b,hsa-miR-320c,hsa-miR-320d,hsa-miR-4429,hsa-miR-329-3p,hsa-miR-362-3p,hsa-miR-335-5p,hsa-miR-362-5p,hsa-miR-369-3p,hsa-miR-371a-5p,hsa-miR-374a-5p,hsa-miR-374b-5p,hsa-miR-377-3p,hsa-miR-409-3p,hsa-miR-410-3p,hsa-miR-450b-5p,hsa-miR-489-3p,hsa-miR-496,hsa-miR-509-3p,hsa-miR-514a-3p,hsa-miR-514b-3p,hsa-miR-516b-5p,hsa-miR-576-5p,h…	4.69e-06	2.99e-05	20
NTN4	hsa-miR-130a-5p,hsa-miR-23a-3p,hsa-miR-23b-3p,hsa-miR-23c,hsa-miR-296-3p,hsa-miR-320a,hsa-miR-320b,hsa-miR-320c,hsa-miR-320d,hsa-miR-4429,hsa-miR-329-3p,hsa-miR-362-3p,hsa-miR-335-5p,hsa-miR-369-3p,hsa-miR-371a-5p,hsa-miR-374a-5p,hsa-miR-374b-5p,hsa-miR-377-3p,hsa-miR-409-3p,hsa-miR-410-3p,hsa-miR-450b-5p,hsa-miR-452-5p,hsa-miR-4676-3p,hsa-miR-892c-3p,hsa-miR-1270,hsa-miR-620,hsa-miR-1277-5p,hsa-…	4.72e-06	3e-05	19
CA8	hsa-miR-296-3p,hsa-miR-369-3p,hsa-miR-374a-5p,hsa-miR-374b-5p,hsa-miR-409-3p,hsa-miR-410-3p,hsa-miR-496,hsa-miR-1277-5p,hsa-miR-576-5p,hsa-miR-579-3p,hsa-miR-664b-3p,hsa-miR-3617-5p,hsa-miR-641,hsa-miR-889-3p,hsa-miR-9-5p,hsa-miR-142-5p,hsa-miR-5590-3p	4.75e-06	3e-05	14
COG3	hsa-miR-205-5p,hsa-miR-130a-5p,hsa-miR-23a-3p,hsa-miR-23b-3p,hsa-miR-23c,hsa-miR-296-3p,hsa-miR-329-3p,hsa-miR-362-3p,hsa-miR-362-5p,hsa-miR-369-3p,hsa-miR-374a-5p,hsa-miR-374b-5p,hsa-miR-377-3p,hsa-miR-410-3p,hsa-miR-450b-5p,hsa-miR-1277-5p,hsa-miR-576-5p,hsa-miR-579-3p,hsa-miR-664b-3p,hsa-miR-584-5p,hsa-miR-3617-5p,hsa-miR-641,hsa-miR-758-3p,hsa-miR-889-3p,hsa-miR-9-5p,hsa-miR-944,hsa-miR-1271-…	4.76e-06	3e-05	23
ACER3	hsa-miR-205-5p,hsa-miR-2115-3p,hsa-miR-130a-5p,hsa-miR-23a-3p,hsa-miR-23b-3p,hsa-miR-23c,hsa-miR-329-3p,hsa-miR-362-3p,hsa-miR-362-5p,hsa-miR-369-3p,hsa-miR-371a-5p,hsa-miR-374a-5p,hsa-miR-374b-5p,hsa-miR-409-3p,hsa-miR-410-3p,hsa-miR-489-3p,hsa-miR-1277-5p,hsa-miR-514a-3p,hsa-miR-514b-3p,hsa-miR-516b-5p,hsa-miR-576-5p,hsa-miR-579-3p,hsa-miR-664b-3p,hsa-miR-584-5p,hsa-miR-129-5p,hsa-miR-541-3p,hs…	4.77e-06	3e-05	15
MINPP1	hsa-miR-21-5p,hsa-miR-590-5p,hsa-miR-130a-5p,hsa-miR-23a-3p,hsa-miR-23b-3p,hsa-miR-23c,hsa-miR-320a,hsa-miR-320b,hsa-miR-320c,hsa-miR-320d,hsa-miR-4429,hsa-miR-369-3p,hsa-miR-374a-5p,hsa-miR-374b-5p,hsa-miR-409-3p,hsa-miR-410-3p,hsa-miR-450b-5p,hsa-miR-1270,hsa-miR-620,hsa-miR-1277-5p,hsa-miR-514a-3p,hsa-miR-514b-3p,hsa-miR-516b-5p,hsa-miR-576-5p,hsa-miR-579-3p,hsa-miR-664b-3p,hsa-miR-3617-5p,hsa…	4.79e-06	3e-05	19
HIGD1A	hsa-miR-205-5p,hsa-miR-329-3p,hsa-miR-362-3p,hsa-miR-369-3p,hsa-miR-374a-5p,hsa-miR-374b-5p,hsa-miR-409-3p,hsa-miR-410-3p,hsa-miR-450b-5p,hsa-miR-489-3p,hsa-miR-509-3p,hsa-miR-514a-3p,hsa-miR-514b-3p,hsa-miR-516b-5p,hsa-miR-576-5p,hsa-miR-129-5p,hsa-miR-3617-5p,hsa-miR-641,hsa-miR-758-3p,hsa-miR-889-3p,hsa-miR-944	4.97e-06	3.08e-05	24
PLAG1	hsa-miR-21-5p,hsa-miR-590-5p,hsa-miR-130a-5p,hsa-miR-23a-3p,hsa-miR-23b-3p,hsa-miR-23c,hsa-miR-320a,hsa-miR-320b,hsa-miR-320c,hsa-miR-320d,hsa-miR-4429,hsa-miR-329-3p,hsa-miR-362-3p,hsa-miR-369-3p,hsa-miR-371a-5p,hsa-miR-374a-5p,hsa-miR-374b-5p,hsa-miR-409-3p,hsa-miR-410-3p,hsa-miR-450b-5p,hsa-miR-452-5p,hsa-miR-4676-3p,hsa-miR-892c-3p,hsa-miR-1277-5p,hsa-miR-576-5p,hsa-miR-579-3p,hsa-miR-664b-3p…	5.04e-06	3.11e-05	15
RMND5A	hsa-miR-205-5p,hsa-miR-21-5p,hsa-miR-590-5p,hsa-miR-2115-3p,hsa-miR-130a-5p,hsa-miR-23a-3p,hsa-miR-23b-3p,hsa-miR-23c,hsa-miR-296-3p,hsa-miR-320a,hsa-miR-320b,hsa-miR-320c,hsa-miR-320d,hsa-miR-4429,hsa-miR-329-3p,hsa-miR-362-3p,hsa-miR-335-5p,hsa-miR-369-3p,hsa-miR-371a-5p,hsa-miR-374a-5p,hsa-miR-374b-5p,hsa-miR-409-3p,hsa-miR-410-3p,hsa-miR-450b-5p,hsa-miR-452-5p,hsa-miR-4676-3p,hsa-miR-892c-3p,…	5.17e-06	3.17e-05	19
PHF20L1	hsa-miR-205-5p,hsa-miR-21-5p,hsa-miR-590-5p,hsa-miR-130a-5p,hsa-miR-23a-3p,hsa-miR-23b-3p,hsa-miR-23c,hsa-miR-320a,hsa-miR-320b,hsa-miR-320c,hsa-miR-320d,hsa-miR-4429,hsa-miR-329-3p,hsa-miR-362-3p,hsa-miR-335-5p,hsa-miR-369-3p,hsa-miR-371a-5p,hsa-miR-374a-5p,hsa-miR-374b-5p,hsa-miR-410-3p,hsa-miR-450b-5p,hsa-miR-452-5p,hsa-miR-4676-3p,hsa-miR-892c-3p,hsa-miR-1270,hsa-miR-620,hsa-miR-489-3p,hsa-mi…	5.17e-06	3.17e-05	24
OSBPL3	hsa-miR-21-5p,hsa-miR-590-5p,hsa-miR-130a-5p,hsa-miR-23a-3p,hsa-miR-23b-3p,hsa-miR-23c,hsa-miR-320a,hsa-miR-320b,hsa-miR-320c,hsa-miR-320d,hsa-miR-4429,hsa-miR-335-5p,hsa-miR-374a-5p,hsa-miR-374b-5p,hsa-miR-409-3p,hsa-miR-410-3p,hsa-miR-450b-5p,hsa-miR-452-5p,hsa-miR-4676-3p,hsa-miR-892c-3p,hsa-miR-1270,hsa-miR-620,hsa-miR-496,hsa-miR-1277-5p,hsa-miR-516b-5p,hsa-miR-579-3p,hsa-miR-664b-3p,hsa-miR…	5.28e-06	3.21e-05	20
SECISBP2L	hsa-miR-205-5p,hsa-miR-21-5p,hsa-miR-590-5p,hsa-miR-320a,hsa-miR-320b,hsa-miR-320c,hsa-miR-320d,hsa-miR-4429,hsa-miR-329-3p,hsa-miR-362-3p,hsa-miR-335-5p,hsa-miR-362-5p,hsa-miR-369-3p,hsa-miR-371a-5p,hsa-miR-374a-5p,hsa-miR-374b-5p,hsa-miR-377-3p,hsa-miR-409-3p,hsa-miR-410-3p,hsa-miR-450b-5p,hsa-miR-452-5p,hsa-miR-4676-3p,hsa-miR-892c-3p,hsa-miR-1270,hsa-miR-620,hsa-miR-489-3p,hsa-miR-1277-5p,hsa…	5.37e-06	3.25e-05	28
CDON	hsa-miR-205-5p,hsa-miR-21-5p,hsa-miR-590-5p,hsa-miR-130a-5p,hsa-miR-23a-3p,hsa-miR-23b-3p,hsa-miR-23c,hsa-miR-320a,hsa-miR-320b,hsa-miR-320c,hsa-miR-320d,hsa-miR-4429,hsa-miR-329-3p,hsa-miR-362-3p,hsa-miR-362-5p,hsa-miR-369-3p,hsa-miR-371a-5p,hsa-miR-377-3p,hsa-miR-410-3p,hsa-miR-450b-5p,hsa-miR-452-5p,hsa-miR-4676-3p,hsa-miR-892c-3p,hsa-miR-1270,hsa-miR-620,hsa-miR-489-3p,hsa-miR-496,hsa-miR-127…	5.37e-06	3.25e-05	18
EXOSC3	hsa-miR-369-3p,hsa-miR-371a-5p,hsa-miR-374a-5p,hsa-miR-374b-5p,hsa-miR-377-3p,hsa-miR-409-3p,hsa-miR-410-3p,hsa-miR-450b-5p,hsa-miR-452-5p,hsa-miR-4676-3p,hsa-miR-892c-3p,hsa-miR-1270,hsa-miR-620,hsa-miR-496,hsa-miR-516b-5p,hsa-miR-576-5p,hsa-miR-129-5p,hsa-miR-888-5p,hsa-miR-944,hsa-miR-192-5p,hsa-miR-215-5p	5.5e-06	3.3e-05	21
ADH4	hsa-miR-130a-5p,hsa-miR-23a-3p,hsa-miR-23b-3p,hsa-miR-23c,hsa-miR-320a,hsa-miR-320b,hsa-miR-320c,hsa-miR-320d,hsa-miR-4429,hsa-miR-369-3p,hsa-miR-374a-5p,hsa-miR-374b-5p,hsa-miR-410-3p,hsa-miR-1270,hsa-miR-620,hsa-miR-576-5p,hsa-miR-579-3p,hsa-miR-664b-3p,hsa-miR-889-3p,hsa-miR-9-3p,hsa-miR-1271-5p,hsa-miR-96-5p,hsa-miR-135a-5p,hsa-miR-135b-5p,hsa-miR-141-3p,hsa-miR-200a-3p,hsa-miR-182-5p	5.51e-06	3.3e-05	13
RICTOR	hsa-miR-205-5p,hsa-miR-296-3p,hsa-miR-320a,hsa-miR-320b,hsa-miR-320c,hsa-miR-320d,hsa-miR-4429,hsa-miR-362-5p,hsa-miR-369-3p,hsa-miR-371a-5p,hsa-miR-374a-5p,hsa-miR-374b-5p,hsa-miR-377-3p,hsa-miR-409-3p,hsa-miR-410-3p,hsa-miR-450b-5p,hsa-miR-452-5p,hsa-miR-4676-3p,hsa-miR-892c-3p,hsa-miR-1270,hsa-miR-620,hsa-miR-489-3p,hsa-miR-496,hsa-miR-1277-5p,hsa-miR-514a-3p,hsa-miR-514b-3p,hsa-miR-516b-5p,hs…	5.61e-06	3.34e-05	27
CCNG1	hsa-miR-21-5p,hsa-miR-590-5p,hsa-miR-130a-5p,hsa-miR-23a-3p,hsa-miR-23b-3p,hsa-miR-23c,hsa-miR-329-3p,hsa-miR-362-3p,hsa-miR-369-3p,hsa-miR-371a-5p,hsa-miR-409-3p,hsa-miR-410-3p,hsa-miR-452-5p,hsa-miR-4676-3p,hsa-miR-892c-3p,hsa-miR-1270,hsa-miR-620,hsa-miR-489-3p,hsa-miR-514a-3p,hsa-miR-514b-3p,hsa-miR-516b-5p,hsa-miR-576-5p,hsa-miR-129-5p,hsa-miR-7-5p,hsa-miR-758-3p,hsa-miR-888-5p,hsa-miR-889-3…	5.63e-06	3.34e-05	16
HS6ST3	hsa-miR-130a-5p,hsa-miR-23a-3p,hsa-miR-23b-3p,hsa-miR-23c,hsa-miR-320a,hsa-miR-320b,hsa-miR-320c,hsa-miR-320d,hsa-miR-4429,hsa-miR-335-5p,hsa-miR-371a-5p,hsa-miR-409-3p,hsa-miR-410-3p,hsa-miR-489-3p,hsa-miR-496,hsa-miR-514a-3p,hsa-miR-514b-3p,hsa-miR-516b-5p,hsa-miR-579-3p,hsa-miR-664b-3p,hsa-miR-3617-5p,hsa-miR-641,hsa-miR-7-5p,hsa-miR-889-3p,hsa-miR-9-5p,hsa-miR-1271-5p,hsa-miR-96-5p,hsa-miR-13…	5.75e-06	3.39e-05	13
DNAJC2	hsa-miR-320a,hsa-miR-320b,hsa-miR-320c,hsa-miR-320d,hsa-miR-4429,hsa-miR-329-3p,hsa-miR-362-3p,hsa-miR-374a-5p,hsa-miR-374b-5p,hsa-miR-409-3p,hsa-miR-410-3p,hsa-miR-450b-5p,hsa-miR-496,hsa-miR-129-5p,hsa-miR-3617-5p,hsa-miR-641,hsa-miR-944,hsa-miR-141-3p,hsa-miR-200a-3p,hsa-miR-192-5p,hsa-miR-215-5p	5.75e-06	3.39e-05	13
PPP1R3F	hsa-miR-320a,hsa-miR-320b,hsa-miR-320c,hsa-miR-320d,hsa-miR-4429,hsa-miR-329-3p,hsa-miR-362-3p,hsa-miR-369-3p,hsa-miR-374a-5p,hsa-miR-374b-5p,hsa-miR-410-3p,hsa-miR-452-5p,hsa-miR-4676-3p,hsa-miR-892c-3p,hsa-miR-1277-5p,hsa-miR-3617-5p,hsa-miR-641,hsa-miR-9-3p,hsa-miR-944,hsa-miR-141-3p,hsa-miR-200a-3p,hsa-miR-142-5p,hsa-miR-5590-3p	5.75e-06	3.39e-05	14
PDK1	hsa-miR-205-5p,hsa-miR-296-3p,hsa-miR-320a,hsa-miR-320b,hsa-miR-320c,hsa-miR-320d,hsa-miR-4429,hsa-miR-362-5p,hsa-miR-369-3p,hsa-miR-374a-5p,hsa-miR-374b-5p,hsa-miR-377-3p,hsa-miR-409-3p,hsa-miR-410-3p,hsa-miR-1270,hsa-miR-620,hsa-miR-516b-5p,hsa-miR-579-3p,hsa-miR-664b-3p,hsa-miR-584-5p,hsa-miR-3617-5p,hsa-miR-641,hsa-miR-7-5p,hsa-miR-760,hsa-miR-889-3p,hsa-miR-9-3p,hsa-miR-9-5p,hsa-miR-1271-5p,…	5.86e-06	3.41e-05	13
FOXC1	hsa-miR-205-5p,hsa-miR-296-3p,hsa-miR-320a,hsa-miR-320b,hsa-miR-320c,hsa-miR-320d,hsa-miR-4429,hsa-miR-335-5p,hsa-miR-362-5p,hsa-miR-369-3p,hsa-miR-371a-5p,hsa-miR-374a-5p,hsa-miR-374b-5p,hsa-miR-450b-5p,hsa-miR-1270,hsa-miR-620,hsa-miR-489-3p,hsa-miR-509-3p,hsa-miR-514a-3p,hsa-miR-514b-3p,hsa-miR-516b-5p,hsa-miR-129-5p,hsa-miR-7-5p,hsa-miR-760,hsa-miR-889-3p,hsa-miR-9-3p,hsa-miR-9-5p,hsa-miR-944…	5.86e-06	3.41e-05	11
SMC5	hsa-miR-130a-5p,hsa-miR-23a-3p,hsa-miR-23b-3p,hsa-miR-23c,hsa-miR-320a,hsa-miR-320b,hsa-miR-320c,hsa-miR-320d,hsa-miR-4429,hsa-miR-329-3p,hsa-miR-362-3p,hsa-miR-371a-5p,hsa-miR-374a-5p,hsa-miR-374b-5p,hsa-miR-377-3p,hsa-miR-409-3p,hsa-miR-410-3p,hsa-miR-450b-5p,hsa-miR-452-5p,hsa-miR-4676-3p,hsa-miR-892c-3p,hsa-miR-1277-5p,hsa-miR-576-5p,hsa-miR-579-3p,hsa-miR-664b-3p,hsa-miR-129-5p,hsa-miR-3617-…	5.86e-06	3.41e-05	26
AGPS	hsa-miR-2115-3p,hsa-miR-320a,hsa-miR-320b,hsa-miR-320c,hsa-miR-320d,hsa-miR-4429,hsa-miR-329-3p,hsa-miR-362-3p,hsa-miR-362-5p,hsa-miR-369-3p,hsa-miR-374a-5p,hsa-miR-374b-5p,hsa-miR-377-3p,hsa-miR-409-3p,hsa-miR-410-3p,hsa-miR-452-5p,hsa-miR-4676-3p,hsa-miR-892c-3p,hsa-miR-1270,hsa-miR-620,hsa-miR-489-3p,hsa-miR-1277-5p,hsa-miR-514a-3p,hsa-miR-514b-3p,hsa-miR-516b-5p,hsa-miR-576-5p,hsa-miR-579-3p,…	6.07e-06	3.48e-05	23
ADAMTS5	hsa-miR-2115-3p,hsa-miR-130a-5p,hsa-miR-23a-3p,hsa-miR-23b-3p,hsa-miR-23c,hsa-miR-320a,hsa-miR-320b,hsa-miR-320c,hsa-miR-320d,hsa-miR-4429,hsa-miR-329-3p,hsa-miR-362-3p,hsa-miR-371a-5p,hsa-miR-374a-5p,hsa-miR-374b-5p,hsa-miR-377-3p,hsa-miR-409-3p,hsa-miR-410-3p,hsa-miR-450b-5p,hsa-miR-452-5p,hsa-miR-4676-3p,hsa-miR-892c-3p,hsa-miR-489-3p,hsa-miR-496,hsa-miR-1277-5p,hsa-miR-514a-3p,hsa-miR-514b-3p…	6.11e-06	3.49e-05	16
YPEL5	hsa-miR-329-3p,hsa-miR-362-3p,hsa-miR-335-5p,hsa-miR-369-3p,hsa-miR-374a-5p,hsa-miR-374b-5p,hsa-miR-409-3p,hsa-miR-450b-5p,hsa-miR-452-5p,hsa-miR-4676-3p,hsa-miR-892c-3p,hsa-miR-1270,hsa-miR-620,hsa-miR-489-3p,hsa-miR-514a-3p,hsa-miR-514b-3p,hsa-miR-576-5p,hsa-miR-579-3p,hsa-miR-664b-3p,hsa-miR-129-5p,hsa-miR-7-5p,hsa-miR-758-3p,hsa-miR-760,hsa-miR-889-3p,hsa-miR-9-5p,hsa-miR-944,hsa-miR-132-3p,h…	6.17e-06	3.51e-05	13
PDHX	hsa-miR-205-5p,hsa-miR-335-5p,hsa-miR-362-5p,hsa-miR-371a-5p,hsa-miR-409-3p,hsa-miR-410-3p,hsa-miR-1277-5p,hsa-miR-576-5p,hsa-miR-579-3p,hsa-miR-664b-3p,hsa-miR-584-5p,hsa-miR-129-5p,hsa-miR-3617-5p,hsa-miR-641,hsa-miR-888-5p,hsa-miR-889-3p,hsa-miR-944,hsa-miR-1271-5p,hsa-miR-96-5p,hsa-miR-135a-5p,hsa-miR-135b-5p,hsa-miR-154-5p,hsa-miR-182-5p	6.23e-06	3.53e-05	16
OSGIN2	hsa-miR-205-5p,hsa-miR-21-5p,hsa-miR-590-5p,hsa-miR-2115-3p,hsa-miR-130a-5p,hsa-miR-23a-3p,hsa-miR-23b-3p,hsa-miR-23c,hsa-miR-320a,hsa-miR-320b,hsa-miR-320c,hsa-miR-320d,hsa-miR-4429,hsa-miR-329-3p,hsa-miR-362-3p,hsa-miR-335-5p,hsa-miR-369-3p,hsa-miR-374a-5p,hsa-miR-374b-5p,hsa-miR-377-3p,hsa-miR-409-3p,hsa-miR-410-3p,hsa-miR-450b-5p,hsa-miR-452-5p,hsa-miR-4676-3p,hsa-miR-892c-3p,hsa-miR-1270,hsa…	6.41e-06	3.62e-05	14
CAPN2	hsa-miR-21-5p,hsa-miR-590-5p,hsa-miR-296-3p,hsa-miR-320a,hsa-miR-320b,hsa-miR-320c,hsa-miR-320d,hsa-miR-4429,hsa-miR-371a-5p,hsa-miR-374a-5p,hsa-miR-374b-5p,hsa-miR-409-3p,hsa-miR-450b-5p,hsa-miR-452-5p,hsa-miR-4676-3p,hsa-miR-892c-3p,hsa-miR-514a-3p,hsa-miR-514b-3p,hsa-miR-576-5p,hsa-miR-579-3p,hsa-miR-664b-3p,hsa-miR-129-5p,hsa-miR-7-5p,hsa-miR-888-5p,hsa-miR-889-3p,hsa-miR-9-3p,hsa-miR-9-5p,hs…	6.51e-06	3.66e-05	21
BCAT1	hsa-miR-205-5p,hsa-miR-21-5p,hsa-miR-590-5p,hsa-miR-130a-5p,hsa-miR-23a-3p,hsa-miR-23b-3p,hsa-miR-23c,hsa-miR-296-3p,hsa-miR-320a,hsa-miR-320b,hsa-miR-320c,hsa-miR-320d,hsa-miR-4429,hsa-miR-329-3p,hsa-miR-362-3p,hsa-miR-335-5p,hsa-miR-362-5p,hsa-miR-369-3p,hsa-miR-374a-5p,hsa-miR-374b-5p,hsa-miR-377-3p,hsa-miR-409-3p,hsa-miR-410-3p,hsa-miR-450b-5p,hsa-miR-452-5p,hsa-miR-4676-3p,hsa-miR-892c-3p,hs…	6.55e-06	3.67e-05	16
BLOC1S6	hsa-miR-205-5p,hsa-miR-130a-5p,hsa-miR-23a-3p,hsa-miR-23b-3p,hsa-miR-23c,hsa-miR-320a,hsa-miR-320b,hsa-miR-320c,hsa-miR-320d,hsa-miR-4429,hsa-miR-335-5p,hsa-miR-369-3p,hsa-miR-371a-5p,hsa-miR-374a-5p,hsa-miR-374b-5p,hsa-miR-409-3p,hsa-miR-410-3p,hsa-miR-450b-5p,hsa-miR-452-5p,hsa-miR-4676-3p,hsa-miR-892c-3p,hsa-miR-1270,hsa-miR-620,hsa-miR-489-3p,hsa-miR-496,hsa-miR-1277-5p,hsa-miR-509-3p,hsa-miR…	6.72e-06	3.74e-05	23
FRS2	hsa-miR-205-5p,hsa-miR-21-5p,hsa-miR-590-5p,hsa-miR-2115-3p,hsa-miR-130a-5p,hsa-miR-23a-3p,hsa-miR-23b-3p,hsa-miR-23c,hsa-miR-320a,hsa-miR-320b,hsa-miR-320c,hsa-miR-320d,hsa-miR-4429,hsa-miR-329-3p,hsa-miR-362-3p,hsa-miR-335-5p,hsa-miR-362-5p,hsa-miR-371a-5p,hsa-miR-374a-5p,hsa-miR-374b-5p,hsa-miR-377-3p,hsa-miR-409-3p,hsa-miR-410-3p,hsa-miR-450b-5p,hsa-miR-452-5p,hsa-miR-4676-3p,hsa-miR-892c-3p,…	6.73e-06	3.74e-05	28
OXR1	hsa-miR-2115-3p,hsa-miR-130a-5p,hsa-miR-23a-3p,hsa-miR-23b-3p,hsa-miR-23c,hsa-miR-335-5p,hsa-miR-369-3p,hsa-miR-371a-5p,hsa-miR-374a-5p,hsa-miR-374b-5p,hsa-miR-409-3p,hsa-miR-450b-5p,hsa-miR-452-5p,hsa-miR-4676-3p,hsa-miR-892c-3p,hsa-miR-1277-5p,hsa-miR-514a-3p,hsa-miR-514b-3p,hsa-miR-516b-5p,hsa-miR-576-5p,hsa-miR-579-3p,hsa-miR-664b-3p,hsa-miR-129-5p,hsa-miR-3617-5p,hsa-miR-641,hsa-miR-7-5p,hsa…	6.96e-06	3.85e-05	27
ADAM9	hsa-miR-21-5p,hsa-miR-590-5p,hsa-miR-130a-5p,hsa-miR-23a-3p,hsa-miR-23b-3p,hsa-miR-23c,hsa-miR-296-3p,hsa-miR-320a,hsa-miR-320b,hsa-miR-320c,hsa-miR-320d,hsa-miR-4429,hsa-miR-329-3p,hsa-miR-362-3p,hsa-miR-369-3p,hsa-miR-374a-5p,hsa-miR-374b-5p,hsa-miR-377-3p,hsa-miR-409-3p,hsa-miR-410-3p,hsa-miR-450b-5p,hsa-miR-1270,hsa-miR-620,hsa-miR-489-3p,hsa-miR-496,hsa-miR-576-5p,hsa-miR-579-3p,hsa-miR-664b…	6.96e-06	3.85e-05	22
ZNF280D	hsa-miR-205-5p,hsa-miR-21-5p,hsa-miR-590-5p,hsa-miR-130a-5p,hsa-miR-23a-3p,hsa-miR-23b-3p,hsa-miR-23c,hsa-miR-320a,hsa-miR-320b,hsa-miR-320c,hsa-miR-320d,hsa-miR-4429,hsa-miR-329-3p,hsa-miR-362-3p,hsa-miR-369-3p,hsa-miR-371a-5p,hsa-miR-374a-5p,hsa-miR-374b-5p,hsa-miR-377-3p,hsa-miR-409-3p,hsa-miR-410-3p,hsa-miR-452-5p,hsa-miR-4676-3p,hsa-miR-892c-3p,hsa-miR-1270,hsa-miR-620,hsa-miR-489-3p,hsa-miR…	6.96e-06	3.85e-05	21
PRKCE	hsa-miR-205-5p,hsa-miR-21-5p,hsa-miR-590-5p,hsa-miR-130a-5p,hsa-miR-23a-3p,hsa-miR-23b-3p,hsa-miR-23c,hsa-miR-320a,hsa-miR-320b,hsa-miR-320c,hsa-miR-320d,hsa-miR-4429,hsa-miR-329-3p,hsa-miR-362-3p,hsa-miR-335-5p,hsa-miR-362-5p,hsa-miR-369-3p,hsa-miR-371a-5p,hsa-miR-374a-5p,hsa-miR-374b-5p,hsa-miR-377-3p,hsa-miR-410-3p,hsa-miR-450b-5p,hsa-miR-452-5p,hsa-miR-4676-3p,hsa-miR-892c-3p,hsa-miR-496,hsa-…	7.14e-06	3.89e-05	22
ANO6	hsa-miR-205-5p,hsa-miR-296-3p,hsa-miR-320a,hsa-miR-320b,hsa-miR-320c,hsa-miR-320d,hsa-miR-4429,hsa-miR-329-3p,hsa-miR-362-3p,hsa-miR-335-5p,hsa-miR-362-5p,hsa-miR-369-3p,hsa-miR-371a-5p,hsa-miR-374a-5p,hsa-miR-374b-5p,hsa-miR-377-3p,hsa-miR-409-3p,hsa-miR-410-3p,hsa-miR-452-5p,hsa-miR-4676-3p,hsa-miR-892c-3p,hsa-miR-489-3p,hsa-miR-496,hsa-miR-1277-5p,hsa-miR-514a-3p,hsa-miR-514b-3p,hsa-miR-516b-5…	7.14e-06	3.89e-05	28
PAG1	hsa-miR-205-5p,hsa-miR-21-5p,hsa-miR-590-5p,hsa-miR-130a-5p,hsa-miR-23a-3p,hsa-miR-23b-3p,hsa-miR-23c,hsa-miR-320a,hsa-miR-320b,hsa-miR-320c,hsa-miR-320d,hsa-miR-4429,hsa-miR-329-3p,hsa-miR-362-3p,hsa-miR-335-5p,hsa-miR-369-3p,hsa-miR-371a-5p,hsa-miR-374a-5p,hsa-miR-374b-5p,hsa-miR-409-3p,hsa-miR-410-3p,hsa-miR-450b-5p,hsa-miR-452-5p,hsa-miR-4676-3p,hsa-miR-892c-3p,hsa-miR-1270,hsa-miR-620,hsa-mi…	7.21e-06	3.9e-05	18
LMAN1	hsa-miR-205-5p,hsa-miR-130a-5p,hsa-miR-23a-3p,hsa-miR-23b-3p,hsa-miR-23c,hsa-miR-320a,hsa-miR-320b,hsa-miR-320c,hsa-miR-320d,hsa-miR-4429,hsa-miR-362-5p,hsa-miR-369-3p,hsa-miR-371a-5p,hsa-miR-374a-5p,hsa-miR-374b-5p,hsa-miR-409-3p,hsa-miR-410-3p,hsa-miR-450b-5p,hsa-miR-452-5p,hsa-miR-4676-3p,hsa-miR-892c-3p,hsa-miR-496,hsa-miR-1277-5p,hsa-miR-514a-3p,hsa-miR-514b-3p,hsa-miR-579-3p,hsa-miR-664b-3p…	7.24e-06	3.9e-05	28
PRKD3	hsa-miR-130a-5p,hsa-miR-23a-3p,hsa-miR-23b-3p,hsa-miR-23c,hsa-miR-320a,hsa-miR-320b,hsa-miR-320c,hsa-miR-320d,hsa-miR-4429,hsa-miR-335-5p,hsa-miR-362-5p,hsa-miR-369-3p,hsa-miR-371a-5p,hsa-miR-374a-5p,hsa-miR-374b-5p,hsa-miR-409-3p,hsa-miR-410-3p,hsa-miR-450b-5p,hsa-miR-452-5p,hsa-miR-4676-3p,hsa-miR-892c-3p,hsa-miR-1270,hsa-miR-620,hsa-miR-516b-5p,hsa-miR-576-5p,hsa-miR-584-5p,hsa-miR-129-5p,hsa-…	7.27e-06	3.9e-05	25
UBL3	hsa-miR-21-5p,hsa-miR-590-5p,hsa-miR-2115-3p,hsa-miR-130a-5p,hsa-miR-23a-3p,hsa-miR-23b-3p,hsa-miR-23c,hsa-miR-320a,hsa-miR-320b,hsa-miR-320c,hsa-miR-320d,hsa-miR-4429,hsa-miR-329-3p,hsa-miR-362-3p,hsa-miR-335-5p,hsa-miR-374a-5p,hsa-miR-374b-5p,hsa-miR-377-3p,hsa-miR-409-3p,hsa-miR-410-3p,hsa-miR-452-5p,hsa-miR-4676-3p,hsa-miR-892c-3p,hsa-miR-1270,hsa-miR-620,hsa-miR-496,hsa-miR-1277-5p,hsa-miR-5…	7.27e-06	3.9e-05	22
PREPL	hsa-miR-205-5p,hsa-miR-21-5p,hsa-miR-590-5p,hsa-miR-335-5p,hsa-miR-362-5p,hsa-miR-369-3p,hsa-miR-371a-5p,hsa-miR-409-3p,hsa-miR-410-3p,hsa-miR-450b-5p,hsa-miR-452-5p,hsa-miR-4676-3p,hsa-miR-892c-3p,hsa-miR-1270,hsa-miR-620,hsa-miR-496,hsa-miR-1277-5p,hsa-miR-514a-3p,hsa-miR-514b-3p,hsa-miR-576-5p,hsa-miR-579-3p,hsa-miR-664b-3p,hsa-miR-584-5p,hsa-miR-129-5p,hsa-miR-3617-5p,hsa-miR-641,hsa-miR-7-5p…	7.27e-06	3.9e-05	27
SLC6A14	hsa-miR-205-5p,hsa-miR-21-5p,hsa-miR-590-5p,hsa-miR-130a-5p,hsa-miR-23a-3p,hsa-miR-23b-3p,hsa-miR-23c,hsa-miR-320a,hsa-miR-320b,hsa-miR-320c,hsa-miR-320d,hsa-miR-4429,hsa-miR-329-3p,hsa-miR-362-3p,hsa-miR-335-5p,hsa-miR-362-5p,hsa-miR-369-3p,hsa-miR-371a-5p,hsa-miR-374a-5p,hsa-miR-374b-5p,hsa-miR-377-3p,hsa-miR-409-3p,hsa-miR-410-3p,hsa-miR-1277-5p,hsa-miR-576-5p,hsa-miR-579-3p,hsa-miR-664b-3p,hs…	7.27e-06	3.9e-05	11
TTC33	hsa-miR-2115-3p,hsa-miR-130a-5p,hsa-miR-23a-3p,hsa-miR-23b-3p,hsa-miR-23c,hsa-miR-296-3p,hsa-miR-329-3p,hsa-miR-362-3p,hsa-miR-335-5p,hsa-miR-369-3p,hsa-miR-371a-5p,hsa-miR-374a-5p,hsa-miR-374b-5p,hsa-miR-377-3p,hsa-miR-409-3p,hsa-miR-410-3p,hsa-miR-1277-5p,hsa-miR-579-3p,hsa-miR-664b-3p,hsa-miR-3617-5p,hsa-miR-641,hsa-miR-758-3p,hsa-miR-888-5p,hsa-miR-889-3p,hsa-miR-944,hsa-miR-1271-5p,hsa-miR-9…	7.3e-06	3.9e-05	22
ATG2B	hsa-miR-205-5p,hsa-miR-130a-5p,hsa-miR-23a-3p,hsa-miR-23b-3p,hsa-miR-23c,hsa-miR-320a,hsa-miR-320b,hsa-miR-320c,hsa-miR-320d,hsa-miR-4429,hsa-miR-329-3p,hsa-miR-362-3p,hsa-miR-335-5p,hsa-miR-371a-5p,hsa-miR-377-3p,hsa-miR-409-3p,hsa-miR-410-3p,hsa-miR-450b-5p,hsa-miR-452-5p,hsa-miR-4676-3p,hsa-miR-892c-3p,hsa-miR-1270,hsa-miR-620,hsa-miR-489-3p,hsa-miR-496,hsa-miR-1277-5p,hsa-miR-514a-3p,hsa-miR-…	7.33e-06	3.9e-05	30
CPEB4	hsa-miR-2115-3p,hsa-miR-130a-5p,hsa-miR-23a-3p,hsa-miR-23b-3p,hsa-miR-23c,hsa-miR-296-3p,hsa-miR-320a,hsa-miR-320b,hsa-miR-320c,hsa-miR-320d,hsa-miR-4429,hsa-miR-329-3p,hsa-miR-362-3p,hsa-miR-335-5p,hsa-miR-362-5p,hsa-miR-369-3p,hsa-miR-371a-5p,hsa-miR-374a-5p,hsa-miR-374b-5p,hsa-miR-377-3p,hsa-miR-409-3p,hsa-miR-410-3p,hsa-miR-450b-5p,hsa-miR-452-5p,hsa-miR-4676-3p,hsa-miR-892c-3p,hsa-miR-1270,h…	7.45e-06	3.9e-05	25
POLI	hsa-miR-21-5p,hsa-miR-590-5p,hsa-miR-369-3p,hsa-miR-374a-5p,hsa-miR-374b-5p,hsa-miR-409-3p,hsa-miR-410-3p,hsa-miR-1270,hsa-miR-620,hsa-miR-496,hsa-miR-1277-5p,hsa-miR-516b-5p,hsa-miR-889-3p,hsa-miR-944,hsa-miR-1271-5p,hsa-miR-96-5p,hsa-miR-132-3p,hsa-miR-212-3p,hsa-miR-135a-5p,hsa-miR-135b-5p,hsa-miR-142-5p,hsa-miR-5590-3p,hsa-miR-192-5p,hsa-miR-215-5p	7.68e-06	4.01e-05	16
SREK1IP1	hsa-miR-130a-5p,hsa-miR-23a-3p,hsa-miR-23b-3p,hsa-miR-23c,hsa-miR-296-3p,hsa-miR-320a,hsa-miR-320b,hsa-miR-320c,hsa-miR-320d,hsa-miR-4429,hsa-miR-329-3p,hsa-miR-362-3p,hsa-miR-335-5p,hsa-miR-369-3p,hsa-miR-374a-5p,hsa-miR-374b-5p,hsa-miR-409-3p,hsa-miR-410-3p,hsa-miR-450b-5p,hsa-miR-452-5p,hsa-miR-4676-3p,hsa-miR-892c-3p,hsa-miR-1270,hsa-miR-620,hsa-miR-489-3p,hsa-miR-1277-5p,hsa-miR-516b-5p,hsa-…	7.95e-06	4.13e-05	19
SATB2	hsa-miR-205-5p,hsa-miR-130a-5p,hsa-miR-23a-3p,hsa-miR-23b-3p,hsa-miR-23c,hsa-miR-320a,hsa-miR-320b,hsa-miR-320c,hsa-miR-320d,hsa-miR-4429,hsa-miR-329-3p,hsa-miR-362-3p,hsa-miR-335-5p,hsa-miR-362-5p,hsa-miR-371a-5p,hsa-miR-374a-5p,hsa-miR-374b-5p,hsa-miR-409-3p,hsa-miR-410-3p,hsa-miR-450b-5p,hsa-miR-452-5p,hsa-miR-4676-3p,hsa-miR-892c-3p,hsa-miR-1270,hsa-miR-620,hsa-miR-1277-5p,hsa-miR-514a-3p,hsa…	7.95e-06	4.13e-05	24
MAP3K8	hsa-miR-21-5p,hsa-miR-590-5p,hsa-miR-130a-5p,hsa-miR-23a-3p,hsa-miR-23b-3p,hsa-miR-23c,hsa-miR-329-3p,hsa-miR-362-3p,hsa-miR-362-5p,hsa-miR-369-3p,hsa-miR-371a-5p,hsa-miR-374a-5p,hsa-miR-374b-5p,hsa-miR-377-3p,hsa-miR-409-3p,hsa-miR-410-3p,hsa-miR-450b-5p,hsa-miR-1277-5p,hsa-miR-509-3p,hsa-miR-576-5p,hsa-miR-579-3p,hsa-miR-664b-3p,hsa-miR-758-3p,hsa-miR-889-3p,hsa-miR-9-5p,hsa-miR-944,hsa-miR-132…	8.16e-06	4.21e-05	13
EPS8	hsa-miR-205-5p,hsa-miR-369-3p,hsa-miR-409-3p,hsa-miR-410-3p,hsa-miR-450b-5p,hsa-miR-452-5p,hsa-miR-4676-3p,hsa-miR-892c-3p,hsa-miR-489-3p,hsa-miR-496,hsa-miR-1277-5p,hsa-miR-514a-3p,hsa-miR-514b-3p,hsa-miR-584-5p,hsa-miR-129-5p,hsa-miR-3617-5p,hsa-miR-641,hsa-miR-758-3p,hsa-miR-889-3p,hsa-miR-1271-5p,hsa-miR-96-5p,hsa-miR-132-3p,hsa-miR-212-3p,hsa-miR-135a-5p,hsa-miR-135b-5p,hsa-miR-137,hsa-miR-1…	8.16e-06	4.21e-05	22
ZNF678	hsa-miR-21-5p,hsa-miR-590-5p,hsa-miR-130a-5p,hsa-miR-23a-3p,hsa-miR-23b-3p,hsa-miR-23c,hsa-miR-296-3p,hsa-miR-329-3p,hsa-miR-362-3p,hsa-miR-362-5p,hsa-miR-374a-5p,hsa-miR-374b-5p,hsa-miR-409-3p,hsa-miR-410-3p,hsa-miR-452-5p,hsa-miR-4676-3p,hsa-miR-892c-3p,hsa-miR-1277-5p,hsa-miR-576-5p,hsa-miR-579-3p,hsa-miR-664b-3p,hsa-miR-129-5p,hsa-miR-3617-5p,hsa-miR-641,hsa-miR-7-5p,hsa-miR-758-3p,hsa-miR-94…	8.23e-06	4.21e-05	16
B3GNT2	hsa-miR-205-5p,hsa-miR-329-3p,hsa-miR-362-3p,hsa-miR-369-3p,hsa-miR-377-3p,hsa-miR-409-3p,hsa-miR-410-3p,hsa-miR-450b-5p,hsa-miR-452-5p,hsa-miR-4676-3p,hsa-miR-892c-3p,hsa-miR-1277-5p,hsa-miR-514a-3p,hsa-miR-514b-3p,hsa-miR-516b-5p,hsa-miR-579-3p,hsa-miR-664b-3p,hsa-miR-584-5p,hsa-miR-888-5p,hsa-miR-889-3p,hsa-miR-1271-5p,hsa-miR-96-5p,hsa-miR-132-3p,hsa-miR-212-3p,hsa-miR-141-3p,hsa-miR-200a-3p,…	8.23e-06	4.21e-05	22
LIN7C	hsa-miR-21-5p,hsa-miR-590-5p,hsa-miR-2115-3p,hsa-miR-130a-5p,hsa-miR-23a-3p,hsa-miR-23b-3p,hsa-miR-23c,hsa-miR-296-3p,hsa-miR-320a,hsa-miR-320b,hsa-miR-320c,hsa-miR-320d,hsa-miR-4429,hsa-miR-362-5p,hsa-miR-369-3p,hsa-miR-371a-5p,hsa-miR-374a-5p,hsa-miR-374b-5p,hsa-miR-377-3p,hsa-miR-409-3p,hsa-miR-410-3p,hsa-miR-450b-5p,hsa-miR-452-5p,hsa-miR-4676-3p,hsa-miR-892c-3p,hsa-miR-1270,hsa-miR-620,hsa-m…	8.51e-06	4.32e-05	18
MAP3K1	hsa-miR-205-5p,hsa-miR-21-5p,hsa-miR-590-5p,hsa-miR-130a-5p,hsa-miR-23a-3p,hsa-miR-23b-3p,hsa-miR-23c,hsa-miR-296-3p,hsa-miR-320a,hsa-miR-320b,hsa-miR-320c,hsa-miR-320d,hsa-miR-4429,hsa-miR-329-3p,hsa-miR-362-3p,hsa-miR-335-5p,hsa-miR-362-5p,hsa-miR-371a-5p,hsa-miR-374a-5p,hsa-miR-374b-5p,hsa-miR-377-3p,hsa-miR-409-3p,hsa-miR-410-3p,hsa-miR-450b-5p,hsa-miR-452-5p,hsa-miR-4676-3p,hsa-miR-892c-3p,h…	8.51e-06	4.32e-05	25
ARPP19	hsa-miR-21-5p,hsa-miR-590-5p,hsa-miR-130a-5p,hsa-miR-23a-3p,hsa-miR-23b-3p,hsa-miR-23c,hsa-miR-296-3p,hsa-miR-320a,hsa-miR-320b,hsa-miR-320c,hsa-miR-320d,hsa-miR-4429,hsa-miR-329-3p,hsa-miR-362-3p,hsa-miR-335-5p,hsa-miR-362-5p,hsa-miR-369-3p,hsa-miR-371a-5p,hsa-miR-374a-5p,hsa-miR-374b-5p,hsa-miR-409-3p,hsa-miR-410-3p,hsa-miR-450b-5p,hsa-miR-452-5p,hsa-miR-4676-3p,hsa-miR-892c-3p,hsa-miR-1270,hsa…	8.77e-06	4.42e-05	22
SELENOT	hsa-miR-205-5p,hsa-miR-21-5p,hsa-miR-590-5p,hsa-miR-320a,hsa-miR-320b,hsa-miR-320c,hsa-miR-320d,hsa-miR-4429,hsa-miR-329-3p,hsa-miR-362-3p,hsa-miR-335-5p,hsa-miR-369-3p,hsa-miR-371a-5p,hsa-miR-374a-5p,hsa-miR-374b-5p,hsa-miR-409-3p,hsa-miR-410-3p,hsa-miR-1277-5p,hsa-miR-509-3p,hsa-miR-576-5p,hsa-miR-579-3p,hsa-miR-664b-3p,hsa-miR-3617-5p,hsa-miR-641,hsa-miR-541-3p,hsa-miR-654-5p,hsa-miR-888-5p,hs…	8.91e-06	4.48e-05	18
TBC1D4	hsa-miR-21-5p,hsa-miR-590-5p,hsa-miR-130a-5p,hsa-miR-23a-3p,hsa-miR-23b-3p,hsa-miR-23c,hsa-miR-320a,hsa-miR-320b,hsa-miR-320c,hsa-miR-320d,hsa-miR-4429,hsa-miR-329-3p,hsa-miR-362-3p,hsa-miR-369-3p,hsa-miR-371a-5p,hsa-miR-374a-5p,hsa-miR-374b-5p,hsa-miR-377-3p,hsa-miR-409-3p,hsa-miR-410-3p,hsa-miR-1270,hsa-miR-620,hsa-miR-1277-5p,hsa-miR-509-3p,hsa-miR-576-5p,hsa-miR-579-3p,hsa-miR-664b-3p,hsa-miR…	9.37e-06	4.69e-05	22
PGAP1	hsa-miR-205-5p,hsa-miR-130a-5p,hsa-miR-23a-3p,hsa-miR-23b-3p,hsa-miR-23c,hsa-miR-329-3p,hsa-miR-362-3p,hsa-miR-369-3p,hsa-miR-371a-5p,hsa-miR-374a-5p,hsa-miR-374b-5p,hsa-miR-377-3p,hsa-miR-409-3p,hsa-miR-410-3p,hsa-miR-450b-5p,hsa-miR-489-3p,hsa-miR-496,hsa-miR-1277-5p,hsa-miR-516b-5p,hsa-miR-576-5p,hsa-miR-579-3p,hsa-miR-664b-3p,hsa-miR-584-5p,hsa-miR-129-5p,hsa-miR-3617-5p,hsa-miR-641,hsa-miR-7…	1e-05	5e-05	25
CD164	hsa-miR-21-5p,hsa-miR-590-5p,hsa-miR-130a-5p,hsa-miR-23a-3p,hsa-miR-23b-3p,hsa-miR-23c,hsa-miR-329-3p,hsa-miR-362-3p,hsa-miR-335-5p,hsa-miR-362-5p,hsa-miR-369-3p,hsa-miR-371a-5p,hsa-miR-374a-5p,hsa-miR-374b-5p,hsa-miR-409-3p,hsa-miR-410-3p,hsa-miR-450b-5p,hsa-miR-452-5p,hsa-miR-4676-3p,hsa-miR-892c-3p,hsa-miR-489-3p,hsa-miR-1277-5p,hsa-miR-509-3p,hsa-miR-514a-3p,hsa-miR-514b-3p,hsa-miR-516b-5p,hs…	1e-05	5e-05	18
MAL2	hsa-miR-21-5p,hsa-miR-590-5p,hsa-miR-130a-5p,hsa-miR-23a-3p,hsa-miR-23b-3p,hsa-miR-23c,hsa-miR-296-3p,hsa-miR-320a,hsa-miR-320b,hsa-miR-320c,hsa-miR-320d,hsa-miR-4429,hsa-miR-329-3p,hsa-miR-362-3p,hsa-miR-369-3p,hsa-miR-371a-5p,hsa-miR-377-3p,hsa-miR-409-3p,hsa-miR-410-3p,hsa-miR-450b-5p,hsa-miR-514a-3p,hsa-miR-514b-3p,hsa-miR-516b-5p,hsa-miR-576-5p,hsa-miR-579-3p,hsa-miR-664b-3p,hsa-miR-129-5p,h…	1e-05	5e-05	11
CREBRF	hsa-miR-205-5p,hsa-miR-21-5p,hsa-miR-590-5p,hsa-miR-2115-3p,hsa-miR-130a-5p,hsa-miR-23a-3p,hsa-miR-23b-3p,hsa-miR-23c,hsa-miR-296-3p,hsa-miR-320a,hsa-miR-320b,hsa-miR-320c,hsa-miR-320d,hsa-miR-4429,hsa-miR-329-3p,hsa-miR-362-3p,hsa-miR-335-5p,hsa-miR-362-5p,hsa-miR-369-3p,hsa-miR-371a-5p,hsa-miR-374a-5p,hsa-miR-374b-5p,hsa-miR-409-3p,hsa-miR-410-3p,hsa-miR-450b-5p,hsa-miR-452-5p,hsa-miR-4676-3p,h…	1.01e-05	5e-05	24
ASAH2	hsa-miR-130a-5p,hsa-miR-23a-3p,hsa-miR-23b-3p,hsa-miR-23c,hsa-miR-320a,hsa-miR-320b,hsa-miR-320c,hsa-miR-320d,hsa-miR-4429,hsa-miR-374a-5p,hsa-miR-374b-5p,hsa-miR-410-3p,hsa-miR-579-3p,hsa-miR-664b-3p,hsa-miR-9-3p	1.02e-05	5.02e-05	11
RAP2A	hsa-miR-21-5p,hsa-miR-590-5p,hsa-miR-130a-5p,hsa-miR-23a-3p,hsa-miR-23b-3p,hsa-miR-23c,hsa-miR-320a,hsa-miR-320b,hsa-miR-320c,hsa-miR-320d,hsa-miR-4429,hsa-miR-329-3p,hsa-miR-362-3p,hsa-miR-335-5p,hsa-miR-369-3p,hsa-miR-371a-5p,hsa-miR-374a-5p,hsa-miR-374b-5p,hsa-miR-377-3p,hsa-miR-409-3p,hsa-miR-410-3p,hsa-miR-450b-5p,hsa-miR-452-5p,hsa-miR-4676-3p,hsa-miR-892c-3p,hsa-miR-489-3p,hsa-miR-509-3p,h…	1.04e-05	5.08e-05	22
PPM1B	hsa-miR-130a-5p,hsa-miR-23a-3p,hsa-miR-23b-3p,hsa-miR-23c,hsa-miR-296-3p,hsa-miR-320a,hsa-miR-320b,hsa-miR-320c,hsa-miR-320d,hsa-miR-4429,hsa-miR-329-3p,hsa-miR-362-3p,hsa-miR-362-5p,hsa-miR-369-3p,hsa-miR-371a-5p,hsa-miR-374a-5p,hsa-miR-374b-5p,hsa-miR-377-3p,hsa-miR-410-3p,hsa-miR-450b-5p,hsa-miR-452-5p,hsa-miR-4676-3p,hsa-miR-892c-3p,hsa-miR-1270,hsa-miR-620,hsa-miR-489-3p,hsa-miR-496,hsa-miR-…	1.04e-05	5.08e-05	16
SLC7A11	hsa-miR-205-5p,hsa-miR-21-5p,hsa-miR-590-5p,hsa-miR-130a-5p,hsa-miR-23a-3p,hsa-miR-23b-3p,hsa-miR-23c,hsa-miR-320a,hsa-miR-320b,hsa-miR-320c,hsa-miR-320d,hsa-miR-4429,hsa-miR-329-3p,hsa-miR-362-3p,hsa-miR-335-5p,hsa-miR-362-5p,hsa-miR-369-3p,hsa-miR-371a-5p,hsa-miR-374a-5p,hsa-miR-374b-5p,hsa-miR-377-3p,hsa-miR-409-3p,hsa-miR-410-3p,hsa-miR-450b-5p,hsa-miR-452-5p,hsa-miR-4676-3p,hsa-miR-892c-3p,h…	1.05e-05	5.12e-05	11
BIVM	hsa-miR-21-5p,hsa-miR-590-5p,hsa-miR-369-3p,hsa-miR-371a-5p,hsa-miR-374a-5p,hsa-miR-374b-5p,hsa-miR-377-3p,hsa-miR-410-3p,hsa-miR-450b-5p,hsa-miR-1270,hsa-miR-620,hsa-miR-1277-5p,hsa-miR-514a-3p,hsa-miR-514b-3p,hsa-miR-516b-5p,hsa-miR-579-3p,hsa-miR-664b-3p,hsa-miR-584-5p,hsa-miR-758-3p,hsa-miR-889-3p,hsa-miR-1271-5p,hsa-miR-96-5p,hsa-miR-132-3p,hsa-miR-212-3p,hsa-miR-137,hsa-miR-154-5p,hsa-miR-1…	1.06e-05	5.13e-05	9
FDX1	hsa-miR-130a-5p,hsa-miR-23a-3p,hsa-miR-23b-3p,hsa-miR-23c,hsa-miR-320a,hsa-miR-320b,hsa-miR-320c,hsa-miR-320d,hsa-miR-4429,hsa-miR-369-3p,hsa-miR-371a-5p,hsa-miR-410-3p,hsa-miR-489-3p,hsa-miR-1277-5p,hsa-miR-514a-3p,hsa-miR-514b-3p,hsa-miR-576-5p,hsa-miR-579-3p,hsa-miR-664b-3p,hsa-miR-129-5p,hsa-miR-889-3p,hsa-miR-9-3p,hsa-miR-9-5p,hsa-miR-944,hsa-miR-142-5p,hsa-miR-5590-3p	1.06e-05	5.13e-05	31
POMP	hsa-miR-130a-5p,hsa-miR-23a-3p,hsa-miR-23b-3p,hsa-miR-23c,hsa-miR-369-3p,hsa-miR-374a-5p,hsa-miR-374b-5p,hsa-miR-409-3p,hsa-miR-410-3p,hsa-miR-452-5p,hsa-miR-4676-3p,hsa-miR-892c-3p,hsa-miR-1277-5p,hsa-miR-579-3p,hsa-miR-664b-3p,hsa-miR-3617-5p,hsa-miR-641,hsa-miR-888-5p,hsa-miR-889-3p,hsa-miR-1271-5p,hsa-miR-96-5p,hsa-miR-132-3p,hsa-miR-212-3p,hsa-miR-135a-5p,hsa-miR-135b-5p,hsa-miR-142-5p,hsa-m…	1.06e-05	5.13e-05	29
UFL1	hsa-miR-205-5p,hsa-miR-130a-5p,hsa-miR-23a-3p,hsa-miR-23b-3p,hsa-miR-23c,hsa-miR-296-3p,hsa-miR-320a,hsa-miR-320b,hsa-miR-320c,hsa-miR-320d,hsa-miR-4429,hsa-miR-362-5p,hsa-miR-369-3p,hsa-miR-374a-5p,hsa-miR-374b-5p,hsa-miR-377-3p,hsa-miR-409-3p,hsa-miR-410-3p,hsa-miR-450b-5p,hsa-miR-452-5p,hsa-miR-4676-3p,hsa-miR-892c-3p,hsa-miR-1277-5p,hsa-miR-509-3p,hsa-miR-514a-3p,hsa-miR-514b-3p,hsa-miR-576-5…	1.07e-05	5.13e-05	24
SH2B3	hsa-miR-205-5p,hsa-miR-130a-5p,hsa-miR-23a-3p,hsa-miR-23b-3p,hsa-miR-23c,hsa-miR-296-3p,hsa-miR-320a,hsa-miR-320b,hsa-miR-320c,hsa-miR-320d,hsa-miR-4429,hsa-miR-335-5p,hsa-miR-362-5p,hsa-miR-374a-5p,hsa-miR-374b-5p,hsa-miR-377-3p,hsa-miR-409-3p,hsa-miR-450b-5p,hsa-miR-452-5p,hsa-miR-4676-3p,hsa-miR-892c-3p,hsa-miR-1270,hsa-miR-620,hsa-miR-489-3p,hsa-miR-514a-3p,hsa-miR-514b-3p,hsa-miR-516b-5p,hsa…	1.11e-05	5.28e-05	24
RAB3GAP2	hsa-miR-21-5p,hsa-miR-590-5p,hsa-miR-296-3p,hsa-miR-320a,hsa-miR-320b,hsa-miR-320c,hsa-miR-320d,hsa-miR-4429,hsa-miR-369-3p,hsa-miR-374a-5p,hsa-miR-374b-5p,hsa-miR-410-3p,hsa-miR-450b-5p,hsa-miR-1277-5p,hsa-miR-576-5p,hsa-miR-3617-5p,hsa-miR-641,hsa-miR-889-3p,hsa-miR-9-3p,hsa-miR-944,hsa-miR-1271-5p,hsa-miR-96-5p,hsa-miR-132-3p,hsa-miR-212-3p,hsa-miR-135a-5p,hsa-miR-135b-5p,hsa-miR-141-3p,hsa-mi…	1.16e-05	5.51e-05	26
RANBP9	hsa-miR-369-3p,hsa-miR-374a-5p,hsa-miR-374b-5p,hsa-miR-410-3p,hsa-miR-450b-5p,hsa-miR-452-5p,hsa-miR-4676-3p,hsa-miR-892c-3p,hsa-miR-489-3p,hsa-miR-496,hsa-miR-1277-5p,hsa-miR-514a-3p,hsa-miR-514b-3p,hsa-miR-579-3p,hsa-miR-664b-3p,hsa-miR-129-5p,hsa-miR-3617-5p,hsa-miR-641,hsa-miR-758-3p,hsa-miR-9-3p,hsa-miR-944,hsa-miR-1271-5p,hsa-miR-96-5p,hsa-miR-132-3p,hsa-miR-212-3p,hsa-miR-135a-5p,hsa-miR-1…	1.16e-05	5.51e-05	20
FREM2	hsa-miR-205-5p,hsa-miR-130a-5p,hsa-miR-23a-3p,hsa-miR-23b-3p,hsa-miR-23c,hsa-miR-320a,hsa-miR-320b,hsa-miR-320c,hsa-miR-320d,hsa-miR-4429,hsa-miR-335-5p,hsa-miR-369-3p,hsa-miR-374a-5p,hsa-miR-374b-5p,hsa-miR-409-3p,hsa-miR-410-3p,hsa-miR-452-5p,hsa-miR-4676-3p,hsa-miR-892c-3p,hsa-miR-1270,hsa-miR-620,hsa-miR-496,hsa-miR-509-3p,hsa-miR-514a-3p,hsa-miR-514b-3p,hsa-miR-516b-5p,hsa-miR-576-5p,hsa-miR…	1.18e-05	5.55e-05	18
CTNND1	hsa-miR-205-5p,hsa-miR-2115-3p,hsa-miR-130a-5p,hsa-miR-23a-3p,hsa-miR-23b-3p,hsa-miR-23c,hsa-miR-296-3p,hsa-miR-320a,hsa-miR-320b,hsa-miR-320c,hsa-miR-320d,hsa-miR-4429,hsa-miR-329-3p,hsa-miR-362-3p,hsa-miR-335-5p,hsa-miR-369-3p,hsa-miR-371a-5p,hsa-miR-374a-5p,hsa-miR-374b-5p,hsa-miR-377-3p,hsa-miR-409-3p,hsa-miR-410-3p,hsa-miR-450b-5p,hsa-miR-1270,hsa-miR-620,hsa-miR-489-3p,hsa-miR-509-3p,hsa-mi…	1.18e-05	5.55e-05	28
SNX1	hsa-miR-21-5p,hsa-miR-590-5p,hsa-miR-130a-5p,hsa-miR-23a-3p,hsa-miR-23b-3p,hsa-miR-23c,hsa-miR-329-3p,hsa-miR-362-3p,hsa-miR-362-5p,hsa-miR-369-3p,hsa-miR-371a-5p,hsa-miR-377-3p,hsa-miR-409-3p,hsa-miR-410-3p,hsa-miR-450b-5p,hsa-miR-452-5p,hsa-miR-4676-3p,hsa-miR-892c-3p,hsa-miR-489-3p,hsa-miR-496,hsa-miR-1277-5p,hsa-miR-514a-3p,hsa-miR-514b-3p,hsa-miR-516b-5p,hsa-miR-576-5p,hsa-miR-579-3p,hsa-miR…	1.18e-05	5.55e-05	19
FEM1C	hsa-miR-130a-5p,hsa-miR-23a-3p,hsa-miR-23b-3p,hsa-miR-23c,hsa-miR-320a,hsa-miR-320b,hsa-miR-320c,hsa-miR-320d,hsa-miR-4429,hsa-miR-362-5p,hsa-miR-369-3p,hsa-miR-371a-5p,hsa-miR-374a-5p,hsa-miR-374b-5p,hsa-miR-409-3p,hsa-miR-450b-5p,hsa-miR-452-5p,hsa-miR-4676-3p,hsa-miR-892c-3p,hsa-miR-1270,hsa-miR-620,hsa-miR-489-3p,hsa-miR-496,hsa-miR-1277-5p,hsa-miR-576-5p,hsa-miR-579-3p,hsa-miR-664b-3p,hsa-mi…	1.2e-05	5.62e-05	26
MTX3	hsa-miR-205-5p,hsa-miR-130a-5p,hsa-miR-23a-3p,hsa-miR-23b-3p,hsa-miR-23c,hsa-miR-296-3p,hsa-miR-320a,hsa-miR-320b,hsa-miR-320c,hsa-miR-320d,hsa-miR-4429,hsa-miR-329-3p,hsa-miR-362-3p,hsa-miR-335-5p,hsa-miR-362-5p,hsa-miR-369-3p,hsa-miR-371a-5p,hsa-miR-374a-5p,hsa-miR-374b-5p,hsa-miR-377-3p,hsa-miR-409-3p,hsa-miR-410-3p,hsa-miR-450b-5p,hsa-miR-1270,hsa-miR-620,hsa-miR-489-3p,hsa-miR-496,hsa-miR-12…	1.2e-05	5.62e-05	24
ABHD2	hsa-miR-205-5p,hsa-miR-21-5p,hsa-miR-590-5p,hsa-miR-2115-3p,hsa-miR-296-3p,hsa-miR-320a,hsa-miR-320b,hsa-miR-320c,hsa-miR-320d,hsa-miR-4429,hsa-miR-329-3p,hsa-miR-362-3p,hsa-miR-335-5p,hsa-miR-362-5p,hsa-miR-369-3p,hsa-miR-371a-5p,hsa-miR-374a-5p,hsa-miR-374b-5p,hsa-miR-377-3p,hsa-miR-409-3p,hsa-miR-410-3p,hsa-miR-450b-5p,hsa-miR-452-5p,hsa-miR-4676-3p,hsa-miR-892c-3p,hsa-miR-1270,hsa-miR-620,hsa…	1.22e-05	5.67e-05	24
XPO1	hsa-miR-205-5p,hsa-miR-21-5p,hsa-miR-590-5p,hsa-miR-130a-5p,hsa-miR-23a-3p,hsa-miR-23b-3p,hsa-miR-23c,hsa-miR-320a,hsa-miR-320b,hsa-miR-320c,hsa-miR-320d,hsa-miR-4429,hsa-miR-329-3p,hsa-miR-362-3p,hsa-miR-335-5p,hsa-miR-362-5p,hsa-miR-371a-5p,hsa-miR-374a-5p,hsa-miR-374b-5p,hsa-miR-377-3p,hsa-miR-409-3p,hsa-miR-450b-5p,hsa-miR-452-5p,hsa-miR-4676-3p,hsa-miR-892c-3p,hsa-miR-489-3p,hsa-miR-1277-5p,…	1.23e-05	5.69e-05	22
DBT	hsa-miR-296-3p,hsa-miR-320a,hsa-miR-320b,hsa-miR-320c,hsa-miR-320d,hsa-miR-4429,hsa-miR-329-3p,hsa-miR-362-3p,hsa-miR-362-5p,hsa-miR-369-3p,hsa-miR-371a-5p,hsa-miR-374a-5p,hsa-miR-374b-5p,hsa-miR-377-3p,hsa-miR-409-3p,hsa-miR-410-3p,hsa-miR-450b-5p,hsa-miR-452-5p,hsa-miR-4676-3p,hsa-miR-892c-3p,hsa-miR-1270,hsa-miR-620,hsa-miR-509-3p,hsa-miR-514a-3p,hsa-miR-514b-3p,hsa-miR-516b-5p,hsa-miR-579-3p,…	1.24e-05	5.7e-05	25
TPM1	hsa-miR-205-5p,hsa-miR-130a-5p,hsa-miR-23a-3p,hsa-miR-23b-3p,hsa-miR-23c,hsa-miR-320a,hsa-miR-320b,hsa-miR-320c,hsa-miR-320d,hsa-miR-4429,hsa-miR-329-3p,hsa-miR-362-3p,hsa-miR-335-5p,hsa-miR-409-3p,hsa-miR-410-3p,hsa-miR-450b-5p,hsa-miR-452-5p,hsa-miR-4676-3p,hsa-miR-892c-3p,hsa-miR-1270,hsa-miR-620,hsa-miR-489-3p,hsa-miR-496,hsa-miR-1277-5p,hsa-miR-514a-3p,hsa-miR-514b-3p,hsa-miR-129-5p,hsa-miR-…	1.24e-05	5.7e-05	15
CNOT7	hsa-miR-130a-5p,hsa-miR-23a-3p,hsa-miR-23b-3p,hsa-miR-23c,hsa-miR-296-3p,hsa-miR-320a,hsa-miR-320b,hsa-miR-320c,hsa-miR-320d,hsa-miR-4429,hsa-miR-329-3p,hsa-miR-362-3p,hsa-miR-335-5p,hsa-miR-369-3p,hsa-miR-371a-5p,hsa-miR-377-3p,hsa-miR-409-3p,hsa-miR-410-3p,hsa-miR-450b-5p,hsa-miR-1270,hsa-miR-620,hsa-miR-489-3p,hsa-miR-1277-5p,hsa-miR-516b-5p,hsa-miR-576-5p,hsa-miR-579-3p,hsa-miR-664b-3p,hsa-mi…	1.24e-05	5.7e-05	15
PAIP1	hsa-miR-362-5p,hsa-miR-369-3p,hsa-miR-374a-5p,hsa-miR-374b-5p,hsa-miR-410-3p,hsa-miR-450b-5p,hsa-miR-489-3p,hsa-miR-514a-3p,hsa-miR-514b-3p,hsa-miR-579-3p,hsa-miR-664b-3p,hsa-miR-129-5p,hsa-miR-888-5p,hsa-miR-889-3p,hsa-miR-9-3p,hsa-miR-1271-5p,hsa-miR-96-5p,hsa-miR-132-3p,hsa-miR-212-3p,hsa-miR-137,hsa-miR-142-5p,hsa-miR-5590-3p,hsa-miR-182-5p	1.24e-05	5.7e-05	18
PDK4	hsa-miR-205-5p,hsa-miR-130a-5p,hsa-miR-23a-3p,hsa-miR-23b-3p,hsa-miR-23c,hsa-miR-296-3p,hsa-miR-320a,hsa-miR-320b,hsa-miR-320c,hsa-miR-320d,hsa-miR-4429,hsa-miR-329-3p,hsa-miR-362-3p,hsa-miR-335-5p,hsa-miR-369-3p,hsa-miR-377-3p,hsa-miR-409-3p,hsa-miR-410-3p,hsa-miR-450b-5p,hsa-miR-489-3p,hsa-miR-496,hsa-miR-514a-3p,hsa-miR-514b-3p,hsa-miR-579-3p,hsa-miR-664b-3p,hsa-miR-3617-5p,hsa-miR-641,hsa-miR…	1.27e-05	5.76e-05	15
HSDL2	hsa-miR-21-5p,hsa-miR-590-5p,hsa-miR-130a-5p,hsa-miR-23a-3p,hsa-miR-23b-3p,hsa-miR-23c,hsa-miR-296-3p,hsa-miR-320a,hsa-miR-320b,hsa-miR-320c,hsa-miR-320d,hsa-miR-4429,hsa-miR-362-5p,hsa-miR-369-3p,hsa-miR-371a-5p,hsa-miR-374a-5p,hsa-miR-374b-5p,hsa-miR-409-3p,hsa-miR-410-3p,hsa-miR-452-5p,hsa-miR-4676-3p,hsa-miR-892c-3p,hsa-miR-1270,hsa-miR-620,hsa-miR-509-3p,hsa-miR-576-5p,hsa-miR-579-3p,hsa-miR…	1.27e-05	5.76e-05	16
CRNKL1	hsa-miR-335-5p,hsa-miR-371a-5p,hsa-miR-374a-5p,hsa-miR-374b-5p,hsa-miR-409-3p,hsa-miR-410-3p,hsa-miR-452-5p,hsa-miR-4676-3p,hsa-miR-892c-3p,hsa-miR-1270,hsa-miR-620,hsa-miR-516b-5p,hsa-miR-576-5p,hsa-miR-579-3p,hsa-miR-664b-3p,hsa-miR-129-5p,hsa-miR-3617-5p,hsa-miR-641,hsa-miR-758-3p,hsa-miR-888-5p,hsa-miR-9-3p,hsa-miR-944,hsa-miR-1271-5p,hsa-miR-96-5p,hsa-miR-132-3p,hsa-miR-212-3p,hsa-miR-141-3p…	1.28e-05	5.76e-05	17
APBA2	hsa-miR-130a-5p,hsa-miR-23a-3p,hsa-miR-23b-3p,hsa-miR-23c,hsa-miR-369-3p,hsa-miR-516b-5p,hsa-miR-129-5p,hsa-miR-3617-5p,hsa-miR-641,hsa-miR-1271-5p,hsa-miR-96-5p,hsa-miR-132-3p,hsa-miR-212-3p,hsa-miR-182-5p	1.3e-05	5.86e-05	13
TRPM7	hsa-miR-21-5p,hsa-miR-590-5p,hsa-miR-130a-5p,hsa-miR-23a-3p,hsa-miR-23b-3p,hsa-miR-23c,hsa-miR-320a,hsa-miR-320b,hsa-miR-320c,hsa-miR-320d,hsa-miR-4429,hsa-miR-329-3p,hsa-miR-362-3p,hsa-miR-335-5p,hsa-miR-371a-5p,hsa-miR-374a-5p,hsa-miR-374b-5p,hsa-miR-409-3p,hsa-miR-410-3p,hsa-miR-489-3p,hsa-miR-496,hsa-miR-1277-5p,hsa-miR-579-3p,hsa-miR-664b-3p,hsa-miR-3617-5p,hsa-miR-641,hsa-miR-541-3p,hsa-miR…	1.3e-05	5.86e-05	27
CCDC117	hsa-miR-205-5p,hsa-miR-296-3p,hsa-miR-320a,hsa-miR-320b,hsa-miR-320c,hsa-miR-320d,hsa-miR-4429,hsa-miR-362-5p,hsa-miR-369-3p,hsa-miR-371a-5p,hsa-miR-374a-5p,hsa-miR-374b-5p,hsa-miR-377-3p,hsa-miR-409-3p,hsa-miR-410-3p,hsa-miR-450b-5p,hsa-miR-452-5p,hsa-miR-4676-3p,hsa-miR-892c-3p,hsa-miR-1270,hsa-miR-620,hsa-miR-489-3p,hsa-miR-514a-3p,hsa-miR-514b-3p,hsa-miR-576-5p,hsa-miR-579-3p,hsa-miR-664b-3p,…	1.3e-05	5.86e-05	30
ATPAF1	hsa-miR-205-5p,hsa-miR-21-5p,hsa-miR-590-5p,hsa-miR-2115-3p,hsa-miR-371a-5p,hsa-miR-374a-5p,hsa-miR-374b-5p,hsa-miR-409-3p,hsa-miR-410-3p,hsa-miR-450b-5p,hsa-miR-496,hsa-miR-1277-5p,hsa-miR-579-3p,hsa-miR-664b-3p,hsa-miR-584-5p,hsa-miR-129-5p,hsa-miR-3617-5p,hsa-miR-641,hsa-miR-541-3p,hsa-miR-654-5p,hsa-miR-760,hsa-miR-888-5p,hsa-miR-9-3p,hsa-miR-944,hsa-miR-1271-5p,hsa-miR-96-5p,hsa-miR-132-3p,h…	1.34e-05	5.96e-05	24
STRN3	hsa-miR-205-5p,hsa-miR-2115-3p,hsa-miR-130a-5p,hsa-miR-23a-3p,hsa-miR-23b-3p,hsa-miR-23c,hsa-miR-296-3p,hsa-miR-320a,hsa-miR-320b,hsa-miR-320c,hsa-miR-320d,hsa-miR-4429,hsa-miR-335-5p,hsa-miR-362-5p,hsa-miR-369-3p,hsa-miR-374a-5p,hsa-miR-374b-5p,hsa-miR-410-3p,hsa-miR-452-5p,hsa-miR-4676-3p,hsa-miR-892c-3p,hsa-miR-1270,hsa-miR-620,hsa-miR-489-3p,hsa-miR-1277-5p,hsa-miR-514a-3p,hsa-miR-514b-3p,hsa…	1.34e-05	5.96e-05	26
PWWP2A	hsa-miR-21-5p,hsa-miR-590-5p,hsa-miR-130a-5p,hsa-miR-23a-3p,hsa-miR-23b-3p,hsa-miR-23c,hsa-miR-320a,hsa-miR-320b,hsa-miR-320c,hsa-miR-320d,hsa-miR-4429,hsa-miR-329-3p,hsa-miR-362-3p,hsa-miR-362-5p,hsa-miR-369-3p,hsa-miR-374a-5p,hsa-miR-374b-5p,hsa-miR-377-3p,hsa-miR-409-3p,hsa-miR-410-3p,hsa-miR-450b-5p,hsa-miR-452-5p,hsa-miR-4676-3p,hsa-miR-892c-3p,hsa-miR-496,hsa-miR-576-5p,hsa-miR-579-3p,hsa-m…	1.36e-05	5.99e-05	18
PCDH18	hsa-miR-205-5p,hsa-miR-21-5p,hsa-miR-590-5p,hsa-miR-130a-5p,hsa-miR-23a-3p,hsa-miR-23b-3p,hsa-miR-23c,hsa-miR-369-3p,hsa-miR-409-3p,hsa-miR-410-3p,hsa-miR-452-5p,hsa-miR-4676-3p,hsa-miR-892c-3p,hsa-miR-1270,hsa-miR-620,hsa-miR-1277-5p,hsa-miR-516b-5p,hsa-miR-579-3p,hsa-miR-664b-3p,hsa-miR-3617-5p,hsa-miR-641,hsa-miR-758-3p,hsa-miR-889-3p,hsa-miR-944,hsa-miR-1271-5p,hsa-miR-96-5p,hsa-miR-132-3p,hs…	1.39e-05	6.12e-05	22
CD2AP	hsa-miR-21-5p,hsa-miR-590-5p,hsa-miR-296-3p,hsa-miR-320a,hsa-miR-320b,hsa-miR-320c,hsa-miR-320d,hsa-miR-4429,hsa-miR-329-3p,hsa-miR-362-3p,hsa-miR-362-5p,hsa-miR-369-3p,hsa-miR-371a-5p,hsa-miR-374a-5p,hsa-miR-374b-5p,hsa-miR-377-3p,hsa-miR-409-3p,hsa-miR-410-3p,hsa-miR-450b-5p,hsa-miR-452-5p,hsa-miR-4676-3p,hsa-miR-892c-3p,hsa-miR-496,hsa-miR-1277-5p,hsa-miR-576-5p,hsa-miR-579-3p,hsa-miR-664b-3p,…	1.4e-05	6.15e-05	19
MTPN	hsa-miR-205-5p,hsa-miR-21-5p,hsa-miR-590-5p,hsa-miR-130a-5p,hsa-miR-23a-3p,hsa-miR-23b-3p,hsa-miR-23c,hsa-miR-296-3p,hsa-miR-320a,hsa-miR-320b,hsa-miR-320c,hsa-miR-320d,hsa-miR-4429,hsa-miR-329-3p,hsa-miR-362-3p,hsa-miR-335-5p,hsa-miR-369-3p,hsa-miR-371a-5p,hsa-miR-377-3p,hsa-miR-409-3p,hsa-miR-410-3p,hsa-miR-450b-5p,hsa-miR-452-5p,hsa-miR-4676-3p,hsa-miR-892c-3p,hsa-miR-1270,hsa-miR-620,hsa-miR-…	1.41e-05	6.16e-05	23
NCBP1	hsa-miR-130a-5p,hsa-miR-23a-3p,hsa-miR-23b-3p,hsa-miR-23c,hsa-miR-320a,hsa-miR-320b,hsa-miR-320c,hsa-miR-320d,hsa-miR-4429,hsa-miR-335-5p,hsa-miR-369-3p,hsa-miR-371a-5p,hsa-miR-374a-5p,hsa-miR-374b-5p,hsa-miR-409-3p,hsa-miR-410-3p,hsa-miR-452-5p,hsa-miR-4676-3p,hsa-miR-892c-3p,hsa-miR-489-3p,hsa-miR-1277-5p,hsa-miR-514a-3p,hsa-miR-514b-3p,hsa-miR-584-5p,hsa-miR-129-5p,hsa-miR-758-3p,hsa-miR-888-5…	1.45e-05	6.33e-05	19
FRMD6	hsa-miR-130a-5p,hsa-miR-23a-3p,hsa-miR-23b-3p,hsa-miR-23c,hsa-miR-320a,hsa-miR-320b,hsa-miR-320c,hsa-miR-320d,hsa-miR-4429,hsa-miR-329-3p,hsa-miR-362-3p,hsa-miR-335-5p,hsa-miR-362-5p,hsa-miR-369-3p,hsa-miR-371a-5p,hsa-miR-374a-5p,hsa-miR-374b-5p,hsa-miR-409-3p,hsa-miR-410-3p,hsa-miR-450b-5p,hsa-miR-452-5p,hsa-miR-4676-3p,hsa-miR-892c-3p,hsa-miR-1270,hsa-miR-620,hsa-miR-489-3p,hsa-miR-496,hsa-miR-…	1.46e-05	6.34e-05	27
GCC2	hsa-miR-205-5p,hsa-miR-21-5p,hsa-miR-590-5p,hsa-miR-2115-3p,hsa-miR-130a-5p,hsa-miR-23a-3p,hsa-miR-23b-3p,hsa-miR-23c,hsa-miR-320a,hsa-miR-320b,hsa-miR-320c,hsa-miR-320d,hsa-miR-4429,hsa-miR-329-3p,hsa-miR-362-3p,hsa-miR-335-5p,hsa-miR-371a-5p,hsa-miR-409-3p,hsa-miR-452-5p,hsa-miR-4676-3p,hsa-miR-892c-3p,hsa-miR-1270,hsa-miR-620,hsa-miR-489-3p,hsa-miR-496,hsa-miR-514a-3p,hsa-miR-514b-3p,hsa-miR-5…	1.47e-05	6.38e-05	26
PCMTD2	hsa-miR-205-5p,hsa-miR-130a-5p,hsa-miR-23a-3p,hsa-miR-23b-3p,hsa-miR-23c,hsa-miR-296-3p,hsa-miR-320a,hsa-miR-320b,hsa-miR-320c,hsa-miR-320d,hsa-miR-4429,hsa-miR-329-3p,hsa-miR-362-3p,hsa-miR-362-5p,hsa-miR-369-3p,hsa-miR-371a-5p,hsa-miR-374a-5p,hsa-miR-374b-5p,hsa-miR-377-3p,hsa-miR-409-3p,hsa-miR-410-3p,hsa-miR-450b-5p,hsa-miR-489-3p,hsa-miR-514a-3p,hsa-miR-514b-3p,hsa-miR-516b-5p,hsa-miR-576-5p…	1.47e-05	6.38e-05	25
KLHL15	hsa-miR-205-5p,hsa-miR-21-5p,hsa-miR-590-5p,hsa-miR-130a-5p,hsa-miR-23a-3p,hsa-miR-23b-3p,hsa-miR-23c,hsa-miR-320a,hsa-miR-320b,hsa-miR-320c,hsa-miR-320d,hsa-miR-4429,hsa-miR-335-5p,hsa-miR-371a-5p,hsa-miR-374a-5p,hsa-miR-374b-5p,hsa-miR-409-3p,hsa-miR-410-3p,hsa-miR-450b-5p,hsa-miR-489-3p,hsa-miR-1277-5p,hsa-miR-514a-3p,hsa-miR-514b-3p,hsa-miR-516b-5p,hsa-miR-576-5p,hsa-miR-129-5p,hsa-miR-3617-5…	1.48e-05	6.39e-05	19
AASDHPPT	hsa-miR-21-5p,hsa-miR-590-5p,hsa-miR-130a-5p,hsa-miR-23a-3p,hsa-miR-23b-3p,hsa-miR-23c,hsa-miR-362-5p,hsa-miR-369-3p,hsa-miR-371a-5p,hsa-miR-374a-5p,hsa-miR-374b-5p,hsa-miR-377-3p,hsa-miR-409-3p,hsa-miR-450b-5p,hsa-miR-452-5p,hsa-miR-4676-3p,hsa-miR-892c-3p,hsa-miR-489-3p,hsa-miR-496,hsa-miR-516b-5p,hsa-miR-576-5p,hsa-miR-579-3p,hsa-miR-664b-3p,hsa-miR-584-5p,hsa-miR-129-5p,hsa-miR-3617-5p,hsa-mi…	1.48e-05	6.39e-05	19
PCDH7	hsa-miR-205-5p,hsa-miR-130a-5p,hsa-miR-23a-3p,hsa-miR-23b-3p,hsa-miR-23c,hsa-miR-329-3p,hsa-miR-362-3p,hsa-miR-369-3p,hsa-miR-371a-5p,hsa-miR-374a-5p,hsa-miR-374b-5p,hsa-miR-409-3p,hsa-miR-410-3p,hsa-miR-450b-5p,hsa-miR-452-5p,hsa-miR-4676-3p,hsa-miR-892c-3p,hsa-miR-489-3p,hsa-miR-496,hsa-miR-1277-5p,hsa-miR-509-3p,hsa-miR-576-5p,hsa-miR-579-3p,hsa-miR-664b-3p,hsa-miR-584-5p,hsa-miR-129-5p,hsa-mi…	1.48e-05	6.39e-05	16
SLC5A3	hsa-miR-205-5p,hsa-miR-21-5p,hsa-miR-590-5p,hsa-miR-2115-3p,hsa-miR-130a-5p,hsa-miR-23a-3p,hsa-miR-23b-3p,hsa-miR-23c,hsa-miR-296-3p,hsa-miR-320a,hsa-miR-320b,hsa-miR-320c,hsa-miR-320d,hsa-miR-4429,hsa-miR-329-3p,hsa-miR-362-3p,hsa-miR-335-5p,hsa-miR-362-5p,hsa-miR-371a-5p,hsa-miR-374a-5p,hsa-miR-374b-5p,hsa-miR-377-3p,hsa-miR-409-3p,hsa-miR-410-3p,hsa-miR-450b-5p,hsa-miR-452-5p,hsa-miR-4676-3p,h…	1.49e-05	6.39e-05	25
TMEM170B	hsa-miR-205-5p,hsa-miR-130a-5p,hsa-miR-23a-3p,hsa-miR-23b-3p,hsa-miR-23c,hsa-miR-296-3p,hsa-miR-320a,hsa-miR-320b,hsa-miR-320c,hsa-miR-320d,hsa-miR-4429,hsa-miR-329-3p,hsa-miR-362-3p,hsa-miR-335-5p,hsa-miR-362-5p,hsa-miR-369-3p,hsa-miR-371a-5p,hsa-miR-374a-5p,hsa-miR-374b-5p,hsa-miR-409-3p,hsa-miR-410-3p,hsa-miR-452-5p,hsa-miR-4676-3p,hsa-miR-892c-3p,hsa-miR-489-3p,hsa-miR-496,hsa-miR-1277-5p,hsa…	1.52e-05	6.48e-05	17
PTPDC1	hsa-miR-21-5p,hsa-miR-590-5p,hsa-miR-130a-5p,hsa-miR-23a-3p,hsa-miR-23b-3p,hsa-miR-23c,hsa-miR-335-5p,hsa-miR-369-3p,hsa-miR-374a-5p,hsa-miR-374b-5p,hsa-miR-409-3p,hsa-miR-410-3p,hsa-miR-1270,hsa-miR-620,hsa-miR-1277-5p,hsa-miR-514a-3p,hsa-miR-514b-3p,hsa-miR-516b-5p,hsa-miR-576-5p,hsa-miR-579-3p,hsa-miR-664b-3p,hsa-miR-584-5p,hsa-miR-129-5p,hsa-miR-3617-5p,hsa-miR-641,hsa-miR-7-5p,hsa-miR-888-5p…	1.58e-05	6.7e-05	24
BMT2	hsa-miR-2115-3p,hsa-miR-130a-5p,hsa-miR-23a-3p,hsa-miR-23b-3p,hsa-miR-23c,hsa-miR-296-3p,hsa-miR-329-3p,hsa-miR-362-3p,hsa-miR-374a-5p,hsa-miR-374b-5p,hsa-miR-377-3p,hsa-miR-409-3p,hsa-miR-410-3p,hsa-miR-452-5p,hsa-miR-4676-3p,hsa-miR-892c-3p,hsa-miR-489-3p,hsa-miR-496,hsa-miR-1277-5p,hsa-miR-514a-3p,hsa-miR-514b-3p,hsa-miR-576-5p,hsa-miR-579-3p,hsa-miR-664b-3p,hsa-miR-129-5p,hsa-miR-3617-5p,hsa-…	1.58e-05	6.7e-05	22
ZNF28	hsa-miR-21-5p,hsa-miR-590-5p,hsa-miR-130a-5p,hsa-miR-23a-3p,hsa-miR-23b-3p,hsa-miR-23c,hsa-miR-296-3p,hsa-miR-369-3p,hsa-miR-371a-5p,hsa-miR-377-3p,hsa-miR-409-3p,hsa-miR-410-3p,hsa-miR-450b-5p,hsa-miR-489-3p,hsa-miR-509-3p,hsa-miR-514a-3p,hsa-miR-514b-3p,hsa-miR-576-5p,hsa-miR-579-3p,hsa-miR-664b-3p,hsa-miR-584-5p,hsa-miR-129-5p,hsa-miR-541-3p,hsa-miR-654-5p,hsa-miR-758-3p,hsa-miR-888-5p,hsa-miR…	1.58e-05	6.7e-05	19
TRPS1	hsa-miR-205-5p,hsa-miR-21-5p,hsa-miR-590-5p,hsa-miR-130a-5p,hsa-miR-23a-3p,hsa-miR-23b-3p,hsa-miR-23c,hsa-miR-296-3p,hsa-miR-320a,hsa-miR-320b,hsa-miR-320c,hsa-miR-320d,hsa-miR-4429,hsa-miR-329-3p,hsa-miR-362-3p,hsa-miR-335-5p,hsa-miR-362-5p,hsa-miR-369-3p,hsa-miR-371a-5p,hsa-miR-374a-5p,hsa-miR-374b-5p,hsa-miR-377-3p,hsa-miR-409-3p,hsa-miR-410-3p,hsa-miR-450b-5p,hsa-miR-489-3p,hsa-miR-496,hsa-mi…	1.62e-05	6.8e-05	23
PRKCA	hsa-miR-205-5p,hsa-miR-21-5p,hsa-miR-590-5p,hsa-miR-2115-3p,hsa-miR-130a-5p,hsa-miR-23a-3p,hsa-miR-23b-3p,hsa-miR-23c,hsa-miR-296-3p,hsa-miR-329-3p,hsa-miR-362-3p,hsa-miR-335-5p,hsa-miR-362-5p,hsa-miR-369-3p,hsa-miR-371a-5p,hsa-miR-374a-5p,hsa-miR-374b-5p,hsa-miR-377-3p,hsa-miR-409-3p,hsa-miR-410-3p,hsa-miR-450b-5p,hsa-miR-452-5p,hsa-miR-4676-3p,hsa-miR-892c-3p,hsa-miR-1270,hsa-miR-620,hsa-miR-48…	1.62e-05	6.8e-05	21
CFAP97	hsa-miR-205-5p,hsa-miR-21-5p,hsa-miR-590-5p,hsa-miR-296-3p,hsa-miR-320a,hsa-miR-320b,hsa-miR-320c,hsa-miR-320d,hsa-miR-4429,hsa-miR-329-3p,hsa-miR-362-3p,hsa-miR-369-3p,hsa-miR-371a-5p,hsa-miR-374a-5p,hsa-miR-374b-5p,hsa-miR-409-3p,hsa-miR-410-3p,hsa-miR-450b-5p,hsa-miR-452-5p,hsa-miR-4676-3p,hsa-miR-892c-3p,hsa-miR-489-3p,hsa-miR-514a-3p,hsa-miR-514b-3p,hsa-miR-516b-5p,hsa-miR-576-5p,hsa-miR-579…	1.62e-05	6.8e-05	26
EOGT	hsa-miR-130a-5p,hsa-miR-23a-3p,hsa-miR-23b-3p,hsa-miR-23c,hsa-miR-320a,hsa-miR-320b,hsa-miR-320c,hsa-miR-320d,hsa-miR-4429,hsa-miR-371a-5p,hsa-miR-409-3p,hsa-miR-410-3p,hsa-miR-450b-5p,hsa-miR-452-5p,hsa-miR-4676-3p,hsa-miR-892c-3p,hsa-miR-1277-5p,hsa-miR-516b-5p,hsa-miR-576-5p,hsa-miR-579-3p,hsa-miR-664b-3p,hsa-miR-129-5p,hsa-miR-3617-5p,hsa-miR-641,hsa-miR-888-5p,hsa-miR-9-5p,hsa-miR-944,hsa-mi…	1.63e-05	6.8e-05	24
WAC	hsa-miR-21-5p,hsa-miR-590-5p,hsa-miR-2115-3p,hsa-miR-130a-5p,hsa-miR-23a-3p,hsa-miR-23b-3p,hsa-miR-23c,hsa-miR-296-3p,hsa-miR-320a,hsa-miR-320b,hsa-miR-320c,hsa-miR-320d,hsa-miR-4429,hsa-miR-329-3p,hsa-miR-362-3p,hsa-miR-362-5p,hsa-miR-371a-5p,hsa-miR-409-3p,hsa-miR-450b-5p,hsa-miR-1270,hsa-miR-620,hsa-miR-1277-5p,hsa-miR-509-3p,hsa-miR-579-3p,hsa-miR-664b-3p,hsa-miR-584-5p,hsa-miR-129-5p,hsa-miR…	1.63e-05	6.8e-05	25
ZNF200	hsa-miR-21-5p,hsa-miR-590-5p,hsa-miR-130a-5p,hsa-miR-23a-3p,hsa-miR-23b-3p,hsa-miR-23c,hsa-miR-296-3p,hsa-miR-320a,hsa-miR-320b,hsa-miR-320c,hsa-miR-320d,hsa-miR-4429,hsa-miR-335-5p,hsa-miR-374a-5p,hsa-miR-374b-5p,hsa-miR-409-3p,hsa-miR-410-3p,hsa-miR-450b-5p,hsa-miR-452-5p,hsa-miR-4676-3p,hsa-miR-892c-3p,hsa-miR-1270,hsa-miR-620,hsa-miR-489-3p,hsa-miR-1277-5p,hsa-miR-516b-5p,hsa-miR-576-5p,hsa-m…	1.63e-05	6.8e-05	20
EIF5	hsa-miR-21-5p,hsa-miR-590-5p,hsa-miR-130a-5p,hsa-miR-23a-3p,hsa-miR-23b-3p,hsa-miR-23c,hsa-miR-296-3p,hsa-miR-320a,hsa-miR-320b,hsa-miR-320c,hsa-miR-320d,hsa-miR-4429,hsa-miR-329-3p,hsa-miR-362-3p,hsa-miR-335-5p,hsa-miR-362-5p,hsa-miR-369-3p,hsa-miR-371a-5p,hsa-miR-374a-5p,hsa-miR-374b-5p,hsa-miR-377-3p,hsa-miR-450b-5p,hsa-miR-452-5p,hsa-miR-4676-3p,hsa-miR-892c-3p,hsa-miR-1270,hsa-miR-620,hsa-mi…	1.65e-05	6.8e-05	17
VMA21	hsa-miR-205-5p,hsa-miR-2115-3p,hsa-miR-130a-5p,hsa-miR-23a-3p,hsa-miR-23b-3p,hsa-miR-23c,hsa-miR-296-3p,hsa-miR-320a,hsa-miR-320b,hsa-miR-320c,hsa-miR-320d,hsa-miR-4429,hsa-miR-335-5p,hsa-miR-362-5p,hsa-miR-369-3p,hsa-miR-371a-5p,hsa-miR-409-3p,hsa-miR-410-3p,hsa-miR-450b-5p,hsa-miR-452-5p,hsa-miR-4676-3p,hsa-miR-892c-3p,hsa-miR-1270,hsa-miR-620,hsa-miR-489-3p,hsa-miR-1277-5p,hsa-miR-509-3p,hsa-m…	1.65e-05	6.8e-05	14
DCUN1D1	hsa-miR-130a-5p,hsa-miR-23a-3p,hsa-miR-23b-3p,hsa-miR-23c,hsa-miR-320a,hsa-miR-320b,hsa-miR-320c,hsa-miR-320d,hsa-miR-4429,hsa-miR-329-3p,hsa-miR-362-3p,hsa-miR-335-5p,hsa-miR-362-5p,hsa-miR-369-3p,hsa-miR-371a-5p,hsa-miR-374a-5p,hsa-miR-374b-5p,hsa-miR-409-3p,hsa-miR-410-3p,hsa-miR-450b-5p,hsa-miR-452-5p,hsa-miR-4676-3p,hsa-miR-892c-3p,hsa-miR-1277-5p,hsa-miR-509-3p,hsa-miR-576-5p,hsa-miR-579-3p…	1.65e-05	6.8e-05	18
PKN2	hsa-miR-205-5p,hsa-miR-21-5p,hsa-miR-590-5p,hsa-miR-130a-5p,hsa-miR-23a-3p,hsa-miR-23b-3p,hsa-miR-23c,hsa-miR-296-3p,hsa-miR-320a,hsa-miR-320b,hsa-miR-320c,hsa-miR-320d,hsa-miR-4429,hsa-miR-362-5p,hsa-miR-369-3p,hsa-miR-371a-5p,hsa-miR-374a-5p,hsa-miR-374b-5p,hsa-miR-409-3p,hsa-miR-410-3p,hsa-miR-452-5p,hsa-miR-4676-3p,hsa-miR-892c-3p,hsa-miR-489-3p,hsa-miR-496,hsa-miR-1277-5p,hsa-miR-516b-5p,hsa…	1.65e-05	6.8e-05	27
HSPA13	hsa-miR-205-5p,hsa-miR-21-5p,hsa-miR-590-5p,hsa-miR-130a-5p,hsa-miR-23a-3p,hsa-miR-23b-3p,hsa-miR-23c,hsa-miR-329-3p,hsa-miR-362-3p,hsa-miR-369-3p,hsa-miR-371a-5p,hsa-miR-374a-5p,hsa-miR-374b-5p,hsa-miR-409-3p,hsa-miR-410-3p,hsa-miR-450b-5p,hsa-miR-1270,hsa-miR-620,hsa-miR-489-3p,hsa-miR-496,hsa-miR-1277-5p,hsa-miR-576-5p,hsa-miR-579-3p,hsa-miR-664b-3p,hsa-miR-584-5p,hsa-miR-129-5p,hsa-miR-3617-5…	1.71e-05	6.97e-05	23
ZNF280B	hsa-miR-21-5p,hsa-miR-590-5p,hsa-miR-130a-5p,hsa-miR-23a-3p,hsa-miR-23b-3p,hsa-miR-23c,hsa-miR-320a,hsa-miR-320b,hsa-miR-320c,hsa-miR-320d,hsa-miR-4429,hsa-miR-329-3p,hsa-miR-362-3p,hsa-miR-369-3p,hsa-miR-371a-5p,hsa-miR-374a-5p,hsa-miR-374b-5p,hsa-miR-410-3p,hsa-miR-1270,hsa-miR-620,hsa-miR-489-3p,hsa-miR-496,hsa-miR-1277-5p,hsa-miR-509-3p,hsa-miR-514a-3p,hsa-miR-514b-3p,hsa-miR-576-5p,hsa-miR-5…	1.71e-05	6.97e-05	13
ACVR2B	hsa-miR-205-5p,hsa-miR-21-5p,hsa-miR-590-5p,hsa-miR-130a-5p,hsa-miR-23a-3p,hsa-miR-23b-3p,hsa-miR-23c,hsa-miR-296-3p,hsa-miR-320a,hsa-miR-320b,hsa-miR-320c,hsa-miR-320d,hsa-miR-4429,hsa-miR-329-3p,hsa-miR-362-3p,hsa-miR-335-5p,hsa-miR-362-5p,hsa-miR-369-3p,hsa-miR-371a-5p,hsa-miR-374a-5p,hsa-miR-374b-5p,hsa-miR-377-3p,hsa-miR-409-3p,hsa-miR-410-3p,hsa-miR-450b-5p,hsa-miR-452-5p,hsa-miR-4676-3p,hs…	1.72e-05	6.97e-05	15
CAMSAP2	hsa-miR-205-5p,hsa-miR-21-5p,hsa-miR-590-5p,hsa-miR-130a-5p,hsa-miR-23a-3p,hsa-miR-23b-3p,hsa-miR-23c,hsa-miR-296-3p,hsa-miR-320a,hsa-miR-320b,hsa-miR-320c,hsa-miR-320d,hsa-miR-4429,hsa-miR-329-3p,hsa-miR-362-3p,hsa-miR-362-5p,hsa-miR-369-3p,hsa-miR-371a-5p,hsa-miR-374a-5p,hsa-miR-374b-5p,hsa-miR-409-3p,hsa-miR-410-3p,hsa-miR-450b-5p,hsa-miR-452-5p,hsa-miR-4676-3p,hsa-miR-892c-3p,hsa-miR-1277-5p,…	1.73e-05	6.97e-05	25
ITGAV	hsa-miR-2115-3p,hsa-miR-320a,hsa-miR-320b,hsa-miR-320c,hsa-miR-320d,hsa-miR-4429,hsa-miR-369-3p,hsa-miR-371a-5p,hsa-miR-374a-5p,hsa-miR-374b-5p,hsa-miR-377-3p,hsa-miR-409-3p,hsa-miR-410-3p,hsa-miR-450b-5p,hsa-miR-489-3p,hsa-miR-496,hsa-miR-1277-5p,hsa-miR-514a-3p,hsa-miR-514b-3p,hsa-miR-576-5p,hsa-miR-579-3p,hsa-miR-664b-3p,hsa-miR-129-5p,hsa-miR-3617-5p,hsa-miR-641,hsa-miR-7-5p,hsa-miR-758-3p,hs…	1.73e-05	6.97e-05	28
C5orf42	hsa-miR-130a-5p,hsa-miR-23a-3p,hsa-miR-23b-3p,hsa-miR-23c,hsa-miR-296-3p,hsa-miR-320a,hsa-miR-320b,hsa-miR-320c,hsa-miR-320d,hsa-miR-4429,hsa-miR-369-3p,hsa-miR-371a-5p,hsa-miR-374a-5p,hsa-miR-374b-5p,hsa-miR-409-3p,hsa-miR-410-3p,hsa-miR-576-5p,hsa-miR-579-3p,hsa-miR-664b-3p,hsa-miR-584-5p,hsa-miR-129-5p,hsa-miR-758-3p,hsa-miR-889-3p,hsa-miR-944,hsa-miR-135a-5p,hsa-miR-135b-5p,hsa-miR-137,hsa-mi…	1.73e-05	6.97e-05	27
PRDM1	hsa-miR-205-5p,hsa-miR-130a-5p,hsa-miR-23a-3p,hsa-miR-23b-3p,hsa-miR-23c,hsa-miR-320a,hsa-miR-320b,hsa-miR-320c,hsa-miR-320d,hsa-miR-4429,hsa-miR-329-3p,hsa-miR-362-3p,hsa-miR-362-5p,hsa-miR-369-3p,hsa-miR-371a-5p,hsa-miR-374a-5p,hsa-miR-374b-5p,hsa-miR-410-3p,hsa-miR-450b-5p,hsa-miR-452-5p,hsa-miR-4676-3p,hsa-miR-892c-3p,hsa-miR-489-3p,hsa-miR-1277-5p,hsa-miR-509-3p,hsa-miR-514a-3p,hsa-miR-514b-…	1.75e-05	6.98e-05	22
HMMR	hsa-miR-2115-3p,hsa-miR-130a-5p,hsa-miR-23a-3p,hsa-miR-23b-3p,hsa-miR-23c,hsa-miR-296-3p,hsa-miR-369-3p,hsa-miR-374a-5p,hsa-miR-374b-5p,hsa-miR-409-3p,hsa-miR-410-3p,hsa-miR-450b-5p,hsa-miR-509-3p,hsa-miR-576-5p,hsa-miR-3617-5p,hsa-miR-641,hsa-miR-889-3p,hsa-miR-9-5p,hsa-miR-944,hsa-miR-1271-5p,hsa-miR-96-5p,hsa-miR-142-5p,hsa-miR-5590-3p,hsa-miR-182-5p,hsa-miR-196a-5p,hsa-miR-196b-5p	1.77e-05	7.06e-05	15
LDHA	hsa-miR-329-3p,hsa-miR-362-3p,hsa-miR-362-5p,hsa-miR-374a-5p,hsa-miR-374b-5p,hsa-miR-377-3p,hsa-miR-409-3p,hsa-miR-410-3p,hsa-miR-452-5p,hsa-miR-4676-3p,hsa-miR-892c-3p,hsa-miR-489-3p,hsa-miR-1277-5p,hsa-miR-576-5p,hsa-miR-3617-5p,hsa-miR-641,hsa-miR-7-5p,hsa-miR-889-3p,hsa-miR-9-5p,hsa-miR-944,hsa-miR-1271-5p,hsa-miR-96-5p,hsa-miR-141-3p,hsa-miR-200a-3p,hsa-miR-182-5p	1.77e-05	7.06e-05	16
TMEM50B	hsa-miR-21-5p,hsa-miR-590-5p,hsa-miR-320a,hsa-miR-320b,hsa-miR-320c,hsa-miR-320d,hsa-miR-4429,hsa-miR-335-5p,hsa-miR-371a-5p,hsa-miR-410-3p,hsa-miR-1270,hsa-miR-620,hsa-miR-496,hsa-miR-509-3p,hsa-miR-514a-3p,hsa-miR-514b-3p,hsa-miR-516b-5p,hsa-miR-576-5p,hsa-miR-129-5p,hsa-miR-7-5p,hsa-miR-760,hsa-miR-889-3p,hsa-miR-9-5p,hsa-miR-944,hsa-miR-1271-5p,hsa-miR-96-5p,hsa-miR-132-3p,hsa-miR-212-3p,hsa-…	1.79e-05	7.07e-05	17
HDAC9	hsa-miR-21-5p,hsa-miR-590-5p,hsa-miR-369-3p,hsa-miR-371a-5p,hsa-miR-374a-5p,hsa-miR-374b-5p,hsa-miR-377-3p,hsa-miR-410-3p,hsa-miR-450b-5p,hsa-miR-1277-5p,hsa-miR-576-5p,hsa-miR-579-3p,hsa-miR-664b-3p,hsa-miR-129-5p,hsa-miR-758-3p,hsa-miR-889-3p,hsa-miR-9-3p,hsa-miR-944,hsa-miR-1271-5p,hsa-miR-96-5p,hsa-miR-132-3p,hsa-miR-212-3p,hsa-miR-182-5p,hsa-miR-196a-5p,hsa-miR-196b-5p	1.79e-05	7.08e-05	13
TRAPPC2	hsa-miR-21-5p,hsa-miR-590-5p,hsa-miR-130a-5p,hsa-miR-23a-3p,hsa-miR-23b-3p,hsa-miR-23c,hsa-miR-320a,hsa-miR-320b,hsa-miR-320c,hsa-miR-320d,hsa-miR-4429,hsa-miR-329-3p,hsa-miR-362-3p,hsa-miR-371a-5p,hsa-miR-377-3p,hsa-miR-409-3p,hsa-miR-410-3p,hsa-miR-452-5p,hsa-miR-4676-3p,hsa-miR-892c-3p,hsa-miR-489-3p,hsa-miR-496,hsa-miR-1277-5p,hsa-miR-514a-3p,hsa-miR-514b-3p,hsa-miR-579-3p,hsa-miR-664b-3p,hsa…	1.79e-05	7.08e-05	19
EPM2AIP1	hsa-miR-21-5p,hsa-miR-590-5p,hsa-miR-2115-3p,hsa-miR-130a-5p,hsa-miR-23a-3p,hsa-miR-23b-3p,hsa-miR-23c,hsa-miR-320a,hsa-miR-320b,hsa-miR-320c,hsa-miR-320d,hsa-miR-4429,hsa-miR-362-5p,hsa-miR-369-3p,hsa-miR-371a-5p,hsa-miR-374a-5p,hsa-miR-374b-5p,hsa-miR-377-3p,hsa-miR-410-3p,hsa-miR-450b-5p,hsa-miR-452-5p,hsa-miR-4676-3p,hsa-miR-892c-3p,hsa-miR-1270,hsa-miR-620,hsa-miR-489-3p,hsa-miR-1277-5p,hsa-…	1.8e-05	7.08e-05	21
SRP9	hsa-miR-205-5p,hsa-miR-329-3p,hsa-miR-362-3p,hsa-miR-371a-5p,hsa-miR-374a-5p,hsa-miR-374b-5p,hsa-miR-377-3p,hsa-miR-409-3p,hsa-miR-410-3p,hsa-miR-450b-5p,hsa-miR-514a-3p,hsa-miR-514b-3p,hsa-miR-576-5p,hsa-miR-579-3p,hsa-miR-664b-3p,hsa-miR-584-5p,hsa-miR-3617-5p,hsa-miR-641,hsa-miR-758-3p,hsa-miR-888-5p,hsa-miR-889-3p,hsa-miR-944,hsa-miR-132-3p,hsa-miR-212-3p,hsa-miR-141-3p,hsa-miR-200a-3p,hsa-mi…	1.81e-05	7.08e-05	21
ETV6	hsa-miR-335-5p,hsa-miR-362-5p,hsa-miR-369-3p,hsa-miR-374a-5p,hsa-miR-374b-5p,hsa-miR-409-3p,hsa-miR-410-3p,hsa-miR-450b-5p,hsa-miR-489-3p,hsa-miR-496,hsa-miR-1277-5p,hsa-miR-579-3p,hsa-miR-664b-3p,hsa-miR-129-5p,hsa-miR-541-3p,hsa-miR-654-5p,hsa-miR-758-3p,hsa-miR-760,hsa-miR-944,hsa-miR-1271-5p,hsa-miR-96-5p,hsa-miR-132-3p,hsa-miR-212-3p,hsa-miR-137,hsa-miR-142-5p,hsa-miR-5590-3p,hsa-miR-154-5p,…	1.81e-05	7.08e-05	19
FAM114A2	hsa-miR-205-5p,hsa-miR-21-5p,hsa-miR-590-5p,hsa-miR-130a-5p,hsa-miR-23a-3p,hsa-miR-23b-3p,hsa-miR-23c,hsa-miR-296-3p,hsa-miR-320a,hsa-miR-320b,hsa-miR-320c,hsa-miR-320d,hsa-miR-4429,hsa-miR-369-3p,hsa-miR-371a-5p,hsa-miR-374a-5p,hsa-miR-374b-5p,hsa-miR-1270,hsa-miR-620,hsa-miR-489-3p,hsa-miR-576-5p,hsa-miR-579-3p,hsa-miR-664b-3p,hsa-miR-584-5p,hsa-miR-129-5p,hsa-miR-7-5p,hsa-miR-888-5p,hsa-miR-9-…	1.81e-05	7.08e-05	17
DCP2	hsa-miR-205-5p,hsa-miR-130a-5p,hsa-miR-23a-3p,hsa-miR-23b-3p,hsa-miR-23c,hsa-miR-296-3p,hsa-miR-320a,hsa-miR-320b,hsa-miR-320c,hsa-miR-320d,hsa-miR-4429,hsa-miR-329-3p,hsa-miR-362-3p,hsa-miR-335-5p,hsa-miR-362-5p,hsa-miR-369-3p,hsa-miR-371a-5p,hsa-miR-374a-5p,hsa-miR-374b-5p,hsa-miR-377-3p,hsa-miR-409-3p,hsa-miR-410-3p,hsa-miR-450b-5p,hsa-miR-452-5p,hsa-miR-4676-3p,hsa-miR-892c-3p,hsa-miR-1270,hs…	1.87e-05	7.25e-05	14
NCOA3	hsa-miR-205-5p,hsa-miR-21-5p,hsa-miR-590-5p,hsa-miR-130a-5p,hsa-miR-23a-3p,hsa-miR-23b-3p,hsa-miR-23c,hsa-miR-320a,hsa-miR-320b,hsa-miR-320c,hsa-miR-320d,hsa-miR-4429,hsa-miR-329-3p,hsa-miR-362-3p,hsa-miR-335-5p,hsa-miR-362-5p,hsa-miR-369-3p,hsa-miR-371a-5p,hsa-miR-374a-5p,hsa-miR-374b-5p,hsa-miR-409-3p,hsa-miR-410-3p,hsa-miR-450b-5p,hsa-miR-452-5p,hsa-miR-4676-3p,hsa-miR-892c-3p,hsa-miR-489-3p,h…	1.88e-05	7.26e-05	28
KLHL8	hsa-miR-205-5p,hsa-miR-21-5p,hsa-miR-590-5p,hsa-miR-296-3p,hsa-miR-320a,hsa-miR-320b,hsa-miR-320c,hsa-miR-320d,hsa-miR-4429,hsa-miR-329-3p,hsa-miR-362-3p,hsa-miR-369-3p,hsa-miR-374a-5p,hsa-miR-374b-5p,hsa-miR-410-3p,hsa-miR-450b-5p,hsa-miR-496,hsa-miR-1277-5p,hsa-miR-514a-3p,hsa-miR-514b-3p,hsa-miR-516b-5p,hsa-miR-579-3p,hsa-miR-664b-3p,hsa-miR-584-5p,hsa-miR-129-5p,hsa-miR-3617-5p,hsa-miR-641,hs…	1.91e-05	7.37e-05	20
B4GALT6	hsa-miR-205-5p,hsa-miR-130a-5p,hsa-miR-23a-3p,hsa-miR-23b-3p,hsa-miR-23c,hsa-miR-296-3p,hsa-miR-329-3p,hsa-miR-362-3p,hsa-miR-362-5p,hsa-miR-369-3p,hsa-miR-371a-5p,hsa-miR-374a-5p,hsa-miR-374b-5p,hsa-miR-377-3p,hsa-miR-410-3p,hsa-miR-450b-5p,hsa-miR-452-5p,hsa-miR-4676-3p,hsa-miR-892c-3p,hsa-miR-1277-5p,hsa-miR-514a-3p,hsa-miR-514b-3p,hsa-miR-576-5p,hsa-miR-579-3p,hsa-miR-664b-3p,hsa-miR-129-5p,h…	1.91e-05	7.37e-05	11
FOXA1	hsa-miR-130a-5p,hsa-miR-23a-3p,hsa-miR-23b-3p,hsa-miR-23c,hsa-miR-369-3p,hsa-miR-374a-5p,hsa-miR-374b-5p,hsa-miR-410-3p,hsa-miR-450b-5p,hsa-miR-489-3p,hsa-miR-496,hsa-miR-1277-5p,hsa-miR-516b-5p,hsa-miR-579-3p,hsa-miR-664b-3p,hsa-miR-584-5p,hsa-miR-129-5p,hsa-miR-3617-5p,hsa-miR-641,hsa-miR-7-5p,hsa-miR-760,hsa-miR-889-3p,hsa-miR-9-3p,hsa-miR-132-3p,hsa-miR-212-3p,hsa-miR-135a-5p,hsa-miR-135b-5p,…	1.94e-05	7.43e-05	16
TSPAN12	hsa-miR-21-5p,hsa-miR-590-5p,hsa-miR-2115-3p,hsa-miR-130a-5p,hsa-miR-23a-3p,hsa-miR-23b-3p,hsa-miR-23c,hsa-miR-320a,hsa-miR-320b,hsa-miR-320c,hsa-miR-320d,hsa-miR-4429,hsa-miR-369-3p,hsa-miR-371a-5p,hsa-miR-374a-5p,hsa-miR-374b-5p,hsa-miR-377-3p,hsa-miR-410-3p,hsa-miR-1270,hsa-miR-620,hsa-miR-489-3p,hsa-miR-514a-3p,hsa-miR-514b-3p,hsa-miR-516b-5p,hsa-miR-576-5p,hsa-miR-579-3p,hsa-miR-664b-3p,hsa-…	1.94e-05	7.43e-05	19
PTGS2	hsa-miR-369-3p,hsa-miR-371a-5p,hsa-miR-374a-5p,hsa-miR-374b-5p,hsa-miR-377-3p,hsa-miR-409-3p,hsa-miR-410-3p,hsa-miR-450b-5p,hsa-miR-452-5p,hsa-miR-4676-3p,hsa-miR-892c-3p,hsa-miR-489-3p,hsa-miR-1277-5p,hsa-miR-514a-3p,hsa-miR-514b-3p,hsa-miR-516b-5p,hsa-miR-576-5p,hsa-miR-579-3p,hsa-miR-664b-3p,hsa-miR-129-5p,hsa-miR-3617-5p,hsa-miR-641,hsa-miR-7-5p,hsa-miR-758-3p,hsa-miR-889-3p,hsa-miR-9-5p,hsa-…	1.94e-05	7.43e-05	17
FKBP1A	hsa-miR-205-5p,hsa-miR-296-3p,hsa-miR-320a,hsa-miR-320b,hsa-miR-320c,hsa-miR-320d,hsa-miR-4429,hsa-miR-329-3p,hsa-miR-362-3p,hsa-miR-369-3p,hsa-miR-371a-5p,hsa-miR-374a-5p,hsa-miR-374b-5p,hsa-miR-409-3p,hsa-miR-410-3p,hsa-miR-450b-5p,hsa-miR-1270,hsa-miR-620,hsa-miR-1277-5p,hsa-miR-516b-5p,hsa-miR-576-5p,hsa-miR-579-3p,hsa-miR-664b-3p,hsa-miR-3617-5p,hsa-miR-641,hsa-miR-541-3p,hsa-miR-654-5p,hsa-…	1.94e-05	7.43e-05	24
ACVR2A	hsa-miR-205-5p,hsa-miR-21-5p,hsa-miR-590-5p,hsa-miR-130a-5p,hsa-miR-23a-3p,hsa-miR-23b-3p,hsa-miR-23c,hsa-miR-329-3p,hsa-miR-362-3p,hsa-miR-335-5p,hsa-miR-362-5p,hsa-miR-371a-5p,hsa-miR-374a-5p,hsa-miR-374b-5p,hsa-miR-377-3p,hsa-miR-409-3p,hsa-miR-450b-5p,hsa-miR-452-5p,hsa-miR-4676-3p,hsa-miR-892c-3p,hsa-miR-1270,hsa-miR-620,hsa-miR-496,hsa-miR-509-3p,hsa-miR-514a-3p,hsa-miR-514b-3p,hsa-miR-516b…	1.94e-05	7.43e-05	21
RAB10	hsa-miR-21-5p,hsa-miR-590-5p,hsa-miR-130a-5p,hsa-miR-23a-3p,hsa-miR-23b-3p,hsa-miR-23c,hsa-miR-296-3p,hsa-miR-320a,hsa-miR-320b,hsa-miR-320c,hsa-miR-320d,hsa-miR-4429,hsa-miR-335-5p,hsa-miR-362-5p,hsa-miR-369-3p,hsa-miR-371a-5p,hsa-miR-374a-5p,hsa-miR-374b-5p,hsa-miR-409-3p,hsa-miR-410-3p,hsa-miR-450b-5p,hsa-miR-452-5p,hsa-miR-4676-3p,hsa-miR-892c-3p,hsa-miR-489-3p,hsa-miR-1277-5p,hsa-miR-514a-3p…	1.94e-05	7.43e-05	17
TEAD1	hsa-miR-205-5p,hsa-miR-21-5p,hsa-miR-590-5p,hsa-miR-130a-5p,hsa-miR-23a-3p,hsa-miR-23b-3p,hsa-miR-23c,hsa-miR-320a,hsa-miR-320b,hsa-miR-320c,hsa-miR-320d,hsa-miR-4429,hsa-miR-329-3p,hsa-miR-362-3p,hsa-miR-335-5p,hsa-miR-362-5p,hsa-miR-369-3p,hsa-miR-371a-5p,hsa-miR-374a-5p,hsa-miR-374b-5p,hsa-miR-377-3p,hsa-miR-409-3p,hsa-miR-410-3p,hsa-miR-450b-5p,hsa-miR-452-5p,hsa-miR-4676-3p,hsa-miR-892c-3p,h…	1.99e-05	7.49e-05	27
MKX	hsa-miR-21-5p,hsa-miR-590-5p,hsa-miR-130a-5p,hsa-miR-23a-3p,hsa-miR-23b-3p,hsa-miR-23c,hsa-miR-296-3p,hsa-miR-369-3p,hsa-miR-374a-5p,hsa-miR-374b-5p,hsa-miR-409-3p,hsa-miR-450b-5p,hsa-miR-452-5p,hsa-miR-4676-3p,hsa-miR-892c-3p,hsa-miR-1270,hsa-miR-620,hsa-miR-489-3p,hsa-miR-1277-5p,hsa-miR-509-3p,hsa-miR-514a-3p,hsa-miR-514b-3p,hsa-miR-579-3p,hsa-miR-664b-3p,hsa-miR-129-5p,hsa-miR-3617-5p,hsa-miR…	2e-05	7.5e-05	14
TMEM47	hsa-miR-205-5p,hsa-miR-320a,hsa-miR-320b,hsa-miR-320c,hsa-miR-320d,hsa-miR-4429,hsa-miR-362-5p,hsa-miR-369-3p,hsa-miR-371a-5p,hsa-miR-374a-5p,hsa-miR-374b-5p,hsa-miR-409-3p,hsa-miR-410-3p,hsa-miR-450b-5p,hsa-miR-496,hsa-miR-514a-3p,hsa-miR-514b-3p,hsa-miR-576-5p,hsa-miR-579-3p,hsa-miR-664b-3p,hsa-miR-129-5p,hsa-miR-3617-5p,hsa-miR-641,hsa-miR-758-3p,hsa-miR-760,hsa-miR-888-5p,hsa-miR-889-3p,hsa-m…	2e-05	7.5e-05	22
ATF1	hsa-miR-320a,hsa-miR-320b,hsa-miR-320c,hsa-miR-320d,hsa-miR-4429,hsa-miR-329-3p,hsa-miR-362-3p,hsa-miR-362-5p,hsa-miR-369-3p,hsa-miR-371a-5p,hsa-miR-409-3p,hsa-miR-410-3p,hsa-miR-450b-5p,hsa-miR-1277-5p,hsa-miR-509-3p,hsa-miR-514a-3p,hsa-miR-514b-3p,hsa-miR-579-3p,hsa-miR-664b-3p,hsa-miR-129-5p,hsa-miR-888-5p,hsa-miR-889-3p,hsa-miR-9-3p,hsa-miR-9-5p,hsa-miR-1271-5p,hsa-miR-96-5p,hsa-miR-132-3p,hs…	2.03e-05	7.57e-05	20
C3orf58	hsa-miR-21-5p,hsa-miR-590-5p,hsa-miR-2115-3p,hsa-miR-335-5p,hsa-miR-369-3p,hsa-miR-371a-5p,hsa-miR-374a-5p,hsa-miR-374b-5p,hsa-miR-409-3p,hsa-miR-410-3p,hsa-miR-450b-5p,hsa-miR-1270,hsa-miR-620,hsa-miR-489-3p,hsa-miR-1277-5p,hsa-miR-514a-3p,hsa-miR-514b-3p,hsa-miR-576-5p,hsa-miR-579-3p,hsa-miR-664b-3p,hsa-miR-129-5p,hsa-miR-3617-5p,hsa-miR-641,hsa-miR-7-5p,hsa-miR-888-5p,hsa-miR-889-3p,hsa-miR-9-…	2.04e-05	7.59e-05	18
GDAP1	hsa-miR-205-5p,hsa-miR-21-5p,hsa-miR-590-5p,hsa-miR-130a-5p,hsa-miR-23a-3p,hsa-miR-23b-3p,hsa-miR-23c,hsa-miR-296-3p,hsa-miR-320a,hsa-miR-320b,hsa-miR-320c,hsa-miR-320d,hsa-miR-4429,hsa-miR-329-3p,hsa-miR-362-3p,hsa-miR-362-5p,hsa-miR-371a-5p,hsa-miR-409-3p,hsa-miR-410-3p,hsa-miR-452-5p,hsa-miR-4676-3p,hsa-miR-892c-3p,hsa-miR-489-3p,hsa-miR-514a-3p,hsa-miR-514b-3p,hsa-miR-516b-5p,hsa-miR-576-5p,h…	2.04e-05	7.59e-05	16
GRSF1	hsa-miR-205-5p,hsa-miR-21-5p,hsa-miR-590-5p,hsa-miR-2115-3p,hsa-miR-296-3p,hsa-miR-320a,hsa-miR-320b,hsa-miR-320c,hsa-miR-320d,hsa-miR-4429,hsa-miR-329-3p,hsa-miR-362-3p,hsa-miR-369-3p,hsa-miR-374a-5p,hsa-miR-374b-5p,hsa-miR-377-3p,hsa-miR-409-3p,hsa-miR-410-3p,hsa-miR-452-5p,hsa-miR-4676-3p,hsa-miR-892c-3p,hsa-miR-489-3p,hsa-miR-1277-5p,hsa-miR-516b-5p,hsa-miR-576-5p,hsa-miR-579-3p,hsa-miR-664b-…	2.07e-05	7.66e-05	12
LGALSL	hsa-miR-21-5p,hsa-miR-590-5p,hsa-miR-130a-5p,hsa-miR-23a-3p,hsa-miR-23b-3p,hsa-miR-23c,hsa-miR-320a,hsa-miR-320b,hsa-miR-320c,hsa-miR-320d,hsa-miR-4429,hsa-miR-329-3p,hsa-miR-362-3p,hsa-miR-335-5p,hsa-miR-369-3p,hsa-miR-371a-5p,hsa-miR-374a-5p,hsa-miR-374b-5p,hsa-miR-377-3p,hsa-miR-410-3p,hsa-miR-1270,hsa-miR-620,hsa-miR-489-3p,hsa-miR-496,hsa-miR-516b-5p,hsa-miR-576-5p,hsa-miR-579-3p,hsa-miR-664…	2.07e-05	7.66e-05	15
MAP4K4	hsa-miR-130a-5p,hsa-miR-23a-3p,hsa-miR-23b-3p,hsa-miR-23c,hsa-miR-296-3p,hsa-miR-320a,hsa-miR-320b,hsa-miR-320c,hsa-miR-320d,hsa-miR-4429,hsa-miR-335-5p,hsa-miR-362-5p,hsa-miR-369-3p,hsa-miR-374a-5p,hsa-miR-374b-5p,hsa-miR-377-3p,hsa-miR-409-3p,hsa-miR-410-3p,hsa-miR-450b-5p,hsa-miR-452-5p,hsa-miR-4676-3p,hsa-miR-892c-3p,hsa-miR-1270,hsa-miR-620,hsa-miR-489-3p,hsa-miR-514a-3p,hsa-miR-514b-3p,hsa-…	2.11e-05	7.77e-05	22
MPP5	hsa-miR-21-5p,hsa-miR-590-5p,hsa-miR-130a-5p,hsa-miR-23a-3p,hsa-miR-23b-3p,hsa-miR-23c,hsa-miR-296-3p,hsa-miR-320a,hsa-miR-320b,hsa-miR-320c,hsa-miR-320d,hsa-miR-4429,hsa-miR-335-5p,hsa-miR-362-5p,hsa-miR-369-3p,hsa-miR-371a-5p,hsa-miR-374a-5p,hsa-miR-374b-5p,hsa-miR-377-3p,hsa-miR-409-3p,hsa-miR-410-3p,hsa-miR-489-3p,hsa-miR-496,hsa-miR-514a-3p,hsa-miR-514b-3p,hsa-miR-516b-5p,hsa-miR-576-5p,hsa-…	2.11e-05	7.77e-05	25
PRKAA2	hsa-miR-21-5p,hsa-miR-590-5p,hsa-miR-130a-5p,hsa-miR-23a-3p,hsa-miR-23b-3p,hsa-miR-23c,hsa-miR-320a,hsa-miR-320b,hsa-miR-320c,hsa-miR-320d,hsa-miR-4429,hsa-miR-329-3p,hsa-miR-362-3p,hsa-miR-335-5p,hsa-miR-362-5p,hsa-miR-369-3p,hsa-miR-371a-5p,hsa-miR-374a-5p,hsa-miR-374b-5p,hsa-miR-409-3p,hsa-miR-410-3p,hsa-miR-450b-5p,hsa-miR-452-5p,hsa-miR-4676-3p,hsa-miR-892c-3p,hsa-miR-1270,hsa-miR-620,hsa-mi…	2.16e-05	7.91e-05	19
PHC3	hsa-miR-205-5p,hsa-miR-21-5p,hsa-miR-590-5p,hsa-miR-130a-5p,hsa-miR-23a-3p,hsa-miR-23b-3p,hsa-miR-23c,hsa-miR-320a,hsa-miR-320b,hsa-miR-320c,hsa-miR-320d,hsa-miR-4429,hsa-miR-335-5p,hsa-miR-362-5p,hsa-miR-369-3p,hsa-miR-371a-5p,hsa-miR-374a-5p,hsa-miR-374b-5p,hsa-miR-409-3p,hsa-miR-410-3p,hsa-miR-450b-5p,hsa-miR-452-5p,hsa-miR-4676-3p,hsa-miR-892c-3p,hsa-miR-1270,hsa-miR-620,hsa-miR-489-3p,hsa-mi…	2.18e-05	7.98e-05	26
TOP2A	hsa-miR-21-5p,hsa-miR-590-5p,hsa-miR-130a-5p,hsa-miR-23a-3p,hsa-miR-23b-3p,hsa-miR-23c,hsa-miR-320a,hsa-miR-320b,hsa-miR-320c,hsa-miR-320d,hsa-miR-4429,hsa-miR-329-3p,hsa-miR-362-3p,hsa-miR-335-5p,hsa-miR-371a-5p,hsa-miR-377-3p,hsa-miR-409-3p,hsa-miR-410-3p,hsa-miR-1270,hsa-miR-620,hsa-miR-496,hsa-miR-3617-5p,hsa-miR-641,hsa-miR-7-5p,hsa-miR-888-5p,hsa-miR-9-5p,hsa-miR-944,hsa-miR-1271-5p,hsa-miR…	2.2e-05	8.01e-05	18
TMEM144	hsa-miR-205-5p,hsa-miR-320a,hsa-miR-320b,hsa-miR-320c,hsa-miR-320d,hsa-miR-4429,hsa-miR-329-3p,hsa-miR-362-3p,hsa-miR-369-3p,hsa-miR-374a-5p,hsa-miR-374b-5p,hsa-miR-489-3p,hsa-miR-496,hsa-miR-579-3p,hsa-miR-664b-3p,hsa-miR-129-5p,hsa-miR-541-3p,hsa-miR-654-5p,hsa-miR-9-5p,hsa-miR-944,hsa-miR-1271-5p,hsa-miR-96-5p,hsa-miR-132-3p,hsa-miR-212-3p,hsa-miR-142-5p,hsa-miR-5590-3p,hsa-miR-154-5p,hsa-miR-…	2.2e-05	8.01e-05	18
SPATA18	hsa-miR-320a,hsa-miR-320b,hsa-miR-320c,hsa-miR-320d,hsa-miR-4429,hsa-miR-371a-5p,hsa-miR-374a-5p,hsa-miR-374b-5p,hsa-miR-410-3p,hsa-miR-489-3p,hsa-miR-1277-5p,hsa-miR-514a-3p,hsa-miR-514b-3p,hsa-miR-576-5p,hsa-miR-129-5p,hsa-miR-889-3p,hsa-miR-944,hsa-miR-142-5p,hsa-miR-5590-3p	2.21e-05	8.01e-05	14
FZD3	hsa-miR-205-5p,hsa-miR-2115-3p,hsa-miR-130a-5p,hsa-miR-23a-3p,hsa-miR-23b-3p,hsa-miR-23c,hsa-miR-296-3p,hsa-miR-320a,hsa-miR-320b,hsa-miR-320c,hsa-miR-320d,hsa-miR-4429,hsa-miR-335-5p,hsa-miR-362-5p,hsa-miR-369-3p,hsa-miR-371a-5p,hsa-miR-374a-5p,hsa-miR-374b-5p,hsa-miR-409-3p,hsa-miR-410-3p,hsa-miR-452-5p,hsa-miR-4676-3p,hsa-miR-892c-3p,hsa-miR-489-3p,hsa-miR-1277-5p,hsa-miR-576-5p,hsa-miR-579-3p…	2.21e-05	8.01e-05	14
PHF6	hsa-miR-21-5p,hsa-miR-590-5p,hsa-miR-130a-5p,hsa-miR-23a-3p,hsa-miR-23b-3p,hsa-miR-23c,hsa-miR-296-3p,hsa-miR-320a,hsa-miR-320b,hsa-miR-320c,hsa-miR-320d,hsa-miR-4429,hsa-miR-329-3p,hsa-miR-362-3p,hsa-miR-362-5p,hsa-miR-369-3p,hsa-miR-374a-5p,hsa-miR-374b-5p,hsa-miR-377-3p,hsa-miR-409-3p,hsa-miR-410-3p,hsa-miR-450b-5p,hsa-miR-452-5p,hsa-miR-4676-3p,hsa-miR-892c-3p,hsa-miR-489-3p,hsa-miR-496,hsa-m…	2.21e-05	8.01e-05	24
SLC41A3	hsa-miR-296-3p,hsa-miR-329-3p,hsa-miR-362-3p,hsa-miR-335-5p,hsa-miR-374a-5p,hsa-miR-374b-5p,hsa-miR-377-3p,hsa-miR-409-3p,hsa-miR-410-3p,hsa-miR-129-5p,hsa-miR-3617-5p,hsa-miR-641,hsa-miR-541-3p,hsa-miR-654-5p,hsa-miR-760,hsa-miR-888-5p,hsa-miR-1271-5p,hsa-miR-96-5p,hsa-miR-137,hsa-miR-182-5p	2.23e-05	8.01e-05	13
RSRP1	hsa-miR-335-5p,hsa-miR-371a-5p,hsa-miR-374a-5p,hsa-miR-374b-5p,hsa-miR-409-3p,hsa-miR-1270,hsa-miR-620,hsa-miR-516b-5p,hsa-miR-579-3p,hsa-miR-664b-3p,hsa-miR-129-5p,hsa-miR-3617-5p,hsa-miR-641,hsa-miR-889-3p,hsa-miR-9-5p,hsa-miR-944,hsa-miR-135a-5p,hsa-miR-135b-5p,hsa-miR-141-3p,hsa-miR-200a-3p,hsa-miR-142-5p,hsa-miR-5590-3p	2.23e-05	8.01e-05	14
CALU	hsa-miR-205-5p,hsa-miR-21-5p,hsa-miR-590-5p,hsa-miR-130a-5p,hsa-miR-23a-3p,hsa-miR-23b-3p,hsa-miR-23c,hsa-miR-296-3p,hsa-miR-320a,hsa-miR-320b,hsa-miR-320c,hsa-miR-320d,hsa-miR-4429,hsa-miR-329-3p,hsa-miR-362-3p,hsa-miR-335-5p,hsa-miR-362-5p,hsa-miR-369-3p,hsa-miR-371a-5p,hsa-miR-374a-5p,hsa-miR-374b-5p,hsa-miR-377-3p,hsa-miR-409-3p,hsa-miR-410-3p,hsa-miR-450b-5p,hsa-miR-452-5p,hsa-miR-4676-3p,hs…	2.24e-05	8.01e-05	25
SRRM1	hsa-miR-21-5p,hsa-miR-590-5p,hsa-miR-320a,hsa-miR-320b,hsa-miR-320c,hsa-miR-320d,hsa-miR-4429,hsa-miR-335-5p,hsa-miR-362-5p,hsa-miR-371a-5p,hsa-miR-409-3p,hsa-miR-410-3p,hsa-miR-450b-5p,hsa-miR-1270,hsa-miR-620,hsa-miR-489-3p,hsa-miR-1277-5p,hsa-miR-516b-5p,hsa-miR-579-3p,hsa-miR-664b-3p,hsa-miR-129-5p,hsa-miR-3617-5p,hsa-miR-641,hsa-miR-7-5p,hsa-miR-760,hsa-miR-888-5p,hsa-miR-9-3p,hsa-miR-9-5p,h…	2.25e-05	8.01e-05	23
UBE4A	hsa-miR-205-5p,hsa-miR-21-5p,hsa-miR-590-5p,hsa-miR-130a-5p,hsa-miR-23a-3p,hsa-miR-23b-3p,hsa-miR-23c,hsa-miR-320a,hsa-miR-320b,hsa-miR-320c,hsa-miR-320d,hsa-miR-4429,hsa-miR-329-3p,hsa-miR-362-3p,hsa-miR-335-5p,hsa-miR-369-3p,hsa-miR-371a-5p,hsa-miR-374a-5p,hsa-miR-374b-5p,hsa-miR-377-3p,hsa-miR-409-3p,hsa-miR-410-3p,hsa-miR-452-5p,hsa-miR-4676-3p,hsa-miR-892c-3p,hsa-miR-489-3p,hsa-miR-496,hsa-m…	2.28e-05	8.11e-05	19
COL4A1	hsa-miR-205-5p,hsa-miR-21-5p,hsa-miR-590-5p,hsa-miR-130a-5p,hsa-miR-23a-3p,hsa-miR-23b-3p,hsa-miR-23c,hsa-miR-296-3p,hsa-miR-320a,hsa-miR-320b,hsa-miR-320c,hsa-miR-320d,hsa-miR-4429,hsa-miR-369-3p,hsa-miR-371a-5p,hsa-miR-374a-5p,hsa-miR-374b-5p,hsa-miR-377-3p,hsa-miR-409-3p,hsa-miR-410-3p,hsa-miR-1270,hsa-miR-620,hsa-miR-489-3p,hsa-miR-1277-5p,hsa-miR-579-3p,hsa-miR-664b-3p,hsa-miR-129-5p,hsa-miR…	2.3e-05	8.17e-05	22
SERTAD2	hsa-miR-205-5p,hsa-miR-21-5p,hsa-miR-590-5p,hsa-miR-320a,hsa-miR-320b,hsa-miR-320c,hsa-miR-320d,hsa-miR-4429,hsa-miR-329-3p,hsa-miR-362-3p,hsa-miR-335-5p,hsa-miR-362-5p,hsa-miR-369-3p,hsa-miR-371a-5p,hsa-miR-374a-5p,hsa-miR-374b-5p,hsa-miR-377-3p,hsa-miR-410-3p,hsa-miR-450b-5p,hsa-miR-452-5p,hsa-miR-4676-3p,hsa-miR-892c-3p,hsa-miR-1270,hsa-miR-620,hsa-miR-496,hsa-miR-1277-5p,hsa-miR-514a-3p,hsa-m…	2.39e-05	8.43e-05	24
RPE	hsa-miR-320a,hsa-miR-320b,hsa-miR-320c,hsa-miR-320d,hsa-miR-4429,hsa-miR-329-3p,hsa-miR-362-3p,hsa-miR-335-5p,hsa-miR-362-5p,hsa-miR-369-3p,hsa-miR-371a-5p,hsa-miR-374a-5p,hsa-miR-374b-5p,hsa-miR-377-3p,hsa-miR-410-3p,hsa-miR-496,hsa-miR-509-3p,hsa-miR-576-5p,hsa-miR-579-3p,hsa-miR-664b-3p,hsa-miR-584-5p,hsa-miR-129-5p,hsa-miR-3617-5p,hsa-miR-641,hsa-miR-758-3p,hsa-miR-888-5p,hsa-miR-889-3p,hsa-m…	2.39e-05	8.43e-05	15
ITPRIPL2	hsa-miR-205-5p,hsa-miR-21-5p,hsa-miR-590-5p,hsa-miR-130a-5p,hsa-miR-23a-3p,hsa-miR-23b-3p,hsa-miR-23c,hsa-miR-320a,hsa-miR-320b,hsa-miR-320c,hsa-miR-320d,hsa-miR-4429,hsa-miR-335-5p,hsa-miR-362-5p,hsa-miR-369-3p,hsa-miR-371a-5p,hsa-miR-374a-5p,hsa-miR-374b-5p,hsa-miR-377-3p,hsa-miR-409-3p,hsa-miR-410-3p,hsa-miR-450b-5p,hsa-miR-452-5p,hsa-miR-4676-3p,hsa-miR-892c-3p,hsa-miR-1270,hsa-miR-620,hsa-mi…	2.4e-05	8.45e-05	29
ACADSB	hsa-miR-130a-5p,hsa-miR-23a-3p,hsa-miR-23b-3p,hsa-miR-23c,hsa-miR-335-5p,hsa-miR-362-5p,hsa-miR-369-3p,hsa-miR-409-3p,hsa-miR-410-3p,hsa-miR-450b-5p,hsa-miR-489-3p,hsa-miR-1277-5p,hsa-miR-514a-3p,hsa-miR-514b-3p,hsa-miR-516b-5p,hsa-miR-576-5p,hsa-miR-129-5p,hsa-miR-3617-5p,hsa-miR-641,hsa-miR-7-5p,hsa-miR-889-3p,hsa-miR-9-5p,hsa-miR-944,hsa-miR-1271-5p,hsa-miR-96-5p,hsa-miR-132-3p,hsa-miR-212-3p,…	2.41e-05	8.45e-05	19
MZT1	hsa-miR-2115-3p,hsa-miR-320a,hsa-miR-320b,hsa-miR-320c,hsa-miR-320d,hsa-miR-4429,hsa-miR-335-5p,hsa-miR-362-5p,hsa-miR-369-3p,hsa-miR-371a-5p,hsa-miR-374a-5p,hsa-miR-374b-5p,hsa-miR-377-3p,hsa-miR-409-3p,hsa-miR-410-3p,hsa-miR-450b-5p,hsa-miR-452-5p,hsa-miR-4676-3p,hsa-miR-892c-3p,hsa-miR-489-3p,hsa-miR-1277-5p,hsa-miR-514a-3p,hsa-miR-514b-3p,hsa-miR-576-5p,hsa-miR-579-3p,hsa-miR-664b-3p,hsa-miR-…	2.41e-05	8.45e-05	19
ATP7A	hsa-miR-205-5p,hsa-miR-320a,hsa-miR-320b,hsa-miR-320c,hsa-miR-320d,hsa-miR-4429,hsa-miR-329-3p,hsa-miR-362-3p,hsa-miR-362-5p,hsa-miR-369-3p,hsa-miR-371a-5p,hsa-miR-374a-5p,hsa-miR-374b-5p,hsa-miR-409-3p,hsa-miR-410-3p,hsa-miR-496,hsa-miR-1277-5p,hsa-miR-579-3p,hsa-miR-664b-3p,hsa-miR-129-5p,hsa-miR-888-5p,hsa-miR-9-3p,hsa-miR-9-5p,hsa-miR-944,hsa-miR-1271-5p,hsa-miR-96-5p,hsa-miR-132-3p,hsa-miR-2…	2.44e-05	8.5e-05	28
ZNF117	hsa-miR-130a-5p,hsa-miR-23a-3p,hsa-miR-23b-3p,hsa-miR-23c,hsa-miR-296-3p,hsa-miR-320a,hsa-miR-320b,hsa-miR-320c,hsa-miR-320d,hsa-miR-4429,hsa-miR-335-5p,hsa-miR-369-3p,hsa-miR-371a-5p,hsa-miR-374a-5p,hsa-miR-374b-5p,hsa-miR-377-3p,hsa-miR-409-3p,hsa-miR-410-3p,hsa-miR-450b-5p,hsa-miR-452-5p,hsa-miR-4676-3p,hsa-miR-892c-3p,hsa-miR-509-3p,hsa-miR-514a-3p,hsa-miR-514b-3p,hsa-miR-579-3p,hsa-miR-664b-…	2.44e-05	8.5e-05	19
PGK1	hsa-miR-296-3p,hsa-miR-320a,hsa-miR-320b,hsa-miR-320c,hsa-miR-320d,hsa-miR-4429,hsa-miR-329-3p,hsa-miR-362-3p,hsa-miR-335-5p,hsa-miR-369-3p,hsa-miR-374a-5p,hsa-miR-374b-5p,hsa-miR-410-3p,hsa-miR-452-5p,hsa-miR-4676-3p,hsa-miR-892c-3p,hsa-miR-1270,hsa-miR-620,hsa-miR-489-3p,hsa-miR-1277-5p,hsa-miR-514a-3p,hsa-miR-514b-3p,hsa-miR-129-5p,hsa-miR-758-3p,hsa-miR-888-5p,hsa-miR-889-3p,hsa-miR-9-5p,hsa-…	2.44e-05	8.5e-05	14
TMTC3	hsa-miR-21-5p,hsa-miR-590-5p,hsa-miR-130a-5p,hsa-miR-23a-3p,hsa-miR-23b-3p,hsa-miR-23c,hsa-miR-320a,hsa-miR-320b,hsa-miR-320c,hsa-miR-320d,hsa-miR-4429,hsa-miR-329-3p,hsa-miR-362-3p,hsa-miR-362-5p,hsa-miR-369-3p,hsa-miR-371a-5p,hsa-miR-374a-5p,hsa-miR-374b-5p,hsa-miR-377-3p,hsa-miR-409-3p,hsa-miR-410-3p,hsa-miR-1270,hsa-miR-620,hsa-miR-1277-5p,hsa-miR-516b-5p,hsa-miR-576-5p,hsa-miR-579-3p,hsa-miR…	2.44e-05	8.5e-05	23
MBNL1	hsa-miR-21-5p,hsa-miR-590-5p,hsa-miR-130a-5p,hsa-miR-23a-3p,hsa-miR-23b-3p,hsa-miR-23c,hsa-miR-296-3p,hsa-miR-320a,hsa-miR-320b,hsa-miR-320c,hsa-miR-320d,hsa-miR-4429,hsa-miR-329-3p,hsa-miR-362-3p,hsa-miR-335-5p,hsa-miR-362-5p,hsa-miR-369-3p,hsa-miR-371a-5p,hsa-miR-374a-5p,hsa-miR-374b-5p,hsa-miR-409-3p,hsa-miR-410-3p,hsa-miR-450b-5p,hsa-miR-489-3p,hsa-miR-496,hsa-miR-1277-5p,hsa-miR-514a-3p,hsa-…	2.54e-05	8.76e-05	23
PPP1R12A	hsa-miR-130a-5p,hsa-miR-23a-3p,hsa-miR-23b-3p,hsa-miR-23c,hsa-miR-320a,hsa-miR-320b,hsa-miR-320c,hsa-miR-320d,hsa-miR-4429,hsa-miR-362-5p,hsa-miR-369-3p,hsa-miR-371a-5p,hsa-miR-377-3p,hsa-miR-409-3p,hsa-miR-410-3p,hsa-miR-450b-5p,hsa-miR-452-5p,hsa-miR-4676-3p,hsa-miR-892c-3p,hsa-miR-1277-5p,hsa-miR-514a-3p,hsa-miR-514b-3p,hsa-miR-516b-5p,hsa-miR-579-3p,hsa-miR-664b-3p,hsa-miR-584-5p,hsa-miR-129-…	2.57e-05	8.84e-05	27
UFM1	hsa-miR-205-5p,hsa-miR-2115-3p,hsa-miR-130a-5p,hsa-miR-23a-3p,hsa-miR-23b-3p,hsa-miR-23c,hsa-miR-320a,hsa-miR-320b,hsa-miR-320c,hsa-miR-320d,hsa-miR-4429,hsa-miR-329-3p,hsa-miR-362-3p,hsa-miR-369-3p,hsa-miR-371a-5p,hsa-miR-409-3p,hsa-miR-410-3p,hsa-miR-450b-5p,hsa-miR-452-5p,hsa-miR-4676-3p,hsa-miR-892c-3p,hsa-miR-1270,hsa-miR-620,hsa-miR-496,hsa-miR-1277-5p,hsa-miR-514a-3p,hsa-miR-514b-3p,hsa-mi…	2.57e-05	8.84e-05	15
LIN28B	hsa-miR-205-5p,hsa-miR-21-5p,hsa-miR-590-5p,hsa-miR-130a-5p,hsa-miR-23a-3p,hsa-miR-23b-3p,hsa-miR-23c,hsa-miR-296-3p,hsa-miR-320a,hsa-miR-320b,hsa-miR-320c,hsa-miR-320d,hsa-miR-4429,hsa-miR-329-3p,hsa-miR-362-3p,hsa-miR-335-5p,hsa-miR-369-3p,hsa-miR-374a-5p,hsa-miR-374b-5p,hsa-miR-377-3p,hsa-miR-409-3p,hsa-miR-410-3p,hsa-miR-450b-5p,hsa-miR-452-5p,hsa-miR-4676-3p,hsa-miR-892c-3p,hsa-miR-1270,hsa-…	2.58e-05	8.84e-05	10
CENPK	hsa-miR-335-5p,hsa-miR-362-5p,hsa-miR-369-3p,hsa-miR-371a-5p,hsa-miR-374a-5p,hsa-miR-374b-5p,hsa-miR-409-3p,hsa-miR-410-3p,hsa-miR-450b-5p,hsa-miR-1277-5p,hsa-miR-576-5p,hsa-miR-888-5p,hsa-miR-889-3p,hsa-miR-137,hsa-miR-141-3p,hsa-miR-200a-3p,hsa-miR-142-5p,hsa-miR-5590-3p,hsa-miR-192-5p,hsa-miR-215-5p	2.64e-05	9.01e-05	20
SCML2	hsa-miR-21-5p,hsa-miR-590-5p,hsa-miR-320a,hsa-miR-320b,hsa-miR-320c,hsa-miR-320d,hsa-miR-4429,hsa-miR-335-5p,hsa-miR-369-3p,hsa-miR-371a-5p,hsa-miR-374a-5p,hsa-miR-374b-5p,hsa-miR-377-3p,hsa-miR-409-3p,hsa-miR-410-3p,hsa-miR-452-5p,hsa-miR-4676-3p,hsa-miR-892c-3p,hsa-miR-489-3p,hsa-miR-496,hsa-miR-1277-5p,hsa-miR-576-5p,hsa-miR-584-5p,hsa-miR-3617-5p,hsa-miR-641,hsa-miR-889-3p,hsa-miR-9-3p,hsa-mi…	2.76e-05	9.4e-05	6
ACTR2	hsa-miR-130a-5p,hsa-miR-23a-3p,hsa-miR-23b-3p,hsa-miR-23c,hsa-miR-296-3p,hsa-miR-320a,hsa-miR-320b,hsa-miR-320c,hsa-miR-320d,hsa-miR-4429,hsa-miR-335-5p,hsa-miR-362-5p,hsa-miR-369-3p,hsa-miR-371a-5p,hsa-miR-374a-5p,hsa-miR-374b-5p,hsa-miR-409-3p,hsa-miR-410-3p,hsa-miR-450b-5p,hsa-miR-452-5p,hsa-miR-4676-3p,hsa-miR-892c-3p,hsa-miR-1277-5p,hsa-miR-509-3p,hsa-miR-514a-3p,hsa-miR-514b-3p,hsa-miR-584-…	2.76e-05	9.4e-05	19
PNRC2	hsa-miR-205-5p,hsa-miR-21-5p,hsa-miR-590-5p,hsa-miR-130a-5p,hsa-miR-23a-3p,hsa-miR-23b-3p,hsa-miR-23c,hsa-miR-296-3p,hsa-miR-320a,hsa-miR-320b,hsa-miR-320c,hsa-miR-320d,hsa-miR-4429,hsa-miR-335-5p,hsa-miR-362-5p,hsa-miR-374a-5p,hsa-miR-374b-5p,hsa-miR-450b-5p,hsa-miR-452-5p,hsa-miR-4676-3p,hsa-miR-892c-3p,hsa-miR-1270,hsa-miR-620,hsa-miR-514a-3p,hsa-miR-514b-3p,hsa-miR-576-5p,hsa-miR-129-5p,hsa-m…	2.77e-05	9.4e-05	15
DR1	hsa-miR-2115-3p,hsa-miR-320a,hsa-miR-320b,hsa-miR-320c,hsa-miR-320d,hsa-miR-4429,hsa-miR-335-5p,hsa-miR-369-3p,hsa-miR-371a-5p,hsa-miR-374a-5p,hsa-miR-374b-5p,hsa-miR-377-3p,hsa-miR-409-3p,hsa-miR-452-5p,hsa-miR-4676-3p,hsa-miR-892c-3p,hsa-miR-1270,hsa-miR-620,hsa-miR-489-3p,hsa-miR-496,hsa-miR-576-5p,hsa-miR-579-3p,hsa-miR-664b-3p,hsa-miR-129-5p,hsa-miR-3617-5p,hsa-miR-641,hsa-miR-888-5p,hsa-miR…	2.77e-05	9.4e-05	18
TNPO1	hsa-miR-205-5p,hsa-miR-21-5p,hsa-miR-590-5p,hsa-miR-2115-3p,hsa-miR-130a-5p,hsa-miR-23a-3p,hsa-miR-23b-3p,hsa-miR-23c,hsa-miR-296-3p,hsa-miR-320a,hsa-miR-320b,hsa-miR-320c,hsa-miR-320d,hsa-miR-4429,hsa-miR-329-3p,hsa-miR-362-3p,hsa-miR-335-5p,hsa-miR-362-5p,hsa-miR-369-3p,hsa-miR-371a-5p,hsa-miR-374a-5p,hsa-miR-374b-5p,hsa-miR-377-3p,hsa-miR-409-3p,hsa-miR-410-3p,hsa-miR-450b-5p,hsa-miR-452-5p,hs…	2.77e-05	9.4e-05	26
XIAP	hsa-miR-205-5p,hsa-miR-130a-5p,hsa-miR-23a-3p,hsa-miR-23b-3p,hsa-miR-23c,hsa-miR-296-3p,hsa-miR-320a,hsa-miR-320b,hsa-miR-320c,hsa-miR-320d,hsa-miR-4429,hsa-miR-329-3p,hsa-miR-362-3p,hsa-miR-335-5p,hsa-miR-362-5p,hsa-miR-369-3p,hsa-miR-371a-5p,hsa-miR-374a-5p,hsa-miR-374b-5p,hsa-miR-377-3p,hsa-miR-409-3p,hsa-miR-410-3p,hsa-miR-450b-5p,hsa-miR-452-5p,hsa-miR-4676-3p,hsa-miR-892c-3p,hsa-miR-1270,hs…	2.77e-05	9.4e-05	26
FGFR1OP	hsa-miR-296-3p,hsa-miR-320a,hsa-miR-320b,hsa-miR-320c,hsa-miR-320d,hsa-miR-4429,hsa-miR-329-3p,hsa-miR-362-3p,hsa-miR-335-5p,hsa-miR-371a-5p,hsa-miR-410-3p,hsa-miR-452-5p,hsa-miR-4676-3p,hsa-miR-892c-3p,hsa-miR-1277-5p,hsa-miR-514a-3p,hsa-miR-514b-3p,hsa-miR-516b-5p,hsa-miR-579-3p,hsa-miR-664b-3p,hsa-miR-584-5p,hsa-miR-129-5p,hsa-miR-541-3p,hsa-miR-654-5p,hsa-miR-889-3p,hsa-miR-9-3p,hsa-miR-944,h…	2.77e-05	9.4e-05	14
ZNF641	hsa-miR-205-5p,hsa-miR-335-5p,hsa-miR-369-3p,hsa-miR-371a-5p,hsa-miR-374a-5p,hsa-miR-374b-5p,hsa-miR-409-3p,hsa-miR-410-3p,hsa-miR-450b-5p,hsa-miR-1277-5p,hsa-miR-509-3p,hsa-miR-576-5p,hsa-miR-129-5p,hsa-miR-7-5p,hsa-miR-888-5p,hsa-miR-889-3p,hsa-miR-1271-5p,hsa-miR-96-5p,hsa-miR-132-3p,hsa-miR-212-3p,hsa-miR-141-3p,hsa-miR-200a-3p,hsa-miR-154-5p,hsa-miR-182-5p	2.77e-05	9.4e-05	22
PLAGL1	hsa-miR-130a-5p,hsa-miR-23a-3p,hsa-miR-23b-3p,hsa-miR-23c,hsa-miR-320a,hsa-miR-320b,hsa-miR-320c,hsa-miR-320d,hsa-miR-4429,hsa-miR-335-5p,hsa-miR-374a-5p,hsa-miR-374b-5p,hsa-miR-410-3p,hsa-miR-450b-5p,hsa-miR-1270,hsa-miR-620,hsa-miR-489-3p,hsa-miR-1277-5p,hsa-miR-509-3p,hsa-miR-579-3p,hsa-miR-664b-3p,hsa-miR-584-5p,hsa-miR-3617-5p,hsa-miR-641,hsa-miR-889-3p,hsa-miR-1271-5p,hsa-miR-96-5p,hsa-miR-…	2.78e-05	9.4e-05	23
ANXA1	hsa-miR-21-5p,hsa-miR-590-5p,hsa-miR-296-3p,hsa-miR-369-3p,hsa-miR-374a-5p,hsa-miR-374b-5p,hsa-miR-410-3p,hsa-miR-1277-5p,hsa-miR-579-3p,hsa-miR-664b-3p,hsa-miR-584-5p,hsa-miR-758-3p,hsa-miR-889-3p,hsa-miR-196a-5p,hsa-miR-196b-5p	2.78e-05	9.4e-05	10
TAB2	hsa-miR-21-5p,hsa-miR-590-5p,hsa-miR-130a-5p,hsa-miR-23a-3p,hsa-miR-23b-3p,hsa-miR-23c,hsa-miR-320a,hsa-miR-320b,hsa-miR-320c,hsa-miR-320d,hsa-miR-4429,hsa-miR-335-5p,hsa-miR-362-5p,hsa-miR-374a-5p,hsa-miR-374b-5p,hsa-miR-377-3p,hsa-miR-410-3p,hsa-miR-450b-5p,hsa-miR-452-5p,hsa-miR-4676-3p,hsa-miR-892c-3p,hsa-miR-1270,hsa-miR-620,hsa-miR-489-3p,hsa-miR-496,hsa-miR-1277-5p,hsa-miR-516b-5p,hsa-miR-…	2.86e-05	9.52e-05	26
ZBTB24	hsa-miR-205-5p,hsa-miR-21-5p,hsa-miR-590-5p,hsa-miR-296-3p,hsa-miR-320a,hsa-miR-320b,hsa-miR-320c,hsa-miR-320d,hsa-miR-4429,hsa-miR-329-3p,hsa-miR-362-3p,hsa-miR-369-3p,hsa-miR-371a-5p,hsa-miR-374a-5p,hsa-miR-374b-5p,hsa-miR-409-3p,hsa-miR-410-3p,hsa-miR-452-5p,hsa-miR-4676-3p,hsa-miR-892c-3p,hsa-miR-1270,hsa-miR-620,hsa-miR-496,hsa-miR-509-3p,hsa-miR-579-3p,hsa-miR-664b-3p,hsa-miR-3617-5p,hsa-mi…	2.86e-05	9.52e-05	17
OSTM1	hsa-miR-21-5p,hsa-miR-590-5p,hsa-miR-320a,hsa-miR-320b,hsa-miR-320c,hsa-miR-320d,hsa-miR-4429,hsa-miR-329-3p,hsa-miR-362-3p,hsa-miR-335-5p,hsa-miR-362-5p,hsa-miR-369-3p,hsa-miR-374a-5p,hsa-miR-374b-5p,hsa-miR-409-3p,hsa-miR-410-3p,hsa-miR-450b-5p,hsa-miR-452-5p,hsa-miR-4676-3p,hsa-miR-892c-3p,hsa-miR-496,hsa-miR-1277-5p,hsa-miR-576-5p,hsa-miR-579-3p,hsa-miR-664b-3p,hsa-miR-129-5p,hsa-miR-3617-5p,…	2.86e-05	9.52e-05	14
HNRNPA3	hsa-miR-21-5p,hsa-miR-590-5p,hsa-miR-130a-5p,hsa-miR-23a-3p,hsa-miR-23b-3p,hsa-miR-23c,hsa-miR-296-3p,hsa-miR-320a,hsa-miR-320b,hsa-miR-320c,hsa-miR-320d,hsa-miR-4429,hsa-miR-329-3p,hsa-miR-362-3p,hsa-miR-335-5p,hsa-miR-362-5p,hsa-miR-371a-5p,hsa-miR-409-3p,hsa-miR-410-3p,hsa-miR-450b-5p,hsa-miR-452-5p,hsa-miR-4676-3p,hsa-miR-892c-3p,hsa-miR-489-3p,hsa-miR-496,hsa-miR-1277-5p,hsa-miR-514a-3p,hsa-…	2.88e-05	9.52e-05	19
WAPL	hsa-miR-205-5p,hsa-miR-296-3p,hsa-miR-320a,hsa-miR-320b,hsa-miR-320c,hsa-miR-320d,hsa-miR-4429,hsa-miR-329-3p,hsa-miR-362-3p,hsa-miR-335-5p,hsa-miR-369-3p,hsa-miR-371a-5p,hsa-miR-374a-5p,hsa-miR-374b-5p,hsa-miR-409-3p,hsa-miR-410-3p,hsa-miR-450b-5p,hsa-miR-452-5p,hsa-miR-4676-3p,hsa-miR-892c-3p,hsa-miR-1270,hsa-miR-620,hsa-miR-1277-5p,hsa-miR-509-3p,hsa-miR-516b-5p,hsa-miR-576-5p,hsa-miR-579-3p,h…	2.88e-05	9.52e-05	28
SASS6	hsa-miR-21-5p,hsa-miR-590-5p,hsa-miR-2115-3p,hsa-miR-130a-5p,hsa-miR-23a-3p,hsa-miR-23b-3p,hsa-miR-23c,hsa-miR-320a,hsa-miR-320b,hsa-miR-320c,hsa-miR-320d,hsa-miR-4429,hsa-miR-335-5p,hsa-miR-369-3p,hsa-miR-371a-5p,hsa-miR-409-3p,hsa-miR-450b-5p,hsa-miR-489-3p,hsa-miR-496,hsa-miR-514a-3p,hsa-miR-514b-3p,hsa-miR-576-5p,hsa-miR-579-3p,hsa-miR-664b-3p,hsa-miR-129-5p,hsa-miR-3617-5p,hsa-miR-641,hsa-mi…	2.91e-05	9.55e-05	19
TNFRSF21	hsa-miR-205-5p,hsa-miR-2115-3p,hsa-miR-296-3p,hsa-miR-320a,hsa-miR-320b,hsa-miR-320c,hsa-miR-320d,hsa-miR-4429,hsa-miR-329-3p,hsa-miR-362-3p,hsa-miR-369-3p,hsa-miR-371a-5p,hsa-miR-377-3p,hsa-miR-409-3p,hsa-miR-410-3p,hsa-miR-450b-5p,hsa-miR-1270,hsa-miR-620,hsa-miR-509-3p,hsa-miR-579-3p,hsa-miR-664b-3p,hsa-miR-584-5p,hsa-miR-3617-5p,hsa-miR-641,hsa-miR-541-3p,hsa-miR-654-5p,hsa-miR-888-5p,hsa-miR…	2.92e-05	9.57e-05	18
TFAP2C	hsa-miR-21-5p,hsa-miR-590-5p,hsa-miR-296-3p,hsa-miR-320a,hsa-miR-320b,hsa-miR-320c,hsa-miR-320d,hsa-miR-4429,hsa-miR-329-3p,hsa-miR-362-3p,hsa-miR-369-3p,hsa-miR-371a-5p,hsa-miR-450b-5p,hsa-miR-452-5p,hsa-miR-4676-3p,hsa-miR-892c-3p,hsa-miR-1270,hsa-miR-620,hsa-miR-489-3p,hsa-miR-514a-3p,hsa-miR-514b-3p,hsa-miR-576-5p,hsa-miR-129-5p,hsa-miR-760,hsa-miR-888-5p,hsa-miR-889-3p,hsa-miR-9-3p,hsa-miR-9…	2.92e-05	9.57e-05	18
LMO7	hsa-miR-205-5p,hsa-miR-2115-3p,hsa-miR-320a,hsa-miR-320b,hsa-miR-320c,hsa-miR-320d,hsa-miR-4429,hsa-miR-329-3p,hsa-miR-362-3p,hsa-miR-369-3p,hsa-miR-371a-5p,hsa-miR-374a-5p,hsa-miR-374b-5p,hsa-miR-409-3p,hsa-miR-1277-5p,hsa-miR-579-3p,hsa-miR-664b-3p,hsa-miR-584-5p,hsa-miR-129-5p,hsa-miR-3617-5p,hsa-miR-641,hsa-miR-9-5p,hsa-miR-1271-5p,hsa-miR-96-5p,hsa-miR-132-3p,hsa-miR-212-3p,hsa-miR-135a-5p,h…	2.93e-05	9.57e-05	19
CERS6	hsa-miR-205-5p,hsa-miR-130a-5p,hsa-miR-23a-3p,hsa-miR-23b-3p,hsa-miR-23c,hsa-miR-296-3p,hsa-miR-320a,hsa-miR-320b,hsa-miR-320c,hsa-miR-320d,hsa-miR-4429,hsa-miR-329-3p,hsa-miR-362-3p,hsa-miR-335-5p,hsa-miR-362-5p,hsa-miR-369-3p,hsa-miR-374a-5p,hsa-miR-374b-5p,hsa-miR-377-3p,hsa-miR-409-3p,hsa-miR-410-3p,hsa-miR-450b-5p,hsa-miR-452-5p,hsa-miR-4676-3p,hsa-miR-892c-3p,hsa-miR-1270,hsa-miR-620,hsa-mi…	2.94e-05	9.57e-05	25
C12orf29	hsa-miR-205-5p,hsa-miR-21-5p,hsa-miR-590-5p,hsa-miR-130a-5p,hsa-miR-23a-3p,hsa-miR-23b-3p,hsa-miR-23c,hsa-miR-329-3p,hsa-miR-362-3p,hsa-miR-371a-5p,hsa-miR-374a-5p,hsa-miR-374b-5p,hsa-miR-410-3p,hsa-miR-452-5p,hsa-miR-4676-3p,hsa-miR-892c-3p,hsa-miR-489-3p,hsa-miR-1277-5p,hsa-miR-509-3p,hsa-miR-514a-3p,hsa-miR-514b-3p,hsa-miR-576-5p,hsa-miR-579-3p,hsa-miR-664b-3p,hsa-miR-584-5p,hsa-miR-129-5p,hsa…	2.96e-05	9.61e-05	15
SLC35A2	hsa-miR-2115-3p,hsa-miR-329-3p,hsa-miR-362-3p,hsa-miR-335-5p,hsa-miR-371a-5p,hsa-miR-377-3p,hsa-miR-489-3p,hsa-miR-496,hsa-miR-509-3p,hsa-miR-3617-5p,hsa-miR-641,hsa-miR-760,hsa-miR-9-5p,hsa-miR-1271-5p,hsa-miR-96-5p,hsa-miR-135a-5p,hsa-miR-135b-5p,hsa-miR-142-5p,hsa-miR-5590-3p,hsa-miR-154-5p,hsa-miR-182-5p,hsa-miR-192-5p,hsa-miR-215-5p,hsa-miR-196a-5p,hsa-miR-196b-5p	2.98e-05	9.64e-05	15
CPEB2	hsa-miR-205-5p,hsa-miR-130a-5p,hsa-miR-23a-3p,hsa-miR-23b-3p,hsa-miR-23c,hsa-miR-296-3p,hsa-miR-320a,hsa-miR-320b,hsa-miR-320c,hsa-miR-320d,hsa-miR-4429,hsa-miR-335-5p,hsa-miR-369-3p,hsa-miR-374a-5p,hsa-miR-374b-5p,hsa-miR-409-3p,hsa-miR-410-3p,hsa-miR-450b-5p,hsa-miR-452-5p,hsa-miR-4676-3p,hsa-miR-892c-3p,hsa-miR-1270,hsa-miR-620,hsa-miR-1277-5p,hsa-miR-516b-5p,hsa-miR-576-5p,hsa-miR-579-3p,hsa-…	3e-05	9.68e-05	26
HNRNPU	hsa-miR-205-5p,hsa-miR-21-5p,hsa-miR-590-5p,hsa-miR-130a-5p,hsa-miR-23a-3p,hsa-miR-23b-3p,hsa-miR-23c,hsa-miR-320a,hsa-miR-320b,hsa-miR-320c,hsa-miR-320d,hsa-miR-4429,hsa-miR-329-3p,hsa-miR-362-3p,hsa-miR-335-5p,hsa-miR-362-5p,hsa-miR-371a-5p,hsa-miR-374a-5p,hsa-miR-374b-5p,hsa-miR-377-3p,hsa-miR-409-3p,hsa-miR-410-3p,hsa-miR-452-5p,hsa-miR-4676-3p,hsa-miR-892c-3p,hsa-miR-1270,hsa-miR-620,hsa-miR…	3.02e-05	9.72e-05	18
CPEB3	hsa-miR-205-5p,hsa-miR-21-5p,hsa-miR-590-5p,hsa-miR-130a-5p,hsa-miR-23a-3p,hsa-miR-23b-3p,hsa-miR-23c,hsa-miR-296-3p,hsa-miR-320a,hsa-miR-320b,hsa-miR-320c,hsa-miR-320d,hsa-miR-4429,hsa-miR-362-5p,hsa-miR-369-3p,hsa-miR-371a-5p,hsa-miR-374a-5p,hsa-miR-374b-5p,hsa-miR-377-3p,hsa-miR-409-3p,hsa-miR-410-3p,hsa-miR-450b-5p,hsa-miR-489-3p,hsa-miR-496,hsa-miR-1277-5p,hsa-miR-514a-3p,hsa-miR-514b-3p,hsa…	3.02e-05	9.72e-05	20
SLC4A7	hsa-miR-130a-5p,hsa-miR-23a-3p,hsa-miR-23b-3p,hsa-miR-23c,hsa-miR-320a,hsa-miR-320b,hsa-miR-320c,hsa-miR-320d,hsa-miR-4429,hsa-miR-329-3p,hsa-miR-362-3p,hsa-miR-362-5p,hsa-miR-369-3p,hsa-miR-371a-5p,hsa-miR-374a-5p,hsa-miR-374b-5p,hsa-miR-377-3p,hsa-miR-409-3p,hsa-miR-410-3p,hsa-miR-450b-5p,hsa-miR-1270,hsa-miR-620,hsa-miR-489-3p,hsa-miR-1277-5p,hsa-miR-516b-5p,hsa-miR-576-5p,hsa-miR-579-3p,hsa-m…	3.02e-05	9.72e-05	27
CRYZ	hsa-miR-21-5p,hsa-miR-590-5p,hsa-miR-130a-5p,hsa-miR-23a-3p,hsa-miR-23b-3p,hsa-miR-23c,hsa-miR-320a,hsa-miR-320b,hsa-miR-320c,hsa-miR-320d,hsa-miR-4429,hsa-miR-409-3p,hsa-miR-1270,hsa-miR-620,hsa-miR-576-5p,hsa-miR-3617-5p,hsa-miR-641,hsa-miR-758-3p,hsa-miR-889-3p,hsa-miR-9-3p,hsa-miR-1271-5p,hsa-miR-96-5p,hsa-miR-135a-5p,hsa-miR-135b-5p,hsa-miR-137,hsa-miR-142-5p,hsa-miR-5590-3p,hsa-miR-182-5p	3.04e-05	9.72e-05	9
SPAST	hsa-miR-205-5p,hsa-miR-2115-3p,hsa-miR-130a-5p,hsa-miR-23a-3p,hsa-miR-23b-3p,hsa-miR-23c,hsa-miR-335-5p,hsa-miR-362-5p,hsa-miR-371a-5p,hsa-miR-374a-5p,hsa-miR-374b-5p,hsa-miR-409-3p,hsa-miR-410-3p,hsa-miR-450b-5p,hsa-miR-452-5p,hsa-miR-4676-3p,hsa-miR-892c-3p,hsa-miR-489-3p,hsa-miR-1277-5p,hsa-miR-516b-5p,hsa-miR-579-3p,hsa-miR-664b-3p,hsa-miR-129-5p,hsa-miR-3617-5p,hsa-miR-641,hsa-miR-7-5p,hsa-m…	3.07e-05	9.77e-05	19
SHPRH	hsa-miR-205-5p,hsa-miR-2115-3p,hsa-miR-130a-5p,hsa-miR-23a-3p,hsa-miR-23b-3p,hsa-miR-23c,hsa-miR-320a,hsa-miR-320b,hsa-miR-320c,hsa-miR-320d,hsa-miR-4429,hsa-miR-369-3p,hsa-miR-371a-5p,hsa-miR-374a-5p,hsa-miR-374b-5p,hsa-miR-377-3p,hsa-miR-410-3p,hsa-miR-450b-5p,hsa-miR-452-5p,hsa-miR-4676-3p,hsa-miR-892c-3p,hsa-miR-1270,hsa-miR-620,hsa-miR-579-3p,hsa-miR-664b-3p,hsa-miR-584-5p,hsa-miR-129-5p,hsa…	3.07e-05	9.77e-05	30
SYNJ1	hsa-miR-130a-5p,hsa-miR-23a-3p,hsa-miR-23b-3p,hsa-miR-23c,hsa-miR-296-3p,hsa-miR-329-3p,hsa-miR-362-3p,hsa-miR-335-5p,hsa-miR-362-5p,hsa-miR-369-3p,hsa-miR-371a-5p,hsa-miR-374a-5p,hsa-miR-374b-5p,hsa-miR-409-3p,hsa-miR-410-3p,hsa-miR-450b-5p,hsa-miR-452-5p,hsa-miR-4676-3p,hsa-miR-892c-3p,hsa-miR-1270,hsa-miR-620,hsa-miR-1277-5p,hsa-miR-509-3p,hsa-miR-576-5p,hsa-miR-129-5p,hsa-miR-3617-5p,hsa-miR-…	3.13e-05	9.93e-05	29
DYRK1A	hsa-miR-205-5p,hsa-miR-130a-5p,hsa-miR-23a-3p,hsa-miR-23b-3p,hsa-miR-23c,hsa-miR-329-3p,hsa-miR-362-3p,hsa-miR-335-5p,hsa-miR-362-5p,hsa-miR-369-3p,hsa-miR-371a-5p,hsa-miR-374a-5p,hsa-miR-374b-5p,hsa-miR-377-3p,hsa-miR-409-3p,hsa-miR-410-3p,hsa-miR-450b-5p,hsa-miR-452-5p,hsa-miR-4676-3p,hsa-miR-892c-3p,hsa-miR-1270,hsa-miR-620,hsa-miR-489-3p,hsa-miR-496,hsa-miR-509-3p,hsa-miR-514a-3p,hsa-miR-514b…	3.19e-05	0.000101	23
FGF2	hsa-miR-205-5p,hsa-miR-2115-3p,hsa-miR-320a,hsa-miR-320b,hsa-miR-320c,hsa-miR-320d,hsa-miR-4429,hsa-miR-335-5p,hsa-miR-362-5p,hsa-miR-369-3p,hsa-miR-371a-5p,hsa-miR-374a-5p,hsa-miR-374b-5p,hsa-miR-409-3p,hsa-miR-410-3p,hsa-miR-450b-5p,hsa-miR-1270,hsa-miR-620,hsa-miR-496,hsa-miR-1277-5p,hsa-miR-514a-3p,hsa-miR-514b-3p,hsa-miR-516b-5p,hsa-miR-576-5p,hsa-miR-579-3p,hsa-miR-664b-3p,hsa-miR-584-5p,hs…	3.19e-05	0.000101	17
PPATP1	hsa-miR-205-5p,hsa-miR-2115-3p,hsa-miR-130a-5p,hsa-miR-23a-3p,hsa-miR-23b-3p,hsa-miR-23c,hsa-miR-335-5p,hsa-miR-409-3p,hsa-miR-452-5p,hsa-miR-4676-3p,hsa-miR-892c-3p,hsa-miR-889-3p,hsa-miR-141-3p,hsa-miR-200a-3p,hsa-miR-142-5p,hsa-miR-5590-3p,hsa-miR-182-5p	3.24e-05	0.000102	8
DENND1B	hsa-miR-205-5p,hsa-miR-21-5p,hsa-miR-590-5p,hsa-miR-130a-5p,hsa-miR-23a-3p,hsa-miR-23b-3p,hsa-miR-23c,hsa-miR-320a,hsa-miR-320b,hsa-miR-320c,hsa-miR-320d,hsa-miR-4429,hsa-miR-329-3p,hsa-miR-362-3p,hsa-miR-335-5p,hsa-miR-362-5p,hsa-miR-369-3p,hsa-miR-371a-5p,hsa-miR-374a-5p,hsa-miR-374b-5p,hsa-miR-409-3p,hsa-miR-410-3p,hsa-miR-450b-5p,hsa-miR-1270,hsa-miR-620,hsa-miR-1277-5p,hsa-miR-516b-5p,hsa-mi…	3.27e-05	0.000103	19
UBTD2	hsa-miR-205-5p,hsa-miR-130a-5p,hsa-miR-23a-3p,hsa-miR-23b-3p,hsa-miR-23c,hsa-miR-320a,hsa-miR-320b,hsa-miR-320c,hsa-miR-320d,hsa-miR-4429,hsa-miR-335-5p,hsa-miR-371a-5p,hsa-miR-374a-5p,hsa-miR-374b-5p,hsa-miR-377-3p,hsa-miR-409-3p,hsa-miR-410-3p,hsa-miR-489-3p,hsa-miR-514a-3p,hsa-miR-514b-3p,hsa-miR-516b-5p,hsa-miR-576-5p,hsa-miR-579-3p,hsa-miR-664b-3p,hsa-miR-584-5p,hsa-miR-129-5p,hsa-miR-760,hs…	3.27e-05	0.000103	23
PAN3	hsa-miR-205-5p,hsa-miR-21-5p,hsa-miR-590-5p,hsa-miR-2115-3p,hsa-miR-296-3p,hsa-miR-320a,hsa-miR-320b,hsa-miR-320c,hsa-miR-320d,hsa-miR-4429,hsa-miR-329-3p,hsa-miR-362-3p,hsa-miR-362-5p,hsa-miR-369-3p,hsa-miR-371a-5p,hsa-miR-409-3p,hsa-miR-450b-5p,hsa-miR-452-5p,hsa-miR-4676-3p,hsa-miR-892c-3p,hsa-miR-489-3p,hsa-miR-1277-5p,hsa-miR-514a-3p,hsa-miR-514b-3p,hsa-miR-579-3p,hsa-miR-664b-3p,hsa-miR-584…	3.31e-05	0.000103	25
EEA1	hsa-miR-130a-5p,hsa-miR-23a-3p,hsa-miR-23b-3p,hsa-miR-23c,hsa-miR-296-3p,hsa-miR-320a,hsa-miR-320b,hsa-miR-320c,hsa-miR-320d,hsa-miR-4429,hsa-miR-335-5p,hsa-miR-362-5p,hsa-miR-369-3p,hsa-miR-371a-5p,hsa-miR-374a-5p,hsa-miR-374b-5p,hsa-miR-409-3p,hsa-miR-410-3p,hsa-miR-450b-5p,hsa-miR-452-5p,hsa-miR-4676-3p,hsa-miR-892c-3p,hsa-miR-489-3p,hsa-miR-1277-5p,hsa-miR-509-3p,hsa-miR-514a-3p,hsa-miR-514b-…	3.31e-05	0.000103	28
SIX4	hsa-miR-130a-5p,hsa-miR-23a-3p,hsa-miR-23b-3p,hsa-miR-23c,hsa-miR-296-3p,hsa-miR-329-3p,hsa-miR-362-3p,hsa-miR-369-3p,hsa-miR-371a-5p,hsa-miR-374a-5p,hsa-miR-374b-5p,hsa-miR-409-3p,hsa-miR-410-3p,hsa-miR-450b-5p,hsa-miR-489-3p,hsa-miR-496,hsa-miR-1277-5p,hsa-miR-514a-3p,hsa-miR-514b-3p,hsa-miR-576-5p,hsa-miR-579-3p,hsa-miR-664b-3p,hsa-miR-584-5p,hsa-miR-129-5p,hsa-miR-3617-5p,hsa-miR-641,hsa-miR-…	3.31e-05	0.000103	17
PPP1R3D	hsa-miR-205-5p,hsa-miR-21-5p,hsa-miR-590-5p,hsa-miR-2115-3p,hsa-miR-320a,hsa-miR-320b,hsa-miR-320c,hsa-miR-320d,hsa-miR-4429,hsa-miR-329-3p,hsa-miR-362-3p,hsa-miR-362-5p,hsa-miR-369-3p,hsa-miR-377-3p,hsa-miR-409-3p,hsa-miR-410-3p,hsa-miR-450b-5p,hsa-miR-452-5p,hsa-miR-4676-3p,hsa-miR-892c-3p,hsa-miR-1270,hsa-miR-620,hsa-miR-489-3p,hsa-miR-1277-5p,hsa-miR-514a-3p,hsa-miR-514b-3p,hsa-miR-579-3p,hsa…	3.32e-05	0.000103	17
HSD17B13	hsa-miR-335-5p,hsa-miR-489-3p,hsa-miR-579-3p,hsa-miR-664b-3p,hsa-miR-129-5p,hsa-miR-3617-5p,hsa-miR-641,hsa-miR-758-3p,hsa-miR-9-3p,hsa-miR-142-5p,hsa-miR-5590-3p,hsa-miR-154-5p	3.34e-05	0.000103	11
BOLA3	hsa-miR-205-5p,hsa-miR-320a,hsa-miR-320b,hsa-miR-320c,hsa-miR-320d,hsa-miR-4429,hsa-miR-369-3p,hsa-miR-374a-5p,hsa-miR-374b-5p,hsa-miR-410-3p,hsa-miR-129-5p,hsa-miR-7-5p,hsa-miR-889-3p,hsa-miR-944	3.34e-05	0.000103	32
ZNF674	hsa-miR-369-3p,hsa-miR-374a-5p,hsa-miR-374b-5p,hsa-miR-1270,hsa-miR-620,hsa-miR-129-5p,hsa-miR-7-5p,hsa-miR-944,hsa-miR-132-3p,hsa-miR-212-3p,hsa-miR-135a-5p,hsa-miR-135b-5p,hsa-miR-137	3.34e-05	0.000103	21
USP31	hsa-miR-205-5p,hsa-miR-130a-5p,hsa-miR-23a-3p,hsa-miR-23b-3p,hsa-miR-23c,hsa-miR-296-3p,hsa-miR-320a,hsa-miR-320b,hsa-miR-320c,hsa-miR-320d,hsa-miR-4429,hsa-miR-329-3p,hsa-miR-362-3p,hsa-miR-335-5p,hsa-miR-369-3p,hsa-miR-371a-5p,hsa-miR-374a-5p,hsa-miR-374b-5p,hsa-miR-377-3p,hsa-miR-409-3p,hsa-miR-410-3p,hsa-miR-450b-5p,hsa-miR-1270,hsa-miR-620,hsa-miR-489-3p,hsa-miR-496,hsa-miR-1277-5p,hsa-miR-5…	3.34e-05	0.000103	30
ATXN1	hsa-miR-205-5p,hsa-miR-130a-5p,hsa-miR-23a-3p,hsa-miR-23b-3p,hsa-miR-23c,hsa-miR-296-3p,hsa-miR-320a,hsa-miR-320b,hsa-miR-320c,hsa-miR-320d,hsa-miR-4429,hsa-miR-329-3p,hsa-miR-362-3p,hsa-miR-335-5p,hsa-miR-362-5p,hsa-miR-369-3p,hsa-miR-371a-5p,hsa-miR-374a-5p,hsa-miR-374b-5p,hsa-miR-377-3p,hsa-miR-409-3p,hsa-miR-450b-5p,hsa-miR-452-5p,hsa-miR-4676-3p,hsa-miR-892c-3p,hsa-miR-1270,hsa-miR-620,hsa-m…	3.34e-05	0.000103	27
GRK5	hsa-miR-130a-5p,hsa-miR-23a-3p,hsa-miR-23b-3p,hsa-miR-23c,hsa-miR-371a-5p,hsa-miR-409-3p,hsa-miR-1277-5p,hsa-miR-516b-5p,hsa-miR-576-5p,hsa-miR-579-3p,hsa-miR-664b-3p,hsa-miR-129-5p,hsa-miR-3617-5p,hsa-miR-641,hsa-miR-760,hsa-miR-132-3p,hsa-miR-212-3p,hsa-miR-135a-5p,hsa-miR-135b-5p,hsa-miR-137,hsa-miR-142-5p,hsa-miR-5590-3p	3.35e-05	0.000103	16
PTPN11	hsa-miR-205-5p,hsa-miR-21-5p,hsa-miR-590-5p,hsa-miR-130a-5p,hsa-miR-23a-3p,hsa-miR-23b-3p,hsa-miR-23c,hsa-miR-320a,hsa-miR-320b,hsa-miR-320c,hsa-miR-320d,hsa-miR-4429,hsa-miR-329-3p,hsa-miR-362-3p,hsa-miR-335-5p,hsa-miR-362-5p,hsa-miR-369-3p,hsa-miR-371a-5p,hsa-miR-374a-5p,hsa-miR-374b-5p,hsa-miR-377-3p,hsa-miR-410-3p,hsa-miR-450b-5p,hsa-miR-452-5p,hsa-miR-4676-3p,hsa-miR-892c-3p,hsa-miR-1270,hsa…	3.4e-05	0.000104	29
OLR1	hsa-miR-21-5p,hsa-miR-590-5p,hsa-miR-296-3p,hsa-miR-320a,hsa-miR-320b,hsa-miR-320c,hsa-miR-320d,hsa-miR-4429,hsa-miR-369-3p,hsa-miR-371a-5p,hsa-miR-409-3p,hsa-miR-450b-5p,hsa-miR-452-5p,hsa-miR-4676-3p,hsa-miR-892c-3p,hsa-miR-1270,hsa-miR-620,hsa-miR-509-3p,hsa-miR-576-5p,hsa-miR-579-3p,hsa-miR-664b-3p,hsa-miR-129-5p,hsa-miR-758-3p,hsa-miR-760,hsa-miR-888-5p,hsa-miR-889-3p,hsa-miR-9-3p,hsa-miR-94…	3.43e-05	0.000104	15
PITX2	hsa-miR-21-5p,hsa-miR-590-5p,hsa-miR-362-5p,hsa-miR-369-3p,hsa-miR-374a-5p,hsa-miR-374b-5p,hsa-miR-377-3p,hsa-miR-409-3p,hsa-miR-452-5p,hsa-miR-4676-3p,hsa-miR-892c-3p,hsa-miR-489-3p,hsa-miR-514a-3p,hsa-miR-514b-3p,hsa-miR-579-3p,hsa-miR-664b-3p,hsa-miR-758-3p,hsa-miR-889-3p,hsa-miR-141-3p,hsa-miR-200a-3p	3.47e-05	0.000105	8
C11orf54	hsa-miR-320a,hsa-miR-320b,hsa-miR-320c,hsa-miR-320d,hsa-miR-4429,hsa-miR-374a-5p,hsa-miR-374b-5p,hsa-miR-409-3p,hsa-miR-410-3p,hsa-miR-450b-5p,hsa-miR-496,hsa-miR-1277-5p,hsa-miR-516b-5p,hsa-miR-576-5p,hsa-miR-579-3p,hsa-miR-664b-3p,hsa-miR-129-5p,hsa-miR-3617-5p,hsa-miR-641,hsa-miR-758-3p,hsa-miR-889-3p,hsa-miR-9-3p,hsa-miR-9-5p,hsa-miR-944,hsa-miR-135a-5p,hsa-miR-135b-5p,hsa-miR-141-3p,hsa-miR-…	3.48e-05	0.000106	21
TGFB2	hsa-miR-205-5p,hsa-miR-21-5p,hsa-miR-590-5p,hsa-miR-130a-5p,hsa-miR-23a-3p,hsa-miR-23b-3p,hsa-miR-23c,hsa-miR-320a,hsa-miR-320b,hsa-miR-320c,hsa-miR-320d,hsa-miR-4429,hsa-miR-329-3p,hsa-miR-362-3p,hsa-miR-369-3p,hsa-miR-371a-5p,hsa-miR-374a-5p,hsa-miR-374b-5p,hsa-miR-579-3p,hsa-miR-664b-3p,hsa-miR-584-5p,hsa-miR-129-5p,hsa-miR-3617-5p,hsa-miR-641,hsa-miR-7-5p,hsa-miR-760,hsa-miR-888-5p,hsa-miR-9-…	3.48e-05	0.000106	20
NANP	hsa-miR-205-5p,hsa-miR-130a-5p,hsa-miR-23a-3p,hsa-miR-23b-3p,hsa-miR-23c,hsa-miR-296-3p,hsa-miR-320a,hsa-miR-320b,hsa-miR-320c,hsa-miR-320d,hsa-miR-4429,hsa-miR-369-3p,hsa-miR-377-3p,hsa-miR-409-3p,hsa-miR-410-3p,hsa-miR-450b-5p,hsa-miR-496,hsa-miR-1277-5p,hsa-miR-576-5p,hsa-miR-3617-5p,hsa-miR-641,hsa-miR-7-5p,hsa-miR-888-5p,hsa-miR-889-3p,hsa-miR-9-5p,hsa-miR-944,hsa-miR-154-5p,hsa-miR-192-5p,h…	3.48e-05	0.000106	10
RSBN1	hsa-miR-21-5p,hsa-miR-590-5p,hsa-miR-2115-3p,hsa-miR-130a-5p,hsa-miR-23a-3p,hsa-miR-23b-3p,hsa-miR-23c,hsa-miR-320a,hsa-miR-320b,hsa-miR-320c,hsa-miR-320d,hsa-miR-4429,hsa-miR-329-3p,hsa-miR-362-3p,hsa-miR-335-5p,hsa-miR-362-5p,hsa-miR-369-3p,hsa-miR-371a-5p,hsa-miR-374a-5p,hsa-miR-374b-5p,hsa-miR-377-3p,hsa-miR-409-3p,hsa-miR-410-3p,hsa-miR-450b-5p,hsa-miR-1270,hsa-miR-620,hsa-miR-489-3p,hsa-miR…	3.49e-05	0.000106	27
MMS22L	hsa-miR-205-5p,hsa-miR-130a-5p,hsa-miR-23a-3p,hsa-miR-23b-3p,hsa-miR-23c,hsa-miR-296-3p,hsa-miR-320a,hsa-miR-320b,hsa-miR-320c,hsa-miR-320d,hsa-miR-4429,hsa-miR-329-3p,hsa-miR-362-3p,hsa-miR-335-5p,hsa-miR-362-5p,hsa-miR-369-3p,hsa-miR-371a-5p,hsa-miR-374a-5p,hsa-miR-374b-5p,hsa-miR-377-3p,hsa-miR-409-3p,hsa-miR-410-3p,hsa-miR-452-5p,hsa-miR-4676-3p,hsa-miR-892c-3p,hsa-miR-489-3p,hsa-miR-516b-5p,…	3.49e-05	0.000106	22
ACAP2	hsa-miR-2115-3p,hsa-miR-130a-5p,hsa-miR-23a-3p,hsa-miR-23b-3p,hsa-miR-23c,hsa-miR-320a,hsa-miR-320b,hsa-miR-320c,hsa-miR-320d,hsa-miR-4429,hsa-miR-329-3p,hsa-miR-362-3p,hsa-miR-362-5p,hsa-miR-369-3p,hsa-miR-374a-5p,hsa-miR-374b-5p,hsa-miR-409-3p,hsa-miR-410-3p,hsa-miR-450b-5p,hsa-miR-452-5p,hsa-miR-4676-3p,hsa-miR-892c-3p,hsa-miR-489-3p,hsa-miR-496,hsa-miR-1277-5p,hsa-miR-514a-3p,hsa-miR-514b-3p,…	3.49e-05	0.000106	27
C5orf51	hsa-miR-205-5p,hsa-miR-21-5p,hsa-miR-590-5p,hsa-miR-2115-3p,hsa-miR-320a,hsa-miR-320b,hsa-miR-320c,hsa-miR-320d,hsa-miR-4429,hsa-miR-329-3p,hsa-miR-362-3p,hsa-miR-335-5p,hsa-miR-369-3p,hsa-miR-374a-5p,hsa-miR-374b-5p,hsa-miR-377-3p,hsa-miR-409-3p,hsa-miR-410-3p,hsa-miR-450b-5p,hsa-miR-452-5p,hsa-miR-4676-3p,hsa-miR-892c-3p,hsa-miR-489-3p,hsa-miR-1277-5p,hsa-miR-514a-3p,hsa-miR-514b-3p,hsa-miR-576…	3.5e-05	0.000106	22
HLTF	hsa-miR-205-5p,hsa-miR-320a,hsa-miR-320b,hsa-miR-320c,hsa-miR-320d,hsa-miR-4429,hsa-miR-362-5p,hsa-miR-369-3p,hsa-miR-371a-5p,hsa-miR-374a-5p,hsa-miR-374b-5p,hsa-miR-410-3p,hsa-miR-452-5p,hsa-miR-4676-3p,hsa-miR-892c-3p,hsa-miR-1277-5p,hsa-miR-576-5p,hsa-miR-579-3p,hsa-miR-664b-3p,hsa-miR-584-5p,hsa-miR-129-5p,hsa-miR-3617-5p,hsa-miR-641,hsa-miR-7-5p,hsa-miR-888-5p,hsa-miR-889-3p,hsa-miR-9-5p,hsa…	3.51e-05	0.000106	19
NEDD1	hsa-miR-130a-5p,hsa-miR-23a-3p,hsa-miR-23b-3p,hsa-miR-23c,hsa-miR-335-5p,hsa-miR-362-5p,hsa-miR-369-3p,hsa-miR-374a-5p,hsa-miR-374b-5p,hsa-miR-410-3p,hsa-miR-489-3p,hsa-miR-1277-5p,hsa-miR-129-5p,hsa-miR-889-3p,hsa-miR-9-3p,hsa-miR-9-5p,hsa-miR-944,hsa-miR-132-3p,hsa-miR-212-3p,hsa-miR-135a-5p,hsa-miR-135b-5p,hsa-miR-142-5p,hsa-miR-5590-3p	3.51e-05	0.000106	26
C1D	hsa-miR-335-5p,hsa-miR-369-3p,hsa-miR-371a-5p,hsa-miR-374a-5p,hsa-miR-374b-5p,hsa-miR-409-3p,hsa-miR-410-3p,hsa-miR-1270,hsa-miR-620,hsa-miR-1277-5p,hsa-miR-579-3p,hsa-miR-664b-3p,hsa-miR-129-5p,hsa-miR-7-5p,hsa-miR-889-3p,hsa-miR-9-5p,hsa-miR-944,hsa-miR-142-5p,hsa-miR-5590-3p,hsa-miR-192-5p,hsa-miR-215-5p	3.51e-05	0.000106	17
PNPLA8	hsa-miR-205-5p,hsa-miR-21-5p,hsa-miR-590-5p,hsa-miR-130a-5p,hsa-miR-23a-3p,hsa-miR-23b-3p,hsa-miR-23c,hsa-miR-296-3p,hsa-miR-320a,hsa-miR-320b,hsa-miR-320c,hsa-miR-320d,hsa-miR-4429,hsa-miR-410-3p,hsa-miR-1270,hsa-miR-620,hsa-miR-1277-5p,hsa-miR-509-3p,hsa-miR-516b-5p,hsa-miR-576-5p,hsa-miR-579-3p,hsa-miR-664b-3p,hsa-miR-129-5p,hsa-miR-7-5p,hsa-miR-889-3p,hsa-miR-944	3.51e-05	0.000106	23
NET1	hsa-miR-329-3p,hsa-miR-362-3p,hsa-miR-371a-5p,hsa-miR-374a-5p,hsa-miR-374b-5p,hsa-miR-377-3p,hsa-miR-409-3p,hsa-miR-410-3p,hsa-miR-450b-5p,hsa-miR-1277-5p,hsa-miR-509-3p,hsa-miR-576-5p,hsa-miR-579-3p,hsa-miR-664b-3p,hsa-miR-584-5p,hsa-miR-3617-5p,hsa-miR-641,hsa-miR-7-5p,hsa-miR-758-3p,hsa-miR-889-3p,hsa-miR-944,hsa-miR-132-3p,hsa-miR-212-3p,hsa-miR-135a-5p,hsa-miR-135b-5p,hsa-miR-137,hsa-miR-141…	3.57e-05	0.000106	17
MAP2	hsa-miR-21-5p,hsa-miR-590-5p,hsa-miR-2115-3p,hsa-miR-130a-5p,hsa-miR-23a-3p,hsa-miR-23b-3p,hsa-miR-23c,hsa-miR-320a,hsa-miR-320b,hsa-miR-320c,hsa-miR-320d,hsa-miR-4429,hsa-miR-335-5p,hsa-miR-369-3p,hsa-miR-371a-5p,hsa-miR-374a-5p,hsa-miR-374b-5p,hsa-miR-409-3p,hsa-miR-410-3p,hsa-miR-450b-5p,hsa-miR-489-3p,hsa-miR-1277-5p,hsa-miR-514a-3p,hsa-miR-514b-3p,hsa-miR-516b-5p,hsa-miR-576-5p,hsa-miR-584-5…	3.57e-05	0.000106	17
TSNAX	hsa-miR-21-5p,hsa-miR-590-5p,hsa-miR-130a-5p,hsa-miR-23a-3p,hsa-miR-23b-3p,hsa-miR-23c,hsa-miR-369-3p,hsa-miR-371a-5p,hsa-miR-374a-5p,hsa-miR-374b-5p,hsa-miR-410-3p,hsa-miR-1270,hsa-miR-620,hsa-miR-514a-3p,hsa-miR-514b-3p,hsa-miR-516b-5p,hsa-miR-576-5p,hsa-miR-579-3p,hsa-miR-664b-3p,hsa-miR-129-5p,hsa-miR-888-5p,hsa-miR-889-3p,hsa-miR-9-5p,hsa-miR-944,hsa-miR-1271-5p,hsa-miR-96-5p,hsa-miR-135a-5p…	3.57e-05	0.000106	15
RHPN2	hsa-miR-320a,hsa-miR-320b,hsa-miR-320c,hsa-miR-320d,hsa-miR-4429,hsa-miR-329-3p,hsa-miR-362-3p,hsa-miR-362-5p,hsa-miR-369-3p,hsa-miR-371a-5p,hsa-miR-374a-5p,hsa-miR-374b-5p,hsa-miR-377-3p,hsa-miR-409-3p,hsa-miR-410-3p,hsa-miR-1270,hsa-miR-620,hsa-miR-489-3p,hsa-miR-496,hsa-miR-579-3p,hsa-miR-664b-3p,hsa-miR-3617-5p,hsa-miR-641,hsa-miR-9-5p,hsa-miR-944,hsa-miR-1271-5p,hsa-miR-96-5p,hsa-miR-132-3p,…	3.57e-05	0.000106	14
ZNF260	hsa-miR-205-5p,hsa-miR-130a-5p,hsa-miR-23a-3p,hsa-miR-23b-3p,hsa-miR-23c,hsa-miR-335-5p,hsa-miR-362-5p,hsa-miR-369-3p,hsa-miR-374a-5p,hsa-miR-374b-5p,hsa-miR-409-3p,hsa-miR-410-3p,hsa-miR-450b-5p,hsa-miR-452-5p,hsa-miR-4676-3p,hsa-miR-892c-3p,hsa-miR-489-3p,hsa-miR-496,hsa-miR-1277-5p,hsa-miR-516b-5p,hsa-miR-579-3p,hsa-miR-664b-3p,hsa-miR-129-5p,hsa-miR-3617-5p,hsa-miR-641,hsa-miR-7-5p,hsa-miR-75…	3.65e-05	0.000107	23
MTHFS	hsa-miR-130a-5p,hsa-miR-23a-3p,hsa-miR-23b-3p,hsa-miR-23c,hsa-miR-377-3p,hsa-miR-410-3p,hsa-miR-514a-3p,hsa-miR-514b-3p,hsa-miR-129-5p,hsa-miR-889-3p,hsa-miR-141-3p,hsa-miR-200a-3p	3.7e-05	0.000108	21
PKP1	hsa-miR-21-5p,hsa-miR-590-5p,hsa-miR-130a-5p,hsa-miR-23a-3p,hsa-miR-23b-3p,hsa-miR-23c,hsa-miR-329-3p,hsa-miR-362-3p,hsa-miR-335-5p,hsa-miR-377-3p,hsa-miR-410-3p,hsa-miR-450b-5p,hsa-miR-489-3p,hsa-miR-509-3p,hsa-miR-514a-3p,hsa-miR-514b-3p,hsa-miR-516b-5p,hsa-miR-579-3p,hsa-miR-664b-3p,hsa-miR-7-5p,hsa-miR-888-5p,hsa-miR-944,hsa-miR-1271-5p,hsa-miR-96-5p,hsa-miR-141-3p,hsa-miR-200a-3p,hsa-miR-182…	3.72e-05	0.000109	17
TOPORS	hsa-miR-21-5p,hsa-miR-590-5p,hsa-miR-296-3p,hsa-miR-371a-5p,hsa-miR-374a-5p,hsa-miR-374b-5p,hsa-miR-410-3p,hsa-miR-452-5p,hsa-miR-4676-3p,hsa-miR-892c-3p,hsa-miR-489-3p,hsa-miR-576-5p,hsa-miR-579-3p,hsa-miR-664b-3p,hsa-miR-3617-5p,hsa-miR-641,hsa-miR-541-3p,hsa-miR-654-5p,hsa-miR-7-5p,hsa-miR-9-5p,hsa-miR-1271-5p,hsa-miR-96-5p,hsa-miR-135a-5p,hsa-miR-135b-5p,hsa-miR-142-5p,hsa-miR-5590-3p,hsa-miR…	3.76e-05	0.00011	22
MAN1A2	hsa-miR-205-5p,hsa-miR-21-5p,hsa-miR-590-5p,hsa-miR-130a-5p,hsa-miR-23a-3p,hsa-miR-23b-3p,hsa-miR-23c,hsa-miR-362-5p,hsa-miR-369-3p,hsa-miR-374a-5p,hsa-miR-374b-5p,hsa-miR-409-3p,hsa-miR-410-3p,hsa-miR-450b-5p,hsa-miR-452-5p,hsa-miR-4676-3p,hsa-miR-892c-3p,hsa-miR-1270,hsa-miR-620,hsa-miR-489-3p,hsa-miR-496,hsa-miR-1277-5p,hsa-miR-514a-3p,hsa-miR-514b-3p,hsa-miR-516b-5p,hsa-miR-579-3p,hsa-miR-664…	3.87e-05	0.000113	27
CSNK1G3	hsa-miR-130a-5p,hsa-miR-23a-3p,hsa-miR-23b-3p,hsa-miR-23c,hsa-miR-320a,hsa-miR-320b,hsa-miR-320c,hsa-miR-320d,hsa-miR-4429,hsa-miR-329-3p,hsa-miR-362-3p,hsa-miR-335-5p,hsa-miR-362-5p,hsa-miR-371a-5p,hsa-miR-374a-5p,hsa-miR-374b-5p,hsa-miR-409-3p,hsa-miR-410-3p,hsa-miR-450b-5p,hsa-miR-452-5p,hsa-miR-4676-3p,hsa-miR-892c-3p,hsa-miR-489-3p,hsa-miR-1277-5p,hsa-miR-514a-3p,hsa-miR-514b-3p,hsa-miR-516b…	3.88e-05	0.000113	24
PPM1L	hsa-miR-205-5p,hsa-miR-21-5p,hsa-miR-590-5p,hsa-miR-2115-3p,hsa-miR-296-3p,hsa-miR-320a,hsa-miR-320b,hsa-miR-320c,hsa-miR-320d,hsa-miR-4429,hsa-miR-329-3p,hsa-miR-362-3p,hsa-miR-335-5p,hsa-miR-369-3p,hsa-miR-371a-5p,hsa-miR-374a-5p,hsa-miR-374b-5p,hsa-miR-409-3p,hsa-miR-410-3p,hsa-miR-450b-5p,hsa-miR-452-5p,hsa-miR-4676-3p,hsa-miR-892c-3p,hsa-miR-1270,hsa-miR-620,hsa-miR-489-3p,hsa-miR-1277-5p,hs…	3.91e-05	0.000113	16
NOTCH2NL	hsa-miR-205-5p,hsa-miR-21-5p,hsa-miR-590-5p,hsa-miR-2115-3p,hsa-miR-130a-5p,hsa-miR-23a-3p,hsa-miR-23b-3p,hsa-miR-23c,hsa-miR-296-3p,hsa-miR-320a,hsa-miR-320b,hsa-miR-320c,hsa-miR-320d,hsa-miR-4429,hsa-miR-329-3p,hsa-miR-362-3p,hsa-miR-335-5p,hsa-miR-362-5p,hsa-miR-369-3p,hsa-miR-374a-5p,hsa-miR-374b-5p,hsa-miR-377-3p,hsa-miR-409-3p,hsa-miR-410-3p,hsa-miR-450b-5p,hsa-miR-452-5p,hsa-miR-4676-3p,hs…	3.91e-05	0.000113	25
PLEKHB2	hsa-miR-205-5p,hsa-miR-21-5p,hsa-miR-590-5p,hsa-miR-2115-3p,hsa-miR-296-3p,hsa-miR-320a,hsa-miR-320b,hsa-miR-320c,hsa-miR-320d,hsa-miR-4429,hsa-miR-329-3p,hsa-miR-362-3p,hsa-miR-335-5p,hsa-miR-362-5p,hsa-miR-369-3p,hsa-miR-371a-5p,hsa-miR-374a-5p,hsa-miR-374b-5p,hsa-miR-377-3p,hsa-miR-409-3p,hsa-miR-410-3p,hsa-miR-452-5p,hsa-miR-4676-3p,hsa-miR-892c-3p,hsa-miR-489-3p,hsa-miR-514a-3p,hsa-miR-514b-…	3.91e-05	0.000113	21
ATP6V1C1	hsa-miR-21-5p,hsa-miR-590-5p,hsa-miR-130a-5p,hsa-miR-23a-3p,hsa-miR-23b-3p,hsa-miR-23c,hsa-miR-320a,hsa-miR-320b,hsa-miR-320c,hsa-miR-320d,hsa-miR-4429,hsa-miR-329-3p,hsa-miR-362-3p,hsa-miR-369-3p,hsa-miR-371a-5p,hsa-miR-374a-5p,hsa-miR-374b-5p,hsa-miR-377-3p,hsa-miR-409-3p,hsa-miR-410-3p,hsa-miR-450b-5p,hsa-miR-452-5p,hsa-miR-4676-3p,hsa-miR-892c-3p,hsa-miR-489-3p,hsa-miR-496,hsa-miR-509-3p,hsa-…	3.91e-05	0.000113	18
FANCF	hsa-miR-205-5p,hsa-miR-320a,hsa-miR-320b,hsa-miR-320c,hsa-miR-320d,hsa-miR-4429,hsa-miR-329-3p,hsa-miR-362-3p,hsa-miR-369-3p,hsa-miR-371a-5p,hsa-miR-409-3p,hsa-miR-410-3p,hsa-miR-450b-5p,hsa-miR-452-5p,hsa-miR-4676-3p,hsa-miR-892c-3p,hsa-miR-576-5p,hsa-miR-579-3p,hsa-miR-664b-3p,hsa-miR-758-3p,hsa-miR-888-5p,hsa-miR-889-3p,hsa-miR-9-3p,hsa-miR-9-5p,hsa-miR-135a-5p,hsa-miR-135b-5p,hsa-miR-137,hsa-…	3.91e-05	0.000113	11
LYST	hsa-miR-21-5p,hsa-miR-590-5p,hsa-miR-320a,hsa-miR-320b,hsa-miR-320c,hsa-miR-320d,hsa-miR-4429,hsa-miR-369-3p,hsa-miR-374a-5p,hsa-miR-374b-5p,hsa-miR-377-3p,hsa-miR-409-3p,hsa-miR-410-3p,hsa-miR-450b-5p,hsa-miR-1270,hsa-miR-620,hsa-miR-496,hsa-miR-1277-5p,hsa-miR-514a-3p,hsa-miR-514b-3p,hsa-miR-576-5p,hsa-miR-579-3p,hsa-miR-664b-3p,hsa-miR-129-5p,hsa-miR-541-3p,hsa-miR-654-5p,hsa-miR-758-3p,hsa-mi…	3.91e-05	0.000113	26
SP4	hsa-miR-205-5p,hsa-miR-2115-3p,hsa-miR-320a,hsa-miR-320b,hsa-miR-320c,hsa-miR-320d,hsa-miR-4429,hsa-miR-329-3p,hsa-miR-362-3p,hsa-miR-335-5p,hsa-miR-362-5p,hsa-miR-369-3p,hsa-miR-371a-5p,hsa-miR-374a-5p,hsa-miR-374b-5p,hsa-miR-410-3p,hsa-miR-450b-5p,hsa-miR-1270,hsa-miR-620,hsa-miR-1277-5p,hsa-miR-576-5p,hsa-miR-579-3p,hsa-miR-664b-3p,hsa-miR-3617-5p,hsa-miR-641,hsa-miR-7-5p,hsa-miR-889-3p,hsa-mi…	3.97e-05	0.000114	25
RNF217	hsa-miR-205-5p,hsa-miR-21-5p,hsa-miR-590-5p,hsa-miR-130a-5p,hsa-miR-23a-3p,hsa-miR-23b-3p,hsa-miR-23c,hsa-miR-320a,hsa-miR-320b,hsa-miR-320c,hsa-miR-320d,hsa-miR-4429,hsa-miR-329-3p,hsa-miR-362-3p,hsa-miR-369-3p,hsa-miR-374a-5p,hsa-miR-374b-5p,hsa-miR-377-3p,hsa-miR-410-3p,hsa-miR-450b-5p,hsa-miR-1277-5p,hsa-miR-576-5p,hsa-miR-579-3p,hsa-miR-664b-3p,hsa-miR-584-5p,hsa-miR-129-5p,hsa-miR-3617-5p,h…	3.99e-05	0.000114	23
L2HGDH	hsa-miR-205-5p,hsa-miR-21-5p,hsa-miR-590-5p,hsa-miR-296-3p,hsa-miR-335-5p,hsa-miR-362-5p,hsa-miR-369-3p,hsa-miR-371a-5p,hsa-miR-374a-5p,hsa-miR-374b-5p,hsa-miR-409-3p,hsa-miR-410-3p,hsa-miR-450b-5p,hsa-miR-452-5p,hsa-miR-4676-3p,hsa-miR-892c-3p,hsa-miR-1270,hsa-miR-620,hsa-miR-489-3p,hsa-miR-576-5p,hsa-miR-579-3p,hsa-miR-664b-3p,hsa-miR-129-5p,hsa-miR-3617-5p,hsa-miR-641,hsa-miR-758-3p,hsa-miR-88…	3.99e-05	0.000114	19
SPOPL	hsa-miR-205-5p,hsa-miR-130a-5p,hsa-miR-23a-3p,hsa-miR-23b-3p,hsa-miR-23c,hsa-miR-296-3p,hsa-miR-320a,hsa-miR-320b,hsa-miR-320c,hsa-miR-320d,hsa-miR-4429,hsa-miR-329-3p,hsa-miR-362-3p,hsa-miR-362-5p,hsa-miR-369-3p,hsa-miR-371a-5p,hsa-miR-374a-5p,hsa-miR-374b-5p,hsa-miR-409-3p,hsa-miR-410-3p,hsa-miR-450b-5p,hsa-miR-452-5p,hsa-miR-4676-3p,hsa-miR-892c-3p,hsa-miR-1270,hsa-miR-620,hsa-miR-489-3p,hsa-m…	4.05e-05	0.000115	26
SPIN1	hsa-miR-205-5p,hsa-miR-21-5p,hsa-miR-590-5p,hsa-miR-130a-5p,hsa-miR-23a-3p,hsa-miR-23b-3p,hsa-miR-23c,hsa-miR-296-3p,hsa-miR-329-3p,hsa-miR-362-3p,hsa-miR-335-5p,hsa-miR-369-3p,hsa-miR-371a-5p,hsa-miR-374a-5p,hsa-miR-374b-5p,hsa-miR-377-3p,hsa-miR-409-3p,hsa-miR-410-3p,hsa-miR-450b-5p,hsa-miR-452-5p,hsa-miR-4676-3p,hsa-miR-892c-3p,hsa-miR-1270,hsa-miR-620,hsa-miR-489-3p,hsa-miR-516b-5p,hsa-miR-57…	4.06e-05	0.000115	27
MTMR9	hsa-miR-205-5p,hsa-miR-21-5p,hsa-miR-590-5p,hsa-miR-130a-5p,hsa-miR-23a-3p,hsa-miR-23b-3p,hsa-miR-23c,hsa-miR-296-3p,hsa-miR-320a,hsa-miR-320b,hsa-miR-320c,hsa-miR-320d,hsa-miR-4429,hsa-miR-329-3p,hsa-miR-362-3p,hsa-miR-335-5p,hsa-miR-362-5p,hsa-miR-369-3p,hsa-miR-371a-5p,hsa-miR-374a-5p,hsa-miR-374b-5p,hsa-miR-409-3p,hsa-miR-410-3p,hsa-miR-450b-5p,hsa-miR-452-5p,hsa-miR-4676-3p,hsa-miR-892c-3p,h…	4.06e-05	0.000115	23
TRMT13	hsa-miR-374a-5p,hsa-miR-374b-5p,hsa-miR-410-3p,hsa-miR-1277-5p,hsa-miR-509-3p,hsa-miR-576-5p,hsa-miR-579-3p,hsa-miR-664b-3p,hsa-miR-129-5p,hsa-miR-3617-5p,hsa-miR-641,hsa-miR-7-5p,hsa-miR-758-3p,hsa-miR-944,hsa-miR-132-3p,hsa-miR-212-3p,hsa-miR-137,hsa-miR-192-5p,hsa-miR-215-5p,hsa-miR-196a-5p,hsa-miR-196b-5p	4.11e-05	0.000116	20
DSC2	hsa-miR-205-5p,hsa-miR-21-5p,hsa-miR-590-5p,hsa-miR-130a-5p,hsa-miR-23a-3p,hsa-miR-23b-3p,hsa-miR-23c,hsa-miR-320a,hsa-miR-320b,hsa-miR-320c,hsa-miR-320d,hsa-miR-4429,hsa-miR-329-3p,hsa-miR-362-3p,hsa-miR-362-5p,hsa-miR-369-3p,hsa-miR-374a-5p,hsa-miR-374b-5p,hsa-miR-409-3p,hsa-miR-410-3p,hsa-miR-450b-5p,hsa-miR-1270,hsa-miR-620,hsa-miR-1277-5p,hsa-miR-576-5p,hsa-miR-579-3p,hsa-miR-664b-3p,hsa-miR…	4.21e-05	0.000119	24
ZFP1	hsa-miR-205-5p,hsa-miR-21-5p,hsa-miR-590-5p,hsa-miR-130a-5p,hsa-miR-23a-3p,hsa-miR-23b-3p,hsa-miR-23c,hsa-miR-320a,hsa-miR-320b,hsa-miR-320c,hsa-miR-320d,hsa-miR-4429,hsa-miR-374a-5p,hsa-miR-374b-5p,hsa-miR-409-3p,hsa-miR-410-3p,hsa-miR-450b-5p,hsa-miR-452-5p,hsa-miR-4676-3p,hsa-miR-892c-3p,hsa-miR-1270,hsa-miR-620,hsa-miR-496,hsa-miR-1277-5p,hsa-miR-514a-3p,hsa-miR-514b-3p,hsa-miR-516b-5p,hsa-mi…	4.21e-05	0.000119	19
ZNF621	hsa-miR-21-5p,hsa-miR-590-5p,hsa-miR-2115-3p,hsa-miR-130a-5p,hsa-miR-23a-3p,hsa-miR-23b-3p,hsa-miR-23c,hsa-miR-329-3p,hsa-miR-362-3p,hsa-miR-335-5p,hsa-miR-362-5p,hsa-miR-369-3p,hsa-miR-371a-5p,hsa-miR-374a-5p,hsa-miR-374b-5p,hsa-miR-377-3p,hsa-miR-410-3p,hsa-miR-450b-5p,hsa-miR-452-5p,hsa-miR-4676-3p,hsa-miR-892c-3p,hsa-miR-1270,hsa-miR-620,hsa-miR-1277-5p,hsa-miR-509-3p,hsa-miR-516b-5p,hsa-miR-…	4.27e-05	0.00012	26
EFR3A	hsa-miR-21-5p,hsa-miR-590-5p,hsa-miR-130a-5p,hsa-miR-23a-3p,hsa-miR-23b-3p,hsa-miR-23c,hsa-miR-296-3p,hsa-miR-320a,hsa-miR-320b,hsa-miR-320c,hsa-miR-320d,hsa-miR-4429,hsa-miR-335-5p,hsa-miR-362-5p,hsa-miR-369-3p,hsa-miR-371a-5p,hsa-miR-374a-5p,hsa-miR-374b-5p,hsa-miR-409-3p,hsa-miR-410-3p,hsa-miR-450b-5p,hsa-miR-452-5p,hsa-miR-4676-3p,hsa-miR-892c-3p,hsa-miR-1270,hsa-miR-620,hsa-miR-489-3p,hsa-mi…	4.27e-05	0.00012	25
DCTN4	hsa-miR-205-5p,hsa-miR-21-5p,hsa-miR-590-5p,hsa-miR-130a-5p,hsa-miR-23a-3p,hsa-miR-23b-3p,hsa-miR-23c,hsa-miR-296-3p,hsa-miR-320a,hsa-miR-320b,hsa-miR-320c,hsa-miR-320d,hsa-miR-4429,hsa-miR-329-3p,hsa-miR-362-3p,hsa-miR-335-5p,hsa-miR-362-5p,hsa-miR-369-3p,hsa-miR-374a-5p,hsa-miR-374b-5p,hsa-miR-409-3p,hsa-miR-410-3p,hsa-miR-450b-5p,hsa-miR-452-5p,hsa-miR-4676-3p,hsa-miR-892c-3p,hsa-miR-489-3p,hs…	4.27e-05	0.00012	21
GLCCI1	hsa-miR-205-5p,hsa-miR-21-5p,hsa-miR-590-5p,hsa-miR-296-3p,hsa-miR-320a,hsa-miR-320b,hsa-miR-320c,hsa-miR-320d,hsa-miR-4429,hsa-miR-329-3p,hsa-miR-362-3p,hsa-miR-362-5p,hsa-miR-371a-5p,hsa-miR-377-3p,hsa-miR-409-3p,hsa-miR-410-3p,hsa-miR-450b-5p,hsa-miR-452-5p,hsa-miR-4676-3p,hsa-miR-892c-3p,hsa-miR-1270,hsa-miR-620,hsa-miR-1277-5p,hsa-miR-516b-5p,hsa-miR-576-5p,hsa-miR-579-3p,hsa-miR-664b-3p,hsa…	4.27e-05	0.00012	18
ANKRD13A	hsa-miR-130a-5p,hsa-miR-23a-3p,hsa-miR-23b-3p,hsa-miR-23c,hsa-miR-296-3p,hsa-miR-320a,hsa-miR-320b,hsa-miR-320c,hsa-miR-320d,hsa-miR-4429,hsa-miR-329-3p,hsa-miR-362-3p,hsa-miR-335-5p,hsa-miR-362-5p,hsa-miR-369-3p,hsa-miR-371a-5p,hsa-miR-377-3p,hsa-miR-409-3p,hsa-miR-410-3p,hsa-miR-450b-5p,hsa-miR-1270,hsa-miR-620,hsa-miR-509-3p,hsa-miR-514a-3p,hsa-miR-514b-3p,hsa-miR-516b-5p,hsa-miR-7-5p,hsa-miR-…	4.34e-05	0.000121	16
SAV1	hsa-miR-21-5p,hsa-miR-590-5p,hsa-miR-2115-3p,hsa-miR-320a,hsa-miR-320b,hsa-miR-320c,hsa-miR-320d,hsa-miR-4429,hsa-miR-369-3p,hsa-miR-374a-5p,hsa-miR-374b-5p,hsa-miR-377-3p,hsa-miR-409-3p,hsa-miR-410-3p,hsa-miR-450b-5p,hsa-miR-1270,hsa-miR-620,hsa-miR-489-3p,hsa-miR-1277-5p,hsa-miR-516b-5p,hsa-miR-579-3p,hsa-miR-664b-3p,hsa-miR-584-5p,hsa-miR-129-5p,hsa-miR-7-5p,hsa-miR-760,hsa-miR-889-3p,hsa-miR-…	4.34e-05	0.000121	24
STS	hsa-miR-205-5p,hsa-miR-130a-5p,hsa-miR-23a-3p,hsa-miR-23b-3p,hsa-miR-23c,hsa-miR-362-5p,hsa-miR-369-3p,hsa-miR-374a-5p,hsa-miR-374b-5p,hsa-miR-409-3p,hsa-miR-450b-5p,hsa-miR-452-5p,hsa-miR-4676-3p,hsa-miR-892c-3p,hsa-miR-489-3p,hsa-miR-1277-5p,hsa-miR-509-3p,hsa-miR-514a-3p,hsa-miR-514b-3p,hsa-miR-516b-5p,hsa-miR-576-5p,hsa-miR-579-3p,hsa-miR-664b-3p,hsa-miR-129-5p,hsa-miR-7-5p,hsa-miR-758-3p,hsa…	4.35e-05	0.000121	13
MEIS1	hsa-miR-21-5p,hsa-miR-590-5p,hsa-miR-130a-5p,hsa-miR-23a-3p,hsa-miR-23b-3p,hsa-miR-23c,hsa-miR-329-3p,hsa-miR-362-3p,hsa-miR-362-5p,hsa-miR-369-3p,hsa-miR-371a-5p,hsa-miR-374a-5p,hsa-miR-374b-5p,hsa-miR-377-3p,hsa-miR-450b-5p,hsa-miR-452-5p,hsa-miR-4676-3p,hsa-miR-892c-3p,hsa-miR-489-3p,hsa-miR-516b-5p,hsa-miR-576-5p,hsa-miR-579-3p,hsa-miR-664b-3p,hsa-miR-129-5p,hsa-miR-541-3p,hsa-miR-654-5p,hsa-…	4.35e-05	0.000121	14
ALG13	hsa-miR-205-5p,hsa-miR-130a-5p,hsa-miR-23a-3p,hsa-miR-23b-3p,hsa-miR-23c,hsa-miR-335-5p,hsa-miR-362-5p,hsa-miR-371a-5p,hsa-miR-374a-5p,hsa-miR-374b-5p,hsa-miR-452-5p,hsa-miR-4676-3p,hsa-miR-892c-3p,hsa-miR-489-3p,hsa-miR-496,hsa-miR-1277-5p,hsa-miR-514a-3p,hsa-miR-514b-3p,hsa-miR-576-5p,hsa-miR-579-3p,hsa-miR-664b-3p,hsa-miR-129-5p,hsa-miR-3617-5p,hsa-miR-641,hsa-miR-758-3p,hsa-miR-760,hsa-miR-88…	4.35e-05	0.000121	16
PIK3R1	hsa-miR-205-5p,hsa-miR-21-5p,hsa-miR-590-5p,hsa-miR-130a-5p,hsa-miR-23a-3p,hsa-miR-23b-3p,hsa-miR-23c,hsa-miR-296-3p,hsa-miR-320a,hsa-miR-320b,hsa-miR-320c,hsa-miR-320d,hsa-miR-4429,hsa-miR-329-3p,hsa-miR-362-3p,hsa-miR-369-3p,hsa-miR-371a-5p,hsa-miR-377-3p,hsa-miR-409-3p,hsa-miR-410-3p,hsa-miR-450b-5p,hsa-miR-452-5p,hsa-miR-4676-3p,hsa-miR-892c-3p,hsa-miR-1270,hsa-miR-620,hsa-miR-489-3p,hsa-miR-…	4.55e-05	0.000125	24
FYCO1	hsa-miR-21-5p,hsa-miR-590-5p,hsa-miR-2115-3p,hsa-miR-296-3p,hsa-miR-320a,hsa-miR-320b,hsa-miR-320c,hsa-miR-320d,hsa-miR-4429,hsa-miR-329-3p,hsa-miR-362-3p,hsa-miR-335-5p,hsa-miR-362-5p,hsa-miR-369-3p,hsa-miR-371a-5p,hsa-miR-409-3p,hsa-miR-410-3p,hsa-miR-452-5p,hsa-miR-4676-3p,hsa-miR-892c-3p,hsa-miR-1270,hsa-miR-620,hsa-miR-489-3p,hsa-miR-516b-5p,hsa-miR-576-5p,hsa-miR-579-3p,hsa-miR-664b-3p,hsa-…	4.55e-05	0.000125	29
AFDN	hsa-miR-205-5p,hsa-miR-21-5p,hsa-miR-590-5p,hsa-miR-130a-5p,hsa-miR-23a-3p,hsa-miR-23b-3p,hsa-miR-23c,hsa-miR-296-3p,hsa-miR-320a,hsa-miR-320b,hsa-miR-320c,hsa-miR-320d,hsa-miR-4429,hsa-miR-329-3p,hsa-miR-362-3p,hsa-miR-335-5p,hsa-miR-369-3p,hsa-miR-371a-5p,hsa-miR-377-3p,hsa-miR-409-3p,hsa-miR-410-3p,hsa-miR-450b-5p,hsa-miR-1270,hsa-miR-620,hsa-miR-1277-5p,hsa-miR-514a-3p,hsa-miR-514b-3p,hsa-miR…	4.55e-05	0.000125	27
SMC1A	hsa-miR-205-5p,hsa-miR-21-5p,hsa-miR-590-5p,hsa-miR-130a-5p,hsa-miR-23a-3p,hsa-miR-23b-3p,hsa-miR-23c,hsa-miR-296-3p,hsa-miR-320a,hsa-miR-320b,hsa-miR-320c,hsa-miR-320d,hsa-miR-4429,hsa-miR-329-3p,hsa-miR-362-3p,hsa-miR-335-5p,hsa-miR-362-5p,hsa-miR-371a-5p,hsa-miR-377-3p,hsa-miR-409-3p,hsa-miR-410-3p,hsa-miR-450b-5p,hsa-miR-489-3p,hsa-miR-509-3p,hsa-miR-514a-3p,hsa-miR-514b-3p,hsa-miR-576-5p,hsa…	4.55e-05	0.000125	24
ZNF518A	hsa-miR-205-5p,hsa-miR-130a-5p,hsa-miR-23a-3p,hsa-miR-23b-3p,hsa-miR-23c,hsa-miR-296-3p,hsa-miR-362-5p,hsa-miR-369-3p,hsa-miR-371a-5p,hsa-miR-374a-5p,hsa-miR-374b-5p,hsa-miR-377-3p,hsa-miR-409-3p,hsa-miR-410-3p,hsa-miR-450b-5p,hsa-miR-452-5p,hsa-miR-4676-3p,hsa-miR-892c-3p,hsa-miR-1270,hsa-miR-620,hsa-miR-489-3p,hsa-miR-514a-3p,hsa-miR-514b-3p,hsa-miR-516b-5p,hsa-miR-576-5p,hsa-miR-579-3p,hsa-miR…	4.59e-05	0.000125	25
C20orf24	hsa-miR-130a-5p,hsa-miR-23a-3p,hsa-miR-23b-3p,hsa-miR-23c,hsa-miR-329-3p,hsa-miR-362-3p,hsa-miR-335-5p,hsa-miR-369-3p,hsa-miR-377-3p,hsa-miR-409-3p,hsa-miR-1270,hsa-miR-620,hsa-miR-3617-5p,hsa-miR-641,hsa-miR-541-3p,hsa-miR-654-5p,hsa-miR-7-5p,hsa-miR-9-5p,hsa-miR-1271-5p,hsa-miR-96-5p,hsa-miR-141-3p,hsa-miR-200a-3p,hsa-miR-182-5p	4.61e-05	0.000126	25
UCHL5	hsa-miR-371a-5p,hsa-miR-377-3p,hsa-miR-450b-5p,hsa-miR-579-3p,hsa-miR-664b-3p,hsa-miR-584-5p,hsa-miR-129-5p,hsa-miR-3617-5p,hsa-miR-641,hsa-miR-7-5p,hsa-miR-888-5p,hsa-miR-889-3p,hsa-miR-132-3p,hsa-miR-212-3p,hsa-miR-137,hsa-miR-141-3p,hsa-miR-200a-3p,hsa-miR-196a-5p,hsa-miR-196b-5p	4.61e-05	0.000126	14
DOCK10	hsa-miR-130a-5p,hsa-miR-23a-3p,hsa-miR-23b-3p,hsa-miR-23c,hsa-miR-296-3p,hsa-miR-320a,hsa-miR-320b,hsa-miR-320c,hsa-miR-320d,hsa-miR-4429,hsa-miR-371a-5p,hsa-miR-374a-5p,hsa-miR-374b-5p,hsa-miR-409-3p,hsa-miR-410-3p,hsa-miR-450b-5p,hsa-miR-1277-5p,hsa-miR-541-3p,hsa-miR-654-5p,hsa-miR-889-3p,hsa-miR-944,hsa-miR-1271-5p,hsa-miR-96-5p,hsa-miR-141-3p,hsa-miR-200a-3p,hsa-miR-142-5p,hsa-miR-5590-3p,hs…	4.62e-05	0.000126	22
CHML	hsa-miR-205-5p,hsa-miR-130a-5p,hsa-miR-23a-3p,hsa-miR-23b-3p,hsa-miR-23c,hsa-miR-296-3p,hsa-miR-320a,hsa-miR-320b,hsa-miR-320c,hsa-miR-320d,hsa-miR-4429,hsa-miR-329-3p,hsa-miR-362-3p,hsa-miR-335-5p,hsa-miR-371a-5p,hsa-miR-409-3p,hsa-miR-410-3p,hsa-miR-450b-5p,hsa-miR-1270,hsa-miR-620,hsa-miR-489-3p,hsa-miR-496,hsa-miR-516b-5p,hsa-miR-576-5p,hsa-miR-579-3p,hsa-miR-664b-3p,hsa-miR-129-5p,hsa-miR-36…	4.68e-05	0.000127	23
KIF20B	hsa-miR-205-5p,hsa-miR-130a-5p,hsa-miR-23a-3p,hsa-miR-23b-3p,hsa-miR-23c,hsa-miR-329-3p,hsa-miR-362-3p,hsa-miR-335-5p,hsa-miR-369-3p,hsa-miR-374a-5p,hsa-miR-374b-5p,hsa-miR-409-3p,hsa-miR-410-3p,hsa-miR-1277-5p,hsa-miR-576-5p,hsa-miR-579-3p,hsa-miR-664b-3p,hsa-miR-129-5p,hsa-miR-3617-5p,hsa-miR-641,hsa-miR-541-3p,hsa-miR-654-5p,hsa-miR-758-3p,hsa-miR-889-3p,hsa-miR-142-5p,hsa-miR-5590-3p,hsa-miR-…	4.69e-05	0.000127	19
PAK2	hsa-miR-205-5p,hsa-miR-130a-5p,hsa-miR-23a-3p,hsa-miR-23b-3p,hsa-miR-23c,hsa-miR-320a,hsa-miR-320b,hsa-miR-320c,hsa-miR-320d,hsa-miR-4429,hsa-miR-329-3p,hsa-miR-362-3p,hsa-miR-335-5p,hsa-miR-369-3p,hsa-miR-371a-5p,hsa-miR-374a-5p,hsa-miR-374b-5p,hsa-miR-377-3p,hsa-miR-409-3p,hsa-miR-410-3p,hsa-miR-450b-5p,hsa-miR-452-5p,hsa-miR-4676-3p,hsa-miR-892c-3p,hsa-miR-489-3p,hsa-miR-496,hsa-miR-514a-3p,hs…	4.7e-05	0.000127	22
PTPN4	hsa-miR-21-5p,hsa-miR-590-5p,hsa-miR-296-3p,hsa-miR-320a,hsa-miR-320b,hsa-miR-320c,hsa-miR-320d,hsa-miR-4429,hsa-miR-329-3p,hsa-miR-362-3p,hsa-miR-362-5p,hsa-miR-369-3p,hsa-miR-374a-5p,hsa-miR-374b-5p,hsa-miR-377-3p,hsa-miR-409-3p,hsa-miR-410-3p,hsa-miR-450b-5p,hsa-miR-1270,hsa-miR-620,hsa-miR-489-3p,hsa-miR-1277-5p,hsa-miR-576-5p,hsa-miR-579-3p,hsa-miR-664b-3p,hsa-miR-584-5p,hsa-miR-129-5p,hsa-m…	4.7e-05	0.000127	25
SLK	hsa-miR-205-5p,hsa-miR-21-5p,hsa-miR-590-5p,hsa-miR-320a,hsa-miR-320b,hsa-miR-320c,hsa-miR-320d,hsa-miR-4429,hsa-miR-329-3p,hsa-miR-362-3p,hsa-miR-369-3p,hsa-miR-371a-5p,hsa-miR-374a-5p,hsa-miR-374b-5p,hsa-miR-377-3p,hsa-miR-410-3p,hsa-miR-450b-5p,hsa-miR-452-5p,hsa-miR-4676-3p,hsa-miR-892c-3p,hsa-miR-1270,hsa-miR-620,hsa-miR-489-3p,hsa-miR-1277-5p,hsa-miR-514a-3p,hsa-miR-514b-3p,hsa-miR-576-5p,h…	4.7e-05	0.000127	28
SGPP1	hsa-miR-2115-3p,hsa-miR-130a-5p,hsa-miR-23a-3p,hsa-miR-23b-3p,hsa-miR-23c,hsa-miR-362-5p,hsa-miR-369-3p,hsa-miR-371a-5p,hsa-miR-374a-5p,hsa-miR-374b-5p,hsa-miR-409-3p,hsa-miR-410-3p,hsa-miR-450b-5p,hsa-miR-452-5p,hsa-miR-4676-3p,hsa-miR-892c-3p,hsa-miR-489-3p,hsa-miR-1277-5p,hsa-miR-516b-5p,hsa-miR-576-5p,hsa-miR-579-3p,hsa-miR-664b-3p,hsa-miR-584-5p,hsa-miR-129-5p,hsa-miR-3617-5p,hsa-miR-641,hsa…	4.74e-05	0.000127	17
PIP5K1A	hsa-miR-205-5p,hsa-miR-130a-5p,hsa-miR-23a-3p,hsa-miR-23b-3p,hsa-miR-23c,hsa-miR-296-3p,hsa-miR-320a,hsa-miR-320b,hsa-miR-320c,hsa-miR-320d,hsa-miR-4429,hsa-miR-335-5p,hsa-miR-371a-5p,hsa-miR-409-3p,hsa-miR-452-5p,hsa-miR-4676-3p,hsa-miR-892c-3p,hsa-miR-1270,hsa-miR-620,hsa-miR-489-3p,hsa-miR-496,hsa-miR-1277-5p,hsa-miR-516b-5p,hsa-miR-579-3p,hsa-miR-664b-3p,hsa-miR-129-5p,hsa-miR-3617-5p,hsa-miR…	4.74e-05	0.000127	24
PPIP5K2	hsa-miR-205-5p,hsa-miR-130a-5p,hsa-miR-23a-3p,hsa-miR-23b-3p,hsa-miR-23c,hsa-miR-320a,hsa-miR-320b,hsa-miR-320c,hsa-miR-320d,hsa-miR-4429,hsa-miR-329-3p,hsa-miR-362-3p,hsa-miR-369-3p,hsa-miR-410-3p,hsa-miR-452-5p,hsa-miR-4676-3p,hsa-miR-892c-3p,hsa-miR-1277-5p,hsa-miR-516b-5p,hsa-miR-576-5p,hsa-miR-579-3p,hsa-miR-664b-3p,hsa-miR-584-5p,hsa-miR-129-5p,hsa-miR-3617-5p,hsa-miR-641,hsa-miR-541-3p,hsa…	4.74e-05	0.000127	27
TMC7	hsa-miR-205-5p,hsa-miR-21-5p,hsa-miR-590-5p,hsa-miR-329-3p,hsa-miR-362-3p,hsa-miR-369-3p,hsa-miR-371a-5p,hsa-miR-374a-5p,hsa-miR-374b-5p,hsa-miR-377-3p,hsa-miR-410-3p,hsa-miR-1270,hsa-miR-620,hsa-miR-489-3p,hsa-miR-1277-5p,hsa-miR-514a-3p,hsa-miR-514b-3p,hsa-miR-576-5p,hsa-miR-584-5p,hsa-miR-129-5p,hsa-miR-7-5p,hsa-miR-888-5p,hsa-miR-889-3p,hsa-miR-944,hsa-miR-137,hsa-miR-196a-5p,hsa-miR-196b-5p	4.83e-05	0.000129	19
WDR47	hsa-miR-130a-5p,hsa-miR-23a-3p,hsa-miR-23b-3p,hsa-miR-23c,hsa-miR-320a,hsa-miR-320b,hsa-miR-320c,hsa-miR-320d,hsa-miR-4429,hsa-miR-335-5p,hsa-miR-362-5p,hsa-miR-369-3p,hsa-miR-374a-5p,hsa-miR-374b-5p,hsa-miR-409-3p,hsa-miR-410-3p,hsa-miR-452-5p,hsa-miR-4676-3p,hsa-miR-892c-3p,hsa-miR-576-5p,hsa-miR-584-5p,hsa-miR-3617-5p,hsa-miR-641,hsa-miR-7-5p,hsa-miR-889-3p,hsa-miR-9-5p,hsa-miR-944,hsa-miR-127…	4.83e-05	0.000129	29
CHMP2B	hsa-miR-205-5p,hsa-miR-130a-5p,hsa-miR-23a-3p,hsa-miR-23b-3p,hsa-miR-23c,hsa-miR-320a,hsa-miR-320b,hsa-miR-320c,hsa-miR-320d,hsa-miR-4429,hsa-miR-369-3p,hsa-miR-374a-5p,hsa-miR-374b-5p,hsa-miR-409-3p,hsa-miR-410-3p,hsa-miR-450b-5p,hsa-miR-489-3p,hsa-miR-576-5p,hsa-miR-579-3p,hsa-miR-664b-3p,hsa-miR-584-5p,hsa-miR-129-5p,hsa-miR-3617-5p,hsa-miR-641,hsa-miR-889-3p,hsa-miR-944,hsa-miR-1271-5p,hsa-mi…	4.83e-05	0.000129	16
GOLGA8B	hsa-miR-130a-5p,hsa-miR-23a-3p,hsa-miR-23b-3p,hsa-miR-23c,hsa-miR-320a,hsa-miR-320b,hsa-miR-320c,hsa-miR-320d,hsa-miR-4429,hsa-miR-369-3p,hsa-miR-374a-5p,hsa-miR-374b-5p,hsa-miR-409-3p,hsa-miR-410-3p,hsa-miR-450b-5p,hsa-miR-1270,hsa-miR-620,hsa-miR-489-3p,hsa-miR-514a-3p,hsa-miR-514b-3p,hsa-miR-576-5p,hsa-miR-129-5p,hsa-miR-758-3p,hsa-miR-889-3p,hsa-miR-9-5p,hsa-miR-944,hsa-miR-1271-5p,hsa-miR-96…	4.83e-05	0.000129	12
RAPH1	hsa-miR-205-5p,hsa-miR-21-5p,hsa-miR-590-5p,hsa-miR-296-3p,hsa-miR-320a,hsa-miR-320b,hsa-miR-320c,hsa-miR-320d,hsa-miR-4429,hsa-miR-329-3p,hsa-miR-362-3p,hsa-miR-335-5p,hsa-miR-362-5p,hsa-miR-369-3p,hsa-miR-371a-5p,hsa-miR-374a-5p,hsa-miR-374b-5p,hsa-miR-377-3p,hsa-miR-409-3p,hsa-miR-410-3p,hsa-miR-450b-5p,hsa-miR-1270,hsa-miR-620,hsa-miR-489-3p,hsa-miR-496,hsa-miR-1277-5p,hsa-miR-514a-3p,hsa-miR…	4.85e-05	0.000129	29
CALD1	hsa-miR-205-5p,hsa-miR-21-5p,hsa-miR-590-5p,hsa-miR-296-3p,hsa-miR-320a,hsa-miR-320b,hsa-miR-320c,hsa-miR-320d,hsa-miR-4429,hsa-miR-369-3p,hsa-miR-374a-5p,hsa-miR-374b-5p,hsa-miR-377-3p,hsa-miR-409-3p,hsa-miR-410-3p,hsa-miR-450b-5p,hsa-miR-489-3p,hsa-miR-496,hsa-miR-1277-5p,hsa-miR-516b-5p,hsa-miR-576-5p,hsa-miR-579-3p,hsa-miR-664b-3p,hsa-miR-3617-5p,hsa-miR-641,hsa-miR-7-5p,hsa-miR-758-3p,hsa-mi…	4.97e-05	0.000131	25
TACC1	hsa-miR-205-5p,hsa-miR-21-5p,hsa-miR-590-5p,hsa-miR-130a-5p,hsa-miR-23a-3p,hsa-miR-23b-3p,hsa-miR-23c,hsa-miR-320a,hsa-miR-320b,hsa-miR-320c,hsa-miR-320d,hsa-miR-4429,hsa-miR-329-3p,hsa-miR-362-3p,hsa-miR-335-5p,hsa-miR-362-5p,hsa-miR-369-3p,hsa-miR-371a-5p,hsa-miR-374a-5p,hsa-miR-374b-5p,hsa-miR-377-3p,hsa-miR-409-3p,hsa-miR-410-3p,hsa-miR-452-5p,hsa-miR-4676-3p,hsa-miR-892c-3p,hsa-miR-1270,hsa-…	5.09e-05	0.000134	25
FBXO33	hsa-miR-21-5p,hsa-miR-590-5p,hsa-miR-2115-3p,hsa-miR-130a-5p,hsa-miR-23a-3p,hsa-miR-23b-3p,hsa-miR-23c,hsa-miR-320a,hsa-miR-320b,hsa-miR-320c,hsa-miR-320d,hsa-miR-4429,hsa-miR-329-3p,hsa-miR-362-3p,hsa-miR-362-5p,hsa-miR-369-3p,hsa-miR-374a-5p,hsa-miR-374b-5p,hsa-miR-377-3p,hsa-miR-409-3p,hsa-miR-410-3p,hsa-miR-450b-5p,hsa-miR-1270,hsa-miR-620,hsa-miR-1277-5p,hsa-miR-516b-5p,hsa-miR-576-5p,hsa-mi…	5.15e-05	0.000135	15
POLK	hsa-miR-205-5p,hsa-miR-130a-5p,hsa-miR-23a-3p,hsa-miR-23b-3p,hsa-miR-23c,hsa-miR-320a,hsa-miR-320b,hsa-miR-320c,hsa-miR-320d,hsa-miR-4429,hsa-miR-362-5p,hsa-miR-369-3p,hsa-miR-374a-5p,hsa-miR-374b-5p,hsa-miR-377-3p,hsa-miR-409-3p,hsa-miR-410-3p,hsa-miR-1270,hsa-miR-620,hsa-miR-496,hsa-miR-1277-5p,hsa-miR-509-3p,hsa-miR-514a-3p,hsa-miR-514b-3p,hsa-miR-576-5p,hsa-miR-3617-5p,hsa-miR-641,hsa-miR-889…	5.24e-05	0.000137	27
TIFA	hsa-miR-130a-5p,hsa-miR-23a-3p,hsa-miR-23b-3p,hsa-miR-23c,hsa-miR-296-3p,hsa-miR-329-3p,hsa-miR-362-3p,hsa-miR-335-5p,hsa-miR-369-3p,hsa-miR-371a-5p,hsa-miR-374a-5p,hsa-miR-374b-5p,hsa-miR-409-3p,hsa-miR-410-3p,hsa-miR-1270,hsa-miR-620,hsa-miR-496,hsa-miR-1277-5p,hsa-miR-576-5p,hsa-miR-579-3p,hsa-miR-664b-3p,hsa-miR-129-5p,hsa-miR-3617-5p,hsa-miR-641,hsa-miR-758-3p,hsa-miR-889-3p,hsa-miR-132-3p,h…	5.24e-05	0.000137	14
PRDM10	hsa-miR-130a-5p,hsa-miR-23a-3p,hsa-miR-23b-3p,hsa-miR-23c,hsa-miR-296-3p,hsa-miR-320a,hsa-miR-320b,hsa-miR-320c,hsa-miR-320d,hsa-miR-4429,hsa-miR-335-5p,hsa-miR-362-5p,hsa-miR-371a-5p,hsa-miR-377-3p,hsa-miR-409-3p,hsa-miR-489-3p,hsa-miR-1277-5p,hsa-miR-576-5p,hsa-miR-579-3p,hsa-miR-664b-3p,hsa-miR-758-3p,hsa-miR-888-5p,hsa-miR-889-3p,hsa-miR-944,hsa-miR-1271-5p,hsa-miR-96-5p,hsa-miR-132-3p,hsa-mi…	5.27e-05	0.000138	24
NAA50	hsa-miR-205-5p,hsa-miR-21-5p,hsa-miR-590-5p,hsa-miR-130a-5p,hsa-miR-23a-3p,hsa-miR-23b-3p,hsa-miR-23c,hsa-miR-320a,hsa-miR-320b,hsa-miR-320c,hsa-miR-320d,hsa-miR-4429,hsa-miR-329-3p,hsa-miR-362-3p,hsa-miR-335-5p,hsa-miR-362-5p,hsa-miR-371a-5p,hsa-miR-374a-5p,hsa-miR-374b-5p,hsa-miR-409-3p,hsa-miR-410-3p,hsa-miR-1270,hsa-miR-620,hsa-miR-489-3p,hsa-miR-496,hsa-miR-514a-3p,hsa-miR-514b-3p,hsa-miR-51…	5.28e-05	0.000138	19
PPM1H	hsa-miR-205-5p,hsa-miR-21-5p,hsa-miR-590-5p,hsa-miR-130a-5p,hsa-miR-23a-3p,hsa-miR-23b-3p,hsa-miR-23c,hsa-miR-320a,hsa-miR-320b,hsa-miR-320c,hsa-miR-320d,hsa-miR-4429,hsa-miR-329-3p,hsa-miR-362-3p,hsa-miR-335-5p,hsa-miR-369-3p,hsa-miR-371a-5p,hsa-miR-374a-5p,hsa-miR-374b-5p,hsa-miR-409-3p,hsa-miR-410-3p,hsa-miR-452-5p,hsa-miR-4676-3p,hsa-miR-892c-3p,hsa-miR-489-3p,hsa-miR-509-3p,hsa-miR-514a-3p,h…	5.28e-05	0.000138	13
PMEPA1	hsa-miR-205-5p,hsa-miR-21-5p,hsa-miR-590-5p,hsa-miR-130a-5p,hsa-miR-23a-3p,hsa-miR-23b-3p,hsa-miR-23c,hsa-miR-320a,hsa-miR-320b,hsa-miR-320c,hsa-miR-320d,hsa-miR-4429,hsa-miR-329-3p,hsa-miR-362-3p,hsa-miR-335-5p,hsa-miR-369-3p,hsa-miR-371a-5p,hsa-miR-374a-5p,hsa-miR-374b-5p,hsa-miR-410-3p,hsa-miR-450b-5p,hsa-miR-489-3p,hsa-miR-509-3p,hsa-miR-516b-5p,hsa-miR-576-5p,hsa-miR-579-3p,hsa-miR-664b-3p,h…	5.29e-05	0.000138	21
ZNF326	hsa-miR-205-5p,hsa-miR-21-5p,hsa-miR-590-5p,hsa-miR-130a-5p,hsa-miR-23a-3p,hsa-miR-23b-3p,hsa-miR-23c,hsa-miR-320a,hsa-miR-320b,hsa-miR-320c,hsa-miR-320d,hsa-miR-4429,hsa-miR-335-5p,hsa-miR-362-5p,hsa-miR-369-3p,hsa-miR-409-3p,hsa-miR-410-3p,hsa-miR-452-5p,hsa-miR-4676-3p,hsa-miR-892c-3p,hsa-miR-489-3p,hsa-miR-496,hsa-miR-514a-3p,hsa-miR-514b-3p,hsa-miR-579-3p,hsa-miR-664b-3p,hsa-miR-758-3p,hsa-m…	5.41e-05	0.00014	23
SOCS6	hsa-miR-205-5p,hsa-miR-21-5p,hsa-miR-590-5p,hsa-miR-130a-5p,hsa-miR-23a-3p,hsa-miR-23b-3p,hsa-miR-23c,hsa-miR-296-3p,hsa-miR-329-3p,hsa-miR-362-3p,hsa-miR-335-5p,hsa-miR-369-3p,hsa-miR-374a-5p,hsa-miR-374b-5p,hsa-miR-377-3p,hsa-miR-409-3p,hsa-miR-410-3p,hsa-miR-450b-5p,hsa-miR-489-3p,hsa-miR-514a-3p,hsa-miR-514b-3p,hsa-miR-516b-5p,hsa-miR-576-5p,hsa-miR-579-3p,hsa-miR-664b-3p,hsa-miR-584-5p,hsa-m…	5.41e-05	0.00014	25
ZBTB8B	hsa-miR-335-5p,hsa-miR-374a-5p,hsa-miR-374b-5p,hsa-miR-409-3p,hsa-miR-410-3p,hsa-miR-129-5p,hsa-miR-132-3p,hsa-miR-212-3p,hsa-miR-141-3p,hsa-miR-200a-3p,hsa-miR-196a-5p,hsa-miR-196b-5p	5.44e-05	0.00014	15
ATP6V1A	hsa-miR-205-5p,hsa-miR-21-5p,hsa-miR-590-5p,hsa-miR-296-3p,hsa-miR-320a,hsa-miR-320b,hsa-miR-320c,hsa-miR-320d,hsa-miR-4429,hsa-miR-329-3p,hsa-miR-362-3p,hsa-miR-335-5p,hsa-miR-362-5p,hsa-miR-369-3p,hsa-miR-371a-5p,hsa-miR-377-3p,hsa-miR-409-3p,hsa-miR-410-3p,hsa-miR-450b-5p,hsa-miR-452-5p,hsa-miR-4676-3p,hsa-miR-892c-3p,hsa-miR-489-3p,hsa-miR-496,hsa-miR-1277-5p,hsa-miR-509-3p,hsa-miR-579-3p,hsa…	5.48e-05	0.000141	22
EPAS1	hsa-miR-205-5p,hsa-miR-21-5p,hsa-miR-590-5p,hsa-miR-2115-3p,hsa-miR-130a-5p,hsa-miR-23a-3p,hsa-miR-23b-3p,hsa-miR-23c,hsa-miR-296-3p,hsa-miR-320a,hsa-miR-320b,hsa-miR-320c,hsa-miR-320d,hsa-miR-4429,hsa-miR-329-3p,hsa-miR-362-3p,hsa-miR-369-3p,hsa-miR-374a-5p,hsa-miR-374b-5p,hsa-miR-377-3p,hsa-miR-409-3p,hsa-miR-410-3p,hsa-miR-450b-5p,hsa-miR-514a-3p,hsa-miR-514b-3p,hsa-miR-516b-5p,hsa-miR-576-5p,…	5.48e-05	0.000141	23
FAR1	hsa-miR-205-5p,hsa-miR-130a-5p,hsa-miR-23a-3p,hsa-miR-23b-3p,hsa-miR-23c,hsa-miR-320a,hsa-miR-320b,hsa-miR-320c,hsa-miR-320d,hsa-miR-4429,hsa-miR-329-3p,hsa-miR-362-3p,hsa-miR-362-5p,hsa-miR-369-3p,hsa-miR-371a-5p,hsa-miR-374a-5p,hsa-miR-374b-5p,hsa-miR-377-3p,hsa-miR-409-3p,hsa-miR-410-3p,hsa-miR-452-5p,hsa-miR-4676-3p,hsa-miR-892c-3p,hsa-miR-1270,hsa-miR-620,hsa-miR-489-3p,hsa-miR-496,hsa-miR-1…	5.52e-05	0.000142	21
TFAM	hsa-miR-2115-3p,hsa-miR-130a-5p,hsa-miR-23a-3p,hsa-miR-23b-3p,hsa-miR-23c,hsa-miR-320a,hsa-miR-320b,hsa-miR-320c,hsa-miR-320d,hsa-miR-4429,hsa-miR-329-3p,hsa-miR-362-3p,hsa-miR-335-5p,hsa-miR-362-5p,hsa-miR-369-3p,hsa-miR-374a-5p,hsa-miR-374b-5p,hsa-miR-377-3p,hsa-miR-409-3p,hsa-miR-410-3p,hsa-miR-450b-5p,hsa-miR-452-5p,hsa-miR-4676-3p,hsa-miR-892c-3p,hsa-miR-1270,hsa-miR-620,hsa-miR-1277-5p,hsa-…	5.64e-05	0.000144	16
DCAF16	hsa-miR-296-3p,hsa-miR-320a,hsa-miR-320b,hsa-miR-320c,hsa-miR-320d,hsa-miR-4429,hsa-miR-329-3p,hsa-miR-362-3p,hsa-miR-369-3p,hsa-miR-371a-5p,hsa-miR-409-3p,hsa-miR-410-3p,hsa-miR-452-5p,hsa-miR-4676-3p,hsa-miR-892c-3p,hsa-miR-496,hsa-miR-514a-3p,hsa-miR-514b-3p,hsa-miR-576-5p,hsa-miR-579-3p,hsa-miR-664b-3p,hsa-miR-584-5p,hsa-miR-129-5p,hsa-miR-3617-5p,hsa-miR-641,hsa-miR-541-3p,hsa-miR-654-5p,hsa…	5.64e-05	0.000144	17
TBL1XR1	hsa-miR-205-5p,hsa-miR-21-5p,hsa-miR-590-5p,hsa-miR-2115-3p,hsa-miR-320a,hsa-miR-320b,hsa-miR-320c,hsa-miR-320d,hsa-miR-4429,hsa-miR-362-5p,hsa-miR-369-3p,hsa-miR-371a-5p,hsa-miR-374a-5p,hsa-miR-374b-5p,hsa-miR-377-3p,hsa-miR-409-3p,hsa-miR-410-3p,hsa-miR-450b-5p,hsa-miR-489-3p,hsa-miR-496,hsa-miR-1277-5p,hsa-miR-514a-3p,hsa-miR-514b-3p,hsa-miR-576-5p,hsa-miR-579-3p,hsa-miR-664b-3p,hsa-miR-584-5p…	5.65e-05	0.000144	21
PPP1CB	hsa-miR-21-5p,hsa-miR-590-5p,hsa-miR-130a-5p,hsa-miR-23a-3p,hsa-miR-23b-3p,hsa-miR-23c,hsa-miR-320a,hsa-miR-320b,hsa-miR-320c,hsa-miR-320d,hsa-miR-4429,hsa-miR-329-3p,hsa-miR-362-3p,hsa-miR-335-5p,hsa-miR-362-5p,hsa-miR-369-3p,hsa-miR-371a-5p,hsa-miR-374a-5p,hsa-miR-374b-5p,hsa-miR-409-3p,hsa-miR-410-3p,hsa-miR-450b-5p,hsa-miR-1270,hsa-miR-620,hsa-miR-489-3p,hsa-miR-496,hsa-miR-509-3p,hsa-miR-514…	5.78e-05	0.000147	13
ZNF507	hsa-miR-205-5p,hsa-miR-2115-3p,hsa-miR-130a-5p,hsa-miR-23a-3p,hsa-miR-23b-3p,hsa-miR-23c,hsa-miR-296-3p,hsa-miR-320a,hsa-miR-320b,hsa-miR-320c,hsa-miR-320d,hsa-miR-4429,hsa-miR-335-5p,hsa-miR-362-5p,hsa-miR-369-3p,hsa-miR-371a-5p,hsa-miR-374a-5p,hsa-miR-374b-5p,hsa-miR-409-3p,hsa-miR-410-3p,hsa-miR-452-5p,hsa-miR-4676-3p,hsa-miR-892c-3p,hsa-miR-1270,hsa-miR-620,hsa-miR-496,hsa-miR-1277-5p,hsa-miR…	5.78e-05	0.000147	28
KLF12	hsa-miR-205-5p,hsa-miR-21-5p,hsa-miR-590-5p,hsa-miR-130a-5p,hsa-miR-23a-3p,hsa-miR-23b-3p,hsa-miR-23c,hsa-miR-296-3p,hsa-miR-320a,hsa-miR-320b,hsa-miR-320c,hsa-miR-320d,hsa-miR-4429,hsa-miR-329-3p,hsa-miR-362-3p,hsa-miR-335-5p,hsa-miR-362-5p,hsa-miR-369-3p,hsa-miR-374a-5p,hsa-miR-374b-5p,hsa-miR-409-3p,hsa-miR-410-3p,hsa-miR-450b-5p,hsa-miR-452-5p,hsa-miR-4676-3p,hsa-miR-892c-3p,hsa-miR-1270,hsa-…	5.85e-05	0.000148	26
ZFYVE16	hsa-miR-205-5p,hsa-miR-21-5p,hsa-miR-590-5p,hsa-miR-320a,hsa-miR-320b,hsa-miR-320c,hsa-miR-320d,hsa-miR-4429,hsa-miR-362-5p,hsa-miR-369-3p,hsa-miR-371a-5p,hsa-miR-374a-5p,hsa-miR-374b-5p,hsa-miR-409-3p,hsa-miR-410-3p,hsa-miR-452-5p,hsa-miR-4676-3p,hsa-miR-892c-3p,hsa-miR-1277-5p,hsa-miR-576-5p,hsa-miR-579-3p,hsa-miR-664b-3p,hsa-miR-129-5p,hsa-miR-758-3p,hsa-miR-889-3p,hsa-miR-9-3p,hsa-miR-9-5p,hs…	6.03e-05	0.000153	27
AKAP2	hsa-miR-205-5p,hsa-miR-21-5p,hsa-miR-590-5p,hsa-miR-130a-5p,hsa-miR-23a-3p,hsa-miR-23b-3p,hsa-miR-23c,hsa-miR-320a,hsa-miR-320b,hsa-miR-320c,hsa-miR-320d,hsa-miR-4429,hsa-miR-329-3p,hsa-miR-362-3p,hsa-miR-335-5p,hsa-miR-362-5p,hsa-miR-369-3p,hsa-miR-371a-5p,hsa-miR-374a-5p,hsa-miR-374b-5p,hsa-miR-410-3p,hsa-miR-450b-5p,hsa-miR-452-5p,hsa-miR-4676-3p,hsa-miR-892c-3p,hsa-miR-1270,hsa-miR-620,hsa-mi…	6.04e-05	0.000153	26
MXD1	hsa-miR-205-5p,hsa-miR-21-5p,hsa-miR-590-5p,hsa-miR-2115-3p,hsa-miR-320a,hsa-miR-320b,hsa-miR-320c,hsa-miR-320d,hsa-miR-4429,hsa-miR-329-3p,hsa-miR-362-3p,hsa-miR-335-5p,hsa-miR-362-5p,hsa-miR-371a-5p,hsa-miR-374a-5p,hsa-miR-374b-5p,hsa-miR-409-3p,hsa-miR-410-3p,hsa-miR-452-5p,hsa-miR-4676-3p,hsa-miR-892c-3p,hsa-miR-1270,hsa-miR-620,hsa-miR-489-3p,hsa-miR-509-3p,hsa-miR-514a-3p,hsa-miR-514b-3p,hs…	6.04e-05	0.000153	25
COMMD8	hsa-miR-21-5p,hsa-miR-590-5p,hsa-miR-329-3p,hsa-miR-362-3p,hsa-miR-369-3p,hsa-miR-371a-5p,hsa-miR-374a-5p,hsa-miR-374b-5p,hsa-miR-377-3p,hsa-miR-409-3p,hsa-miR-410-3p,hsa-miR-1277-5p,hsa-miR-579-3p,hsa-miR-664b-3p,hsa-miR-3617-5p,hsa-miR-641,hsa-miR-889-3p,hsa-miR-944,hsa-miR-132-3p,hsa-miR-212-3p,hsa-miR-137,hsa-miR-154-5p	6.05e-05	0.000153	18
ARHGAP5	hsa-miR-21-5p,hsa-miR-590-5p,hsa-miR-130a-5p,hsa-miR-23a-3p,hsa-miR-23b-3p,hsa-miR-23c,hsa-miR-320a,hsa-miR-320b,hsa-miR-320c,hsa-miR-320d,hsa-miR-4429,hsa-miR-335-5p,hsa-miR-362-5p,hsa-miR-369-3p,hsa-miR-371a-5p,hsa-miR-374a-5p,hsa-miR-374b-5p,hsa-miR-409-3p,hsa-miR-410-3p,hsa-miR-450b-5p,hsa-miR-1270,hsa-miR-620,hsa-miR-496,hsa-miR-1277-5p,hsa-miR-514a-3p,hsa-miR-514b-3p,hsa-miR-516b-5p,hsa-miR…	6.12e-05	0.000154	28
RUNX1	hsa-miR-21-5p,hsa-miR-590-5p,hsa-miR-2115-3p,hsa-miR-130a-5p,hsa-miR-23a-3p,hsa-miR-23b-3p,hsa-miR-23c,hsa-miR-320a,hsa-miR-320b,hsa-miR-320c,hsa-miR-320d,hsa-miR-4429,hsa-miR-329-3p,hsa-miR-362-3p,hsa-miR-362-5p,hsa-miR-371a-5p,hsa-miR-374a-5p,hsa-miR-374b-5p,hsa-miR-377-3p,hsa-miR-410-3p,hsa-miR-450b-5p,hsa-miR-452-5p,hsa-miR-4676-3p,hsa-miR-892c-3p,hsa-miR-489-3p,hsa-miR-1277-5p,hsa-miR-509-3p…	6.12e-05	0.000154	27
ZNF267	hsa-miR-130a-5p,hsa-miR-23a-3p,hsa-miR-23b-3p,hsa-miR-23c,hsa-miR-296-3p,hsa-miR-320a,hsa-miR-320b,hsa-miR-320c,hsa-miR-320d,hsa-miR-4429,hsa-miR-369-3p,hsa-miR-371a-5p,hsa-miR-409-3p,hsa-miR-410-3p,hsa-miR-579-3p,hsa-miR-664b-3p,hsa-miR-584-5p,hsa-miR-3617-5p,hsa-miR-641,hsa-miR-889-3p,hsa-miR-944,hsa-miR-1271-5p,hsa-miR-96-5p,hsa-miR-137,hsa-miR-142-5p,hsa-miR-5590-3p,hsa-miR-154-5p,hsa-miR-182…	6.19e-05	0.000155	21
CSPP1	hsa-miR-205-5p,hsa-miR-369-3p,hsa-miR-374a-5p,hsa-miR-374b-5p,hsa-miR-377-3p,hsa-miR-410-3p,hsa-miR-489-3p,hsa-miR-516b-5p,hsa-miR-579-3p,hsa-miR-664b-3p,hsa-miR-584-5p,hsa-miR-129-5p,hsa-miR-3617-5p,hsa-miR-641,hsa-miR-889-3p,hsa-miR-1271-5p,hsa-miR-96-5p,hsa-miR-135a-5p,hsa-miR-135b-5p,hsa-miR-142-5p,hsa-miR-5590-3p,hsa-miR-154-5p,hsa-miR-182-5p,hsa-miR-196a-5p,hsa-miR-196b-5p	6.19e-05	0.000155	23
PLS1	hsa-miR-2115-3p,hsa-miR-320a,hsa-miR-320b,hsa-miR-320c,hsa-miR-320d,hsa-miR-4429,hsa-miR-329-3p,hsa-miR-362-3p,hsa-miR-369-3p,hsa-miR-374a-5p,hsa-miR-374b-5p,hsa-miR-377-3p,hsa-miR-409-3p,hsa-miR-410-3p,hsa-miR-1270,hsa-miR-620,hsa-miR-489-3p,hsa-miR-496,hsa-miR-1277-5p,hsa-miR-516b-5p,hsa-miR-576-5p,hsa-miR-579-3p,hsa-miR-664b-3p,hsa-miR-129-5p,hsa-miR-7-5p,hsa-miR-889-3p,hsa-miR-944,hsa-miR-132…	6.26e-05	0.000156	11
SLC39A8	hsa-miR-130a-5p,hsa-miR-23a-3p,hsa-miR-23b-3p,hsa-miR-23c,hsa-miR-329-3p,hsa-miR-362-3p,hsa-miR-362-5p,hsa-miR-369-3p,hsa-miR-371a-5p,hsa-miR-374a-5p,hsa-miR-374b-5p,hsa-miR-377-3p,hsa-miR-410-3p,hsa-miR-450b-5p,hsa-miR-452-5p,hsa-miR-4676-3p,hsa-miR-892c-3p,hsa-miR-1270,hsa-miR-620,hsa-miR-516b-5p,hsa-miR-576-5p,hsa-miR-579-3p,hsa-miR-664b-3p,hsa-miR-129-5p,hsa-miR-758-3p,hsa-miR-760,hsa-miR-9-5…	6.26e-05	0.000156	14
MTF2	hsa-miR-130a-5p,hsa-miR-23a-3p,hsa-miR-23b-3p,hsa-miR-23c,hsa-miR-320a,hsa-miR-320b,hsa-miR-320c,hsa-miR-320d,hsa-miR-4429,hsa-miR-329-3p,hsa-miR-362-3p,hsa-miR-335-5p,hsa-miR-377-3p,hsa-miR-409-3p,hsa-miR-410-3p,hsa-miR-452-5p,hsa-miR-4676-3p,hsa-miR-892c-3p,hsa-miR-1277-5p,hsa-miR-514a-3p,hsa-miR-514b-3p,hsa-miR-576-5p,hsa-miR-579-3p,hsa-miR-664b-3p,hsa-miR-129-5p,hsa-miR-888-5p,hsa-miR-889-3p,…	6.26e-05	0.000156	22
ZNF175	hsa-miR-296-3p,hsa-miR-329-3p,hsa-miR-362-3p,hsa-miR-362-5p,hsa-miR-369-3p,hsa-miR-374a-5p,hsa-miR-374b-5p,hsa-miR-377-3p,hsa-miR-410-3p,hsa-miR-1270,hsa-miR-620,hsa-miR-1277-5p,hsa-miR-579-3p,hsa-miR-664b-3p,hsa-miR-889-3p,hsa-miR-1271-5p,hsa-miR-96-5p,hsa-miR-142-5p,hsa-miR-5590-3p,hsa-miR-182-5p	6.28e-05	0.000156	23
CHD7	hsa-miR-205-5p,hsa-miR-21-5p,hsa-miR-590-5p,hsa-miR-130a-5p,hsa-miR-23a-3p,hsa-miR-23b-3p,hsa-miR-23c,hsa-miR-329-3p,hsa-miR-362-3p,hsa-miR-335-5p,hsa-miR-369-3p,hsa-miR-371a-5p,hsa-miR-374a-5p,hsa-miR-374b-5p,hsa-miR-377-3p,hsa-miR-410-3p,hsa-miR-452-5p,hsa-miR-4676-3p,hsa-miR-892c-3p,hsa-miR-1270,hsa-miR-620,hsa-miR-514a-3p,hsa-miR-514b-3p,hsa-miR-584-5p,hsa-miR-129-5p,hsa-miR-3617-5p,hsa-miR-6…	6.29e-05	0.000156	20
SATB1	hsa-miR-21-5p,hsa-miR-590-5p,hsa-miR-2115-3p,hsa-miR-130a-5p,hsa-miR-23a-3p,hsa-miR-23b-3p,hsa-miR-23c,hsa-miR-329-3p,hsa-miR-362-3p,hsa-miR-335-5p,hsa-miR-362-5p,hsa-miR-369-3p,hsa-miR-374a-5p,hsa-miR-374b-5p,hsa-miR-410-3p,hsa-miR-450b-5p,hsa-miR-576-5p,hsa-miR-579-3p,hsa-miR-664b-3p,hsa-miR-584-5p,hsa-miR-129-5p,hsa-miR-3617-5p,hsa-miR-641,hsa-miR-7-5p,hsa-miR-758-3p,hsa-miR-889-3p,hsa-miR-9-5…	6.29e-05	0.000156	23
PELI1	hsa-miR-21-5p,hsa-miR-590-5p,hsa-miR-362-5p,hsa-miR-369-3p,hsa-miR-371a-5p,hsa-miR-374a-5p,hsa-miR-374b-5p,hsa-miR-377-3p,hsa-miR-409-3p,hsa-miR-410-3p,hsa-miR-450b-5p,hsa-miR-489-3p,hsa-miR-496,hsa-miR-1277-5p,hsa-miR-509-3p,hsa-miR-516b-5p,hsa-miR-576-5p,hsa-miR-579-3p,hsa-miR-664b-3p,hsa-miR-129-5p,hsa-miR-3617-5p,hsa-miR-641,hsa-miR-541-3p,hsa-miR-654-5p,hsa-miR-760,hsa-miR-889-3p,hsa-miR-132…	6.29e-05	0.000156	21
METTL9	hsa-miR-205-5p,hsa-miR-130a-5p,hsa-miR-23a-3p,hsa-miR-23b-3p,hsa-miR-23c,hsa-miR-329-3p,hsa-miR-362-3p,hsa-miR-369-3p,hsa-miR-409-3p,hsa-miR-410-3p,hsa-miR-450b-5p,hsa-miR-1270,hsa-miR-620,hsa-miR-509-3p,hsa-miR-514a-3p,hsa-miR-514b-3p,hsa-miR-576-5p,hsa-miR-579-3p,hsa-miR-664b-3p,hsa-miR-584-5p,hsa-miR-129-5p,hsa-miR-3617-5p,hsa-miR-641,hsa-miR-541-3p,hsa-miR-654-5p,hsa-miR-7-5p,hsa-miR-758-3p,h…	6.37e-05	0.000157	11
MRPL42	hsa-miR-205-5p,hsa-miR-296-3p,hsa-miR-320a,hsa-miR-320b,hsa-miR-320c,hsa-miR-320d,hsa-miR-4429,hsa-miR-329-3p,hsa-miR-362-3p,hsa-miR-369-3p,hsa-miR-371a-5p,hsa-miR-374a-5p,hsa-miR-374b-5p,hsa-miR-377-3p,hsa-miR-410-3p,hsa-miR-450b-5p,hsa-miR-452-5p,hsa-miR-4676-3p,hsa-miR-892c-3p,hsa-miR-1270,hsa-miR-620,hsa-miR-1277-5p,hsa-miR-576-5p,hsa-miR-129-5p,hsa-miR-3617-5p,hsa-miR-641,hsa-miR-758-3p,hsa-…	6.37e-05	0.000157	17
RPL15	hsa-miR-205-5p,hsa-miR-21-5p,hsa-miR-590-5p,hsa-miR-130a-5p,hsa-miR-23a-3p,hsa-miR-23b-3p,hsa-miR-23c,hsa-miR-296-3p,hsa-miR-320a,hsa-miR-320b,hsa-miR-320c,hsa-miR-320d,hsa-miR-4429,hsa-miR-329-3p,hsa-miR-362-3p,hsa-miR-335-5p,hsa-miR-371a-5p,hsa-miR-377-3p,hsa-miR-489-3p,hsa-miR-496,hsa-miR-514a-3p,hsa-miR-514b-3p,hsa-miR-576-5p,hsa-miR-584-5p,hsa-miR-129-5p,hsa-miR-3617-5p,hsa-miR-641,hsa-miR-7…	6.37e-05	0.000157	27
GPBP1	hsa-miR-205-5p,hsa-miR-130a-5p,hsa-miR-23a-3p,hsa-miR-23b-3p,hsa-miR-23c,hsa-miR-320a,hsa-miR-320b,hsa-miR-320c,hsa-miR-320d,hsa-miR-4429,hsa-miR-329-3p,hsa-miR-362-3p,hsa-miR-377-3p,hsa-miR-409-3p,hsa-miR-450b-5p,hsa-miR-496,hsa-miR-576-5p,hsa-miR-579-3p,hsa-miR-664b-3p,hsa-miR-584-5p,hsa-miR-129-5p,hsa-miR-3617-5p,hsa-miR-641,hsa-miR-7-5p,hsa-miR-9-3p,hsa-miR-944,hsa-miR-1271-5p,hsa-miR-96-5p,h…	6.37e-05	0.000157	13
BNIP3L	hsa-miR-205-5p,hsa-miR-2115-3p,hsa-miR-130a-5p,hsa-miR-23a-3p,hsa-miR-23b-3p,hsa-miR-23c,hsa-miR-320a,hsa-miR-320b,hsa-miR-320c,hsa-miR-320d,hsa-miR-4429,hsa-miR-329-3p,hsa-miR-362-3p,hsa-miR-335-5p,hsa-miR-362-5p,hsa-miR-369-3p,hsa-miR-371a-5p,hsa-miR-374a-5p,hsa-miR-374b-5p,hsa-miR-377-3p,hsa-miR-409-3p,hsa-miR-410-3p,hsa-miR-452-5p,hsa-miR-4676-3p,hsa-miR-892c-3p,hsa-miR-496,hsa-miR-576-5p,hsa…	6.4e-05	0.000157	16
AZIN1	hsa-miR-205-5p,hsa-miR-21-5p,hsa-miR-590-5p,hsa-miR-130a-5p,hsa-miR-23a-3p,hsa-miR-23b-3p,hsa-miR-23c,hsa-miR-296-3p,hsa-miR-320a,hsa-miR-320b,hsa-miR-320c,hsa-miR-320d,hsa-miR-4429,hsa-miR-329-3p,hsa-miR-362-3p,hsa-miR-362-5p,hsa-miR-369-3p,hsa-miR-371a-5p,hsa-miR-377-3p,hsa-miR-409-3p,hsa-miR-450b-5p,hsa-miR-509-3p,hsa-miR-516b-5p,hsa-miR-576-5p,hsa-miR-129-5p,hsa-miR-3617-5p,hsa-miR-641,hsa-mi…	6.47e-05	0.000158	23
SKA2	hsa-miR-205-5p,hsa-miR-130a-5p,hsa-miR-23a-3p,hsa-miR-23b-3p,hsa-miR-23c,hsa-miR-296-3p,hsa-miR-320a,hsa-miR-320b,hsa-miR-320c,hsa-miR-320d,hsa-miR-4429,hsa-miR-329-3p,hsa-miR-362-3p,hsa-miR-335-5p,hsa-miR-362-5p,hsa-miR-371a-5p,hsa-miR-374a-5p,hsa-miR-374b-5p,hsa-miR-409-3p,hsa-miR-410-3p,hsa-miR-514a-3p,hsa-miR-514b-3p,hsa-miR-516b-5p,hsa-miR-576-5p,hsa-miR-579-3p,hsa-miR-664b-3p,hsa-miR-3617-5…	6.47e-05	0.000158	19
CENPS	hsa-miR-205-5p,hsa-miR-329-3p,hsa-miR-362-3p,hsa-miR-377-3p,hsa-miR-450b-5p,hsa-miR-1270,hsa-miR-620,hsa-miR-496,hsa-miR-516b-5p,hsa-miR-129-5p,hsa-miR-9-5p,hsa-miR-1271-5p,hsa-miR-96-5p,hsa-miR-182-5p	6.48e-05	0.000158	27
TRIM52	hsa-miR-320a,hsa-miR-320b,hsa-miR-320c,hsa-miR-320d,hsa-miR-4429,hsa-miR-450b-5p,hsa-miR-452-5p,hsa-miR-4676-3p,hsa-miR-892c-3p,hsa-miR-7-5p,hsa-miR-888-5p,hsa-miR-889-3p,hsa-miR-9-3p,hsa-miR-1271-5p,hsa-miR-96-5p,hsa-miR-132-3p,hsa-miR-212-3p,hsa-miR-141-3p,hsa-miR-200a-3p,hsa-miR-182-5p	6.48e-05	0.000158	17
DIXDC1	hsa-miR-2115-3p,hsa-miR-320a,hsa-miR-320b,hsa-miR-320c,hsa-miR-320d,hsa-miR-4429,hsa-miR-329-3p,hsa-miR-362-3p,hsa-miR-369-3p,hsa-miR-374a-5p,hsa-miR-374b-5p,hsa-miR-377-3p,hsa-miR-409-3p,hsa-miR-410-3p,hsa-miR-450b-5p,hsa-miR-452-5p,hsa-miR-4676-3p,hsa-miR-892c-3p,hsa-miR-1270,hsa-miR-620,hsa-miR-514a-3p,hsa-miR-514b-3p,hsa-miR-579-3p,hsa-miR-664b-3p,hsa-miR-3617-5p,hsa-miR-641,hsa-miR-760,hsa-m…	6.7e-05	0.000162	21
MAGI1	hsa-miR-205-5p,hsa-miR-130a-5p,hsa-miR-23a-3p,hsa-miR-23b-3p,hsa-miR-23c,hsa-miR-320a,hsa-miR-320b,hsa-miR-320c,hsa-miR-320d,hsa-miR-4429,hsa-miR-362-5p,hsa-miR-369-3p,hsa-miR-371a-5p,hsa-miR-377-3p,hsa-miR-409-3p,hsa-miR-410-3p,hsa-miR-450b-5p,hsa-miR-509-3p,hsa-miR-514a-3p,hsa-miR-514b-3p,hsa-miR-516b-5p,hsa-miR-576-5p,hsa-miR-579-3p,hsa-miR-664b-3p,hsa-miR-129-5p,hsa-miR-758-3p,hsa-miR-760,hsa…	6.7e-05	0.000162	23
ASPH	hsa-miR-205-5p,hsa-miR-320a,hsa-miR-320b,hsa-miR-320c,hsa-miR-320d,hsa-miR-4429,hsa-miR-329-3p,hsa-miR-362-3p,hsa-miR-335-5p,hsa-miR-369-3p,hsa-miR-371a-5p,hsa-miR-374a-5p,hsa-miR-374b-5p,hsa-miR-377-3p,hsa-miR-409-3p,hsa-miR-410-3p,hsa-miR-450b-5p,hsa-miR-489-3p,hsa-miR-496,hsa-miR-1277-5p,hsa-miR-576-5p,hsa-miR-579-3p,hsa-miR-664b-3p,hsa-miR-584-5p,hsa-miR-129-5p,hsa-miR-3617-5p,hsa-miR-641,hsa…	6.71e-05	0.000162	23
LPP	hsa-miR-205-5p,hsa-miR-21-5p,hsa-miR-590-5p,hsa-miR-2115-3p,hsa-miR-130a-5p,hsa-miR-23a-3p,hsa-miR-23b-3p,hsa-miR-23c,hsa-miR-320a,hsa-miR-320b,hsa-miR-320c,hsa-miR-320d,hsa-miR-4429,hsa-miR-329-3p,hsa-miR-362-3p,hsa-miR-335-5p,hsa-miR-362-5p,hsa-miR-369-3p,hsa-miR-371a-5p,hsa-miR-374a-5p,hsa-miR-374b-5p,hsa-miR-377-3p,hsa-miR-409-3p,hsa-miR-410-3p,hsa-miR-450b-5p,hsa-miR-452-5p,hsa-miR-4676-3p,h…	6.94e-05	0.000167	26
XPO4	hsa-miR-205-5p,hsa-miR-21-5p,hsa-miR-590-5p,hsa-miR-130a-5p,hsa-miR-23a-3p,hsa-miR-23b-3p,hsa-miR-23c,hsa-miR-296-3p,hsa-miR-320a,hsa-miR-320b,hsa-miR-320c,hsa-miR-320d,hsa-miR-4429,hsa-miR-329-3p,hsa-miR-362-3p,hsa-miR-335-5p,hsa-miR-362-5p,hsa-miR-371a-5p,hsa-miR-374a-5p,hsa-miR-374b-5p,hsa-miR-409-3p,hsa-miR-410-3p,hsa-miR-450b-5p,hsa-miR-1270,hsa-miR-620,hsa-miR-489-3p,hsa-miR-496,hsa-miR-127…	6.95e-05	0.000167	25
PALM2-AKAP2	hsa-miR-205-5p,hsa-miR-21-5p,hsa-miR-590-5p,hsa-miR-130a-5p,hsa-miR-23a-3p,hsa-miR-23b-3p,hsa-miR-23c,hsa-miR-320a,hsa-miR-320b,hsa-miR-320c,hsa-miR-320d,hsa-miR-4429,hsa-miR-329-3p,hsa-miR-362-3p,hsa-miR-335-5p,hsa-miR-362-5p,hsa-miR-369-3p,hsa-miR-371a-5p,hsa-miR-374a-5p,hsa-miR-374b-5p,hsa-miR-410-3p,hsa-miR-450b-5p,hsa-miR-452-5p,hsa-miR-4676-3p,hsa-miR-892c-3p,hsa-miR-1270,hsa-miR-620,hsa-mi…	6.95e-05	0.000167	28
NR3C1	hsa-miR-205-5p,hsa-miR-2115-3p,hsa-miR-320a,hsa-miR-320b,hsa-miR-320c,hsa-miR-320d,hsa-miR-4429,hsa-miR-329-3p,hsa-miR-362-3p,hsa-miR-362-5p,hsa-miR-369-3p,hsa-miR-374a-5p,hsa-miR-374b-5p,hsa-miR-377-3p,hsa-miR-409-3p,hsa-miR-410-3p,hsa-miR-450b-5p,hsa-miR-452-5p,hsa-miR-4676-3p,hsa-miR-892c-3p,hsa-miR-1270,hsa-miR-620,hsa-miR-489-3p,hsa-miR-1277-5p,hsa-miR-514a-3p,hsa-miR-514b-3p,hsa-miR-516b-5p…	7.08e-05	0.00017	23
MIER1	hsa-miR-205-5p,hsa-miR-2115-3p,hsa-miR-130a-5p,hsa-miR-23a-3p,hsa-miR-23b-3p,hsa-miR-23c,hsa-miR-320a,hsa-miR-320b,hsa-miR-320c,hsa-miR-320d,hsa-miR-4429,hsa-miR-362-5p,hsa-miR-369-3p,hsa-miR-371a-5p,hsa-miR-374a-5p,hsa-miR-374b-5p,hsa-miR-377-3p,hsa-miR-410-3p,hsa-miR-450b-5p,hsa-miR-452-5p,hsa-miR-4676-3p,hsa-miR-892c-3p,hsa-miR-1270,hsa-miR-620,hsa-miR-496,hsa-miR-516b-5p,hsa-miR-579-3p,hsa-mi…	7.17e-05	0.000171	23
DTL	hsa-miR-205-5p,hsa-miR-130a-5p,hsa-miR-23a-3p,hsa-miR-23b-3p,hsa-miR-23c,hsa-miR-320a,hsa-miR-320b,hsa-miR-320c,hsa-miR-320d,hsa-miR-4429,hsa-miR-335-5p,hsa-miR-371a-5p,hsa-miR-374a-5p,hsa-miR-374b-5p,hsa-miR-410-3p,hsa-miR-450b-5p,hsa-miR-489-3p,hsa-miR-514a-3p,hsa-miR-514b-3p,hsa-miR-516b-5p,hsa-miR-576-5p,hsa-miR-584-5p,hsa-miR-129-5p,hsa-miR-3617-5p,hsa-miR-641,hsa-miR-888-5p,hsa-miR-9-5p,hsa…	7.19e-05	0.000171	14
IPO5	hsa-miR-205-5p,hsa-miR-21-5p,hsa-miR-590-5p,hsa-miR-130a-5p,hsa-miR-23a-3p,hsa-miR-23b-3p,hsa-miR-23c,hsa-miR-320a,hsa-miR-320b,hsa-miR-320c,hsa-miR-320d,hsa-miR-4429,hsa-miR-329-3p,hsa-miR-362-3p,hsa-miR-371a-5p,hsa-miR-374a-5p,hsa-miR-374b-5p,hsa-miR-377-3p,hsa-miR-409-3p,hsa-miR-450b-5p,hsa-miR-452-5p,hsa-miR-4676-3p,hsa-miR-892c-3p,hsa-miR-489-3p,hsa-miR-1277-5p,hsa-miR-514a-3p,hsa-miR-514b-3…	7.19e-05	0.000171	13
ACSL3	hsa-miR-2115-3p,hsa-miR-320a,hsa-miR-320b,hsa-miR-320c,hsa-miR-320d,hsa-miR-4429,hsa-miR-329-3p,hsa-miR-362-3p,hsa-miR-369-3p,hsa-miR-371a-5p,hsa-miR-377-3p,hsa-miR-409-3p,hsa-miR-410-3p,hsa-miR-452-5p,hsa-miR-4676-3p,hsa-miR-892c-3p,hsa-miR-489-3p,hsa-miR-496,hsa-miR-1277-5p,hsa-miR-514a-3p,hsa-miR-514b-3p,hsa-miR-576-5p,hsa-miR-579-3p,hsa-miR-664b-3p,hsa-miR-129-5p,hsa-miR-3617-5p,hsa-miR-641,h…	7.19e-05	0.000171	16
RASSF8	hsa-miR-21-5p,hsa-miR-590-5p,hsa-miR-2115-3p,hsa-miR-130a-5p,hsa-miR-23a-3p,hsa-miR-23b-3p,hsa-miR-23c,hsa-miR-320a,hsa-miR-320b,hsa-miR-320c,hsa-miR-320d,hsa-miR-4429,hsa-miR-329-3p,hsa-miR-362-3p,hsa-miR-362-5p,hsa-miR-369-3p,hsa-miR-371a-5p,hsa-miR-374a-5p,hsa-miR-374b-5p,hsa-miR-377-3p,hsa-miR-410-3p,hsa-miR-1270,hsa-miR-620,hsa-miR-1277-5p,hsa-miR-516b-5p,hsa-miR-758-3p,hsa-miR-889-3p,hsa-mi…	7.19e-05	0.000171	26
ETNK1	hsa-miR-205-5p,hsa-miR-21-5p,hsa-miR-590-5p,hsa-miR-130a-5p,hsa-miR-23a-3p,hsa-miR-23b-3p,hsa-miR-23c,hsa-miR-320a,hsa-miR-320b,hsa-miR-320c,hsa-miR-320d,hsa-miR-4429,hsa-miR-335-5p,hsa-miR-369-3p,hsa-miR-371a-5p,hsa-miR-374a-5p,hsa-miR-374b-5p,hsa-miR-377-3p,hsa-miR-409-3p,hsa-miR-410-3p,hsa-miR-450b-5p,hsa-miR-452-5p,hsa-miR-4676-3p,hsa-miR-892c-3p,hsa-miR-1270,hsa-miR-620,hsa-miR-489-3p,hsa-mi…	7.21e-05	0.000171	18
DUSP19	hsa-miR-205-5p,hsa-miR-335-5p,hsa-miR-362-5p,hsa-miR-369-3p,hsa-miR-371a-5p,hsa-miR-374a-5p,hsa-miR-374b-5p,hsa-miR-377-3p,hsa-miR-409-3p,hsa-miR-410-3p,hsa-miR-1270,hsa-miR-620,hsa-miR-489-3p,hsa-miR-579-3p,hsa-miR-664b-3p,hsa-miR-129-5p,hsa-miR-541-3p,hsa-miR-654-5p,hsa-miR-7-5p,hsa-miR-9-5p,hsa-miR-944,hsa-miR-142-5p,hsa-miR-5590-3p,hsa-miR-192-5p,hsa-miR-215-5p	7.34e-05	0.000174	22
NCOA2	hsa-miR-205-5p,hsa-miR-21-5p,hsa-miR-590-5p,hsa-miR-130a-5p,hsa-miR-23a-3p,hsa-miR-23b-3p,hsa-miR-23c,hsa-miR-329-3p,hsa-miR-362-3p,hsa-miR-335-5p,hsa-miR-362-5p,hsa-miR-369-3p,hsa-miR-374a-5p,hsa-miR-374b-5p,hsa-miR-377-3p,hsa-miR-409-3p,hsa-miR-410-3p,hsa-miR-450b-5p,hsa-miR-1270,hsa-miR-620,hsa-miR-489-3p,hsa-miR-496,hsa-miR-1277-5p,hsa-miR-509-3p,hsa-miR-516b-5p,hsa-miR-576-5p,hsa-miR-579-3p,…	7.46e-05	0.000176	30
DYNLT3	hsa-miR-21-5p,hsa-miR-590-5p,hsa-miR-296-3p,hsa-miR-320a,hsa-miR-320b,hsa-miR-320c,hsa-miR-320d,hsa-miR-4429,hsa-miR-362-5p,hsa-miR-369-3p,hsa-miR-374a-5p,hsa-miR-374b-5p,hsa-miR-409-3p,hsa-miR-410-3p,hsa-miR-450b-5p,hsa-miR-452-5p,hsa-miR-4676-3p,hsa-miR-892c-3p,hsa-miR-514a-3p,hsa-miR-514b-3p,hsa-miR-576-5p,hsa-miR-579-3p,hsa-miR-664b-3p,hsa-miR-584-5p,hsa-miR-129-5p,hsa-miR-7-5p,hsa-miR-888-5p…	7.53e-05	0.000177	12
CADM2	hsa-miR-205-5p,hsa-miR-21-5p,hsa-miR-590-5p,hsa-miR-130a-5p,hsa-miR-23a-3p,hsa-miR-23b-3p,hsa-miR-23c,hsa-miR-320a,hsa-miR-320b,hsa-miR-320c,hsa-miR-320d,hsa-miR-4429,hsa-miR-369-3p,hsa-miR-374a-5p,hsa-miR-374b-5p,hsa-miR-409-3p,hsa-miR-410-3p,hsa-miR-450b-5p,hsa-miR-452-5p,hsa-miR-4676-3p,hsa-miR-892c-3p,hsa-miR-489-3p,hsa-miR-1277-5p,hsa-miR-576-5p,hsa-miR-579-3p,hsa-miR-664b-3p,hsa-miR-129-5p,…	7.53e-05	0.000177	8
SNX16	hsa-miR-320a,hsa-miR-320b,hsa-miR-320c,hsa-miR-320d,hsa-miR-4429,hsa-miR-329-3p,hsa-miR-362-3p,hsa-miR-369-3p,hsa-miR-371a-5p,hsa-miR-374a-5p,hsa-miR-374b-5p,hsa-miR-377-3p,hsa-miR-410-3p,hsa-miR-450b-5p,hsa-miR-1270,hsa-miR-620,hsa-miR-1277-5p,hsa-miR-576-5p,hsa-miR-579-3p,hsa-miR-664b-3p,hsa-miR-129-5p,hsa-miR-888-5p,hsa-miR-889-3p,hsa-miR-9-3p,hsa-miR-9-5p,hsa-miR-944,hsa-miR-1271-5p,hsa-miR-9…	7.53e-05	0.000177	20
RAPGEF6	hsa-miR-205-5p,hsa-miR-21-5p,hsa-miR-590-5p,hsa-miR-130a-5p,hsa-miR-23a-3p,hsa-miR-23b-3p,hsa-miR-23c,hsa-miR-296-3p,hsa-miR-335-5p,hsa-miR-362-5p,hsa-miR-369-3p,hsa-miR-371a-5p,hsa-miR-409-3p,hsa-miR-410-3p,hsa-miR-450b-5p,hsa-miR-1270,hsa-miR-620,hsa-miR-1277-5p,hsa-miR-514a-3p,hsa-miR-514b-3p,hsa-miR-516b-5p,hsa-miR-579-3p,hsa-miR-664b-3p,hsa-miR-129-5p,hsa-miR-3617-5p,hsa-miR-641,hsa-miR-7-5p…	7.57e-05	0.000177	12
SYNCRIP	hsa-miR-205-5p,hsa-miR-2115-3p,hsa-miR-130a-5p,hsa-miR-23a-3p,hsa-miR-23b-3p,hsa-miR-23c,hsa-miR-320a,hsa-miR-320b,hsa-miR-320c,hsa-miR-320d,hsa-miR-4429,hsa-miR-329-3p,hsa-miR-362-3p,hsa-miR-335-5p,hsa-miR-371a-5p,hsa-miR-374a-5p,hsa-miR-374b-5p,hsa-miR-377-3p,hsa-miR-410-3p,hsa-miR-450b-5p,hsa-miR-452-5p,hsa-miR-4676-3p,hsa-miR-892c-3p,hsa-miR-489-3p,hsa-miR-1277-5p,hsa-miR-514a-3p,hsa-miR-514b…	7.57e-05	0.000177	19
CCDC88A	hsa-miR-130a-5p,hsa-miR-23a-3p,hsa-miR-23b-3p,hsa-miR-23c,hsa-miR-320a,hsa-miR-320b,hsa-miR-320c,hsa-miR-320d,hsa-miR-4429,hsa-miR-362-5p,hsa-miR-369-3p,hsa-miR-374a-5p,hsa-miR-374b-5p,hsa-miR-409-3p,hsa-miR-410-3p,hsa-miR-450b-5p,hsa-miR-452-5p,hsa-miR-4676-3p,hsa-miR-892c-3p,hsa-miR-1270,hsa-miR-620,hsa-miR-489-3p,hsa-miR-1277-5p,hsa-miR-516b-5p,hsa-miR-576-5p,hsa-miR-579-3p,hsa-miR-664b-3p,hsa…	7.57e-05	0.000177	26
TIAM1	hsa-miR-21-5p,hsa-miR-590-5p,hsa-miR-320a,hsa-miR-320b,hsa-miR-320c,hsa-miR-320d,hsa-miR-4429,hsa-miR-329-3p,hsa-miR-362-3p,hsa-miR-335-5p,hsa-miR-374a-5p,hsa-miR-374b-5p,hsa-miR-377-3p,hsa-miR-409-3p,hsa-miR-410-3p,hsa-miR-452-5p,hsa-miR-4676-3p,hsa-miR-892c-3p,hsa-miR-489-3p,hsa-miR-1277-5p,hsa-miR-516b-5p,hsa-miR-579-3p,hsa-miR-664b-3p,hsa-miR-541-3p,hsa-miR-654-5p,hsa-miR-758-3p,hsa-miR-888-5…	7.68e-05	0.000179	23
NNT	hsa-miR-130a-5p,hsa-miR-23a-3p,hsa-miR-23b-3p,hsa-miR-23c,hsa-miR-329-3p,hsa-miR-362-3p,hsa-miR-335-5p,hsa-miR-362-5p,hsa-miR-371a-5p,hsa-miR-374a-5p,hsa-miR-374b-5p,hsa-miR-377-3p,hsa-miR-409-3p,hsa-miR-410-3p,hsa-miR-450b-5p,hsa-miR-496,hsa-miR-1277-5p,hsa-miR-576-5p,hsa-miR-579-3p,hsa-miR-664b-3p,hsa-miR-129-5p,hsa-miR-3617-5p,hsa-miR-641,hsa-miR-888-5p,hsa-miR-889-3p,hsa-miR-9-5p,hsa-miR-132-…	7.68e-05	0.000179	16
NFAT5	hsa-miR-205-5p,hsa-miR-21-5p,hsa-miR-590-5p,hsa-miR-2115-3p,hsa-miR-296-3p,hsa-miR-320a,hsa-miR-320b,hsa-miR-320c,hsa-miR-320d,hsa-miR-4429,hsa-miR-329-3p,hsa-miR-362-3p,hsa-miR-335-5p,hsa-miR-362-5p,hsa-miR-369-3p,hsa-miR-371a-5p,hsa-miR-374a-5p,hsa-miR-374b-5p,hsa-miR-409-3p,hsa-miR-410-3p,hsa-miR-450b-5p,hsa-miR-452-5p,hsa-miR-4676-3p,hsa-miR-892c-3p,hsa-miR-1270,hsa-miR-620,hsa-miR-489-3p,hsa…	7.78e-05	0.000181	29
JAK2	hsa-miR-21-5p,hsa-miR-590-5p,hsa-miR-320a,hsa-miR-320b,hsa-miR-320c,hsa-miR-320d,hsa-miR-4429,hsa-miR-335-5p,hsa-miR-369-3p,hsa-miR-371a-5p,hsa-miR-374a-5p,hsa-miR-374b-5p,hsa-miR-377-3p,hsa-miR-409-3p,hsa-miR-410-3p,hsa-miR-452-5p,hsa-miR-4676-3p,hsa-miR-892c-3p,hsa-miR-1270,hsa-miR-620,hsa-miR-1277-5p,hsa-miR-579-3p,hsa-miR-664b-3p,hsa-miR-944,hsa-miR-1271-5p,hsa-miR-96-5p,hsa-miR-132-3p,hsa-mi…	7.81e-05	0.000181	21
NARS	hsa-miR-362-5p,hsa-miR-371a-5p,hsa-miR-410-3p,hsa-miR-1270,hsa-miR-620,hsa-miR-489-3p,hsa-miR-496,hsa-miR-576-5p,hsa-miR-579-3p,hsa-miR-664b-3p,hsa-miR-584-5p,hsa-miR-129-5p,hsa-miR-541-3p,hsa-miR-654-5p,hsa-miR-7-5p,hsa-miR-888-5p,hsa-miR-889-3p,hsa-miR-944,hsa-miR-137,hsa-miR-142-5p,hsa-miR-5590-3p,hsa-miR-196a-5p,hsa-miR-196b-5p	7.81e-05	0.000181	13
MARF1	hsa-miR-205-5p,hsa-miR-2115-3p,hsa-miR-130a-5p,hsa-miR-23a-3p,hsa-miR-23b-3p,hsa-miR-23c,hsa-miR-296-3p,hsa-miR-320a,hsa-miR-320b,hsa-miR-320c,hsa-miR-320d,hsa-miR-4429,hsa-miR-329-3p,hsa-miR-362-3p,hsa-miR-369-3p,hsa-miR-371a-5p,hsa-miR-377-3p,hsa-miR-450b-5p,hsa-miR-452-5p,hsa-miR-4676-3p,hsa-miR-892c-3p,hsa-miR-489-3p,hsa-miR-496,hsa-miR-514a-3p,hsa-miR-514b-3p,hsa-miR-516b-5p,hsa-miR-579-3p,h…	7.93e-05	0.000183	26
SSFA2	hsa-miR-205-5p,hsa-miR-21-5p,hsa-miR-590-5p,hsa-miR-2115-3p,hsa-miR-320a,hsa-miR-320b,hsa-miR-320c,hsa-miR-320d,hsa-miR-4429,hsa-miR-329-3p,hsa-miR-362-3p,hsa-miR-374a-5p,hsa-miR-374b-5p,hsa-miR-377-3p,hsa-miR-410-3p,hsa-miR-452-5p,hsa-miR-4676-3p,hsa-miR-892c-3p,hsa-miR-489-3p,hsa-miR-1277-5p,hsa-miR-516b-5p,hsa-miR-576-5p,hsa-miR-579-3p,hsa-miR-664b-3p,hsa-miR-584-5p,hsa-miR-129-5p,hsa-miR-3617…	7.93e-05	0.000183	27
USP53	hsa-miR-21-5p,hsa-miR-590-5p,hsa-miR-130a-5p,hsa-miR-23a-3p,hsa-miR-23b-3p,hsa-miR-23c,hsa-miR-369-3p,hsa-miR-374a-5p,hsa-miR-374b-5p,hsa-miR-409-3p,hsa-miR-410-3p,hsa-miR-452-5p,hsa-miR-4676-3p,hsa-miR-892c-3p,hsa-miR-489-3p,hsa-miR-514a-3p,hsa-miR-514b-3p,hsa-miR-516b-5p,hsa-miR-576-5p,hsa-miR-579-3p,hsa-miR-664b-3p,hsa-miR-129-5p,hsa-miR-3617-5p,hsa-miR-641,hsa-miR-889-3p,hsa-miR-9-3p,hsa-miR-…	7.93e-05	0.000183	26
POLR2K	hsa-miR-2115-3p,hsa-miR-130a-5p,hsa-miR-23a-3p,hsa-miR-23b-3p,hsa-miR-23c,hsa-miR-296-3p,hsa-miR-320a,hsa-miR-320b,hsa-miR-320c,hsa-miR-320d,hsa-miR-4429,hsa-miR-335-5p,hsa-miR-369-3p,hsa-miR-374a-5p,hsa-miR-374b-5p,hsa-miR-410-3p,hsa-miR-450b-5p,hsa-miR-452-5p,hsa-miR-4676-3p,hsa-miR-892c-3p,hsa-miR-576-5p,hsa-miR-584-5p,hsa-miR-3617-5p,hsa-miR-641,hsa-miR-7-5p,hsa-miR-889-3p,hsa-miR-132-3p,hsa-…	8e-05	0.000184	25
TMTC1	hsa-miR-205-5p,hsa-miR-21-5p,hsa-miR-590-5p,hsa-miR-130a-5p,hsa-miR-23a-3p,hsa-miR-23b-3p,hsa-miR-23c,hsa-miR-296-3p,hsa-miR-320a,hsa-miR-320b,hsa-miR-320c,hsa-miR-320d,hsa-miR-4429,hsa-miR-335-5p,hsa-miR-369-3p,hsa-miR-371a-5p,hsa-miR-374a-5p,hsa-miR-374b-5p,hsa-miR-377-3p,hsa-miR-409-3p,hsa-miR-450b-5p,hsa-miR-452-5p,hsa-miR-4676-3p,hsa-miR-892c-3p,hsa-miR-496,hsa-miR-1277-5p,hsa-miR-514a-3p,hs…	8.18e-05	0.000188	22
FRMPD4	hsa-miR-329-3p,hsa-miR-362-3p,hsa-miR-369-3p,hsa-miR-374a-5p,hsa-miR-374b-5p,hsa-miR-410-3p,hsa-miR-450b-5p,hsa-miR-1277-5p,hsa-miR-579-3p,hsa-miR-664b-3p,hsa-miR-889-3p,hsa-miR-135a-5p,hsa-miR-135b-5p,hsa-miR-196a-5p,hsa-miR-196b-5p	8.22e-05	0.000188	13
STRIP2	hsa-miR-130a-5p,hsa-miR-23a-3p,hsa-miR-23b-3p,hsa-miR-23c,hsa-miR-320a,hsa-miR-320b,hsa-miR-320c,hsa-miR-320d,hsa-miR-4429,hsa-miR-329-3p,hsa-miR-362-3p,hsa-miR-369-3p,hsa-miR-371a-5p,hsa-miR-374a-5p,hsa-miR-374b-5p,hsa-miR-409-3p,hsa-miR-489-3p,hsa-miR-1277-5p,hsa-miR-514a-3p,hsa-miR-514b-3p,hsa-miR-516b-5p,hsa-miR-579-3p,hsa-miR-664b-3p,hsa-miR-760,hsa-miR-9-3p,hsa-miR-9-5p,hsa-miR-944,hsa-miR-…	8.25e-05	0.000189	19
ATE1	hsa-miR-130a-5p,hsa-miR-23a-3p,hsa-miR-23b-3p,hsa-miR-23c,hsa-miR-320a,hsa-miR-320b,hsa-miR-320c,hsa-miR-320d,hsa-miR-4429,hsa-miR-335-5p,hsa-miR-369-3p,hsa-miR-409-3p,hsa-miR-410-3p,hsa-miR-450b-5p,hsa-miR-452-5p,hsa-miR-4676-3p,hsa-miR-892c-3p,hsa-miR-1277-5p,hsa-miR-576-5p,hsa-miR-579-3p,hsa-miR-664b-3p,hsa-miR-3617-5p,hsa-miR-641,hsa-miR-541-3p,hsa-miR-654-5p,hsa-miR-889-3p,hsa-miR-9-3p,hsa-m…	8.25e-05	0.000189	25
NIPA1	hsa-miR-130a-5p,hsa-miR-23a-3p,hsa-miR-23b-3p,hsa-miR-23c,hsa-miR-296-3p,hsa-miR-320a,hsa-miR-320b,hsa-miR-320c,hsa-miR-320d,hsa-miR-4429,hsa-miR-335-5p,hsa-miR-362-5p,hsa-miR-369-3p,hsa-miR-374a-5p,hsa-miR-374b-5p,hsa-miR-377-3p,hsa-miR-409-3p,hsa-miR-410-3p,hsa-miR-450b-5p,hsa-miR-452-5p,hsa-miR-4676-3p,hsa-miR-892c-3p,hsa-miR-489-3p,hsa-miR-1277-5p,hsa-miR-514a-3p,hsa-miR-514b-3p,hsa-miR-576-5…	8.3e-05	0.000189	17
LYSMD3	hsa-miR-205-5p,hsa-miR-320a,hsa-miR-320b,hsa-miR-320c,hsa-miR-320d,hsa-miR-4429,hsa-miR-329-3p,hsa-miR-362-3p,hsa-miR-362-5p,hsa-miR-369-3p,hsa-miR-371a-5p,hsa-miR-374a-5p,hsa-miR-374b-5p,hsa-miR-377-3p,hsa-miR-409-3p,hsa-miR-410-3p,hsa-miR-450b-5p,hsa-miR-1270,hsa-miR-620,hsa-miR-1277-5p,hsa-miR-509-3p,hsa-miR-576-5p,hsa-miR-579-3p,hsa-miR-664b-3p,hsa-miR-129-5p,hsa-miR-3617-5p,hsa-miR-641,hsa-m…	8.32e-05	0.000189	22
RFWD3	hsa-miR-205-5p,hsa-miR-130a-5p,hsa-miR-23a-3p,hsa-miR-23b-3p,hsa-miR-23c,hsa-miR-296-3p,hsa-miR-320a,hsa-miR-320b,hsa-miR-320c,hsa-miR-320d,hsa-miR-4429,hsa-miR-329-3p,hsa-miR-362-3p,hsa-miR-335-5p,hsa-miR-369-3p,hsa-miR-371a-5p,hsa-miR-374a-5p,hsa-miR-374b-5p,hsa-miR-377-3p,hsa-miR-409-3p,hsa-miR-452-5p,hsa-miR-4676-3p,hsa-miR-892c-3p,hsa-miR-1270,hsa-miR-620,hsa-miR-496,hsa-miR-514a-3p,hsa-miR-…	8.32e-05	0.000189	22
AFF4	hsa-miR-205-5p,hsa-miR-130a-5p,hsa-miR-23a-3p,hsa-miR-23b-3p,hsa-miR-23c,hsa-miR-296-3p,hsa-miR-320a,hsa-miR-320b,hsa-miR-320c,hsa-miR-320d,hsa-miR-4429,hsa-miR-329-3p,hsa-miR-362-3p,hsa-miR-335-5p,hsa-miR-362-5p,hsa-miR-369-3p,hsa-miR-371a-5p,hsa-miR-374a-5p,hsa-miR-374b-5p,hsa-miR-377-3p,hsa-miR-410-3p,hsa-miR-452-5p,hsa-miR-4676-3p,hsa-miR-892c-3p,hsa-miR-1270,hsa-miR-620,hsa-miR-489-3p,hsa-mi…	8.36e-05	0.000189	30
FNDC3B	hsa-miR-130a-5p,hsa-miR-23a-3p,hsa-miR-23b-3p,hsa-miR-23c,hsa-miR-320a,hsa-miR-320b,hsa-miR-320c,hsa-miR-320d,hsa-miR-4429,hsa-miR-329-3p,hsa-miR-362-3p,hsa-miR-335-5p,hsa-miR-369-3p,hsa-miR-371a-5p,hsa-miR-374a-5p,hsa-miR-374b-5p,hsa-miR-377-3p,hsa-miR-409-3p,hsa-miR-410-3p,hsa-miR-450b-5p,hsa-miR-1270,hsa-miR-620,hsa-miR-489-3p,hsa-miR-496,hsa-miR-1277-5p,hsa-miR-514a-3p,hsa-miR-514b-3p,hsa-miR…	8.36e-05	0.000189	26
EID2B	hsa-miR-205-5p,hsa-miR-130a-5p,hsa-miR-23a-3p,hsa-miR-23b-3p,hsa-miR-23c,hsa-miR-362-5p,hsa-miR-369-3p,hsa-miR-374a-5p,hsa-miR-374b-5p,hsa-miR-410-3p,hsa-miR-450b-5p,hsa-miR-452-5p,hsa-miR-4676-3p,hsa-miR-892c-3p,hsa-miR-579-3p,hsa-miR-664b-3p,hsa-miR-584-5p,hsa-miR-1271-5p,hsa-miR-96-5p,hsa-miR-132-3p,hsa-miR-212-3p,hsa-miR-141-3p,hsa-miR-200a-3p,hsa-miR-182-5p	8.46e-05	0.000191	17
TRA2A	hsa-miR-205-5p,hsa-miR-296-3p,hsa-miR-369-3p,hsa-miR-374a-5p,hsa-miR-374b-5p,hsa-miR-377-3p,hsa-miR-452-5p,hsa-miR-4676-3p,hsa-miR-892c-3p,hsa-miR-489-3p,hsa-miR-496,hsa-miR-576-5p,hsa-miR-3617-5p,hsa-miR-641,hsa-miR-7-5p,hsa-miR-888-5p,hsa-miR-944,hsa-miR-142-5p,hsa-miR-5590-3p	8.46e-05	0.000191	13
SRPK1	hsa-miR-205-5p,hsa-miR-21-5p,hsa-miR-590-5p,hsa-miR-2115-3p,hsa-miR-130a-5p,hsa-miR-23a-3p,hsa-miR-23b-3p,hsa-miR-23c,hsa-miR-320a,hsa-miR-320b,hsa-miR-320c,hsa-miR-320d,hsa-miR-4429,hsa-miR-335-5p,hsa-miR-362-5p,hsa-miR-374a-5p,hsa-miR-374b-5p,hsa-miR-452-5p,hsa-miR-4676-3p,hsa-miR-892c-3p,hsa-miR-489-3p,hsa-miR-514a-3p,hsa-miR-514b-3p,hsa-miR-584-5p,hsa-miR-129-5p,hsa-miR-3617-5p,hsa-miR-641,hs…	8.46e-05	0.000191	16
ANP32E	hsa-miR-205-5p,hsa-miR-21-5p,hsa-miR-590-5p,hsa-miR-296-3p,hsa-miR-320a,hsa-miR-320b,hsa-miR-320c,hsa-miR-320d,hsa-miR-4429,hsa-miR-329-3p,hsa-miR-362-3p,hsa-miR-335-5p,hsa-miR-369-3p,hsa-miR-409-3p,hsa-miR-410-3p,hsa-miR-450b-5p,hsa-miR-1277-5p,hsa-miR-516b-5p,hsa-miR-579-3p,hsa-miR-664b-3p,hsa-miR-584-5p,hsa-miR-129-5p,hsa-miR-758-3p,hsa-miR-760,hsa-miR-888-5p,hsa-miR-889-3p,hsa-miR-944,hsa-miR…	8.46e-05	0.000191	16
SUZ12	hsa-miR-205-5p,hsa-miR-21-5p,hsa-miR-590-5p,hsa-miR-130a-5p,hsa-miR-23a-3p,hsa-miR-23b-3p,hsa-miR-23c,hsa-miR-320a,hsa-miR-320b,hsa-miR-320c,hsa-miR-320d,hsa-miR-4429,hsa-miR-362-5p,hsa-miR-369-3p,hsa-miR-371a-5p,hsa-miR-374a-5p,hsa-miR-374b-5p,hsa-miR-409-3p,hsa-miR-410-3p,hsa-miR-450b-5p,hsa-miR-1270,hsa-miR-620,hsa-miR-489-3p,hsa-miR-514a-3p,hsa-miR-514b-3p,hsa-miR-576-5p,hsa-miR-579-3p,hsa-mi…	8.46e-05	0.000191	20
CDC73	hsa-miR-21-5p,hsa-miR-590-5p,hsa-miR-130a-5p,hsa-miR-23a-3p,hsa-miR-23b-3p,hsa-miR-23c,hsa-miR-296-3p,hsa-miR-320a,hsa-miR-320b,hsa-miR-320c,hsa-miR-320d,hsa-miR-4429,hsa-miR-329-3p,hsa-miR-362-3p,hsa-miR-369-3p,hsa-miR-371a-5p,hsa-miR-374a-5p,hsa-miR-374b-5p,hsa-miR-409-3p,hsa-miR-452-5p,hsa-miR-4676-3p,hsa-miR-892c-3p,hsa-miR-1270,hsa-miR-620,hsa-miR-489-3p,hsa-miR-1277-5p,hsa-miR-514a-3p,hsa-m…	8.46e-05	0.000191	27
AL592494.2	hsa-miR-130a-5p,hsa-miR-23a-3p,hsa-miR-23b-3p,hsa-miR-23c,hsa-miR-410-3p,hsa-miR-579-3p,hsa-miR-664b-3p,hsa-miR-129-5p,hsa-miR-944	8.52e-05	0.000191	8
PUM1	hsa-miR-205-5p,hsa-miR-320a,hsa-miR-320b,hsa-miR-320c,hsa-miR-320d,hsa-miR-4429,hsa-miR-335-5p,hsa-miR-369-3p,hsa-miR-371a-5p,hsa-miR-377-3p,hsa-miR-409-3p,hsa-miR-450b-5p,hsa-miR-1277-5p,hsa-miR-514a-3p,hsa-miR-514b-3p,hsa-miR-516b-5p,hsa-miR-579-3p,hsa-miR-664b-3p,hsa-miR-584-5p,hsa-miR-129-5p,hsa-miR-541-3p,hsa-miR-654-5p,hsa-miR-7-5p,hsa-miR-760,hsa-miR-888-5p,hsa-miR-889-3p,hsa-miR-9-3p,hsa-…	8.55e-05	0.000191	29
PPP2CA	hsa-miR-2115-3p,hsa-miR-130a-5p,hsa-miR-23a-3p,hsa-miR-23b-3p,hsa-miR-23c,hsa-miR-320a,hsa-miR-320b,hsa-miR-320c,hsa-miR-320d,hsa-miR-4429,hsa-miR-335-5p,hsa-miR-362-5p,hsa-miR-369-3p,hsa-miR-374a-5p,hsa-miR-374b-5p,hsa-miR-409-3p,hsa-miR-410-3p,hsa-miR-452-5p,hsa-miR-4676-3p,hsa-miR-892c-3p,hsa-miR-576-5p,hsa-miR-579-3p,hsa-miR-664b-3p,hsa-miR-584-5p,hsa-miR-129-5p,hsa-miR-3617-5p,hsa-miR-641,hs…	8.55e-05	0.000191	15
HOMER2	hsa-miR-2115-3p,hsa-miR-130a-5p,hsa-miR-23a-3p,hsa-miR-23b-3p,hsa-miR-23c,hsa-miR-296-3p,hsa-miR-320a,hsa-miR-320b,hsa-miR-320c,hsa-miR-320d,hsa-miR-4429,hsa-miR-329-3p,hsa-miR-362-3p,hsa-miR-369-3p,hsa-miR-371a-5p,hsa-miR-409-3p,hsa-miR-410-3p,hsa-miR-452-5p,hsa-miR-4676-3p,hsa-miR-892c-3p,hsa-miR-1277-5p,hsa-miR-516b-5p,hsa-miR-579-3p,hsa-miR-664b-3p,hsa-miR-584-5p,hsa-miR-129-5p,hsa-miR-760,hs…	8.55e-05	0.000191	17
APPL1	hsa-miR-21-5p,hsa-miR-590-5p,hsa-miR-130a-5p,hsa-miR-23a-3p,hsa-miR-23b-3p,hsa-miR-23c,hsa-miR-296-3p,hsa-miR-320a,hsa-miR-320b,hsa-miR-320c,hsa-miR-320d,hsa-miR-4429,hsa-miR-369-3p,hsa-miR-371a-5p,hsa-miR-374a-5p,hsa-miR-374b-5p,hsa-miR-377-3p,hsa-miR-409-3p,hsa-miR-410-3p,hsa-miR-450b-5p,hsa-miR-1270,hsa-miR-620,hsa-miR-1277-5p,hsa-miR-509-3p,hsa-miR-576-5p,hsa-miR-579-3p,hsa-miR-664b-3p,hsa-mi…	8.69e-05	0.000193	25
FAM91A1	hsa-miR-2115-3p,hsa-miR-130a-5p,hsa-miR-23a-3p,hsa-miR-23b-3p,hsa-miR-23c,hsa-miR-296-3p,hsa-miR-320a,hsa-miR-320b,hsa-miR-320c,hsa-miR-320d,hsa-miR-4429,hsa-miR-362-5p,hsa-miR-369-3p,hsa-miR-371a-5p,hsa-miR-374a-5p,hsa-miR-374b-5p,hsa-miR-409-3p,hsa-miR-410-3p,hsa-miR-450b-5p,hsa-miR-489-3p,hsa-miR-1277-5p,hsa-miR-514a-3p,hsa-miR-514b-3p,hsa-miR-576-5p,hsa-miR-579-3p,hsa-miR-664b-3p,hsa-miR-129-…	8.69e-05	0.000193	22
RAB22A	hsa-miR-205-5p,hsa-miR-21-5p,hsa-miR-590-5p,hsa-miR-130a-5p,hsa-miR-23a-3p,hsa-miR-23b-3p,hsa-miR-23c,hsa-miR-320a,hsa-miR-320b,hsa-miR-320c,hsa-miR-320d,hsa-miR-4429,hsa-miR-329-3p,hsa-miR-362-3p,hsa-miR-335-5p,hsa-miR-362-5p,hsa-miR-369-3p,hsa-miR-374a-5p,hsa-miR-374b-5p,hsa-miR-377-3p,hsa-miR-409-3p,hsa-miR-410-3p,hsa-miR-450b-5p,hsa-miR-452-5p,hsa-miR-4676-3p,hsa-miR-892c-3p,hsa-miR-1270,hsa-…	8.7e-05	0.000193	23
TMEM30B	hsa-miR-130a-5p,hsa-miR-23a-3p,hsa-miR-23b-3p,hsa-miR-23c,hsa-miR-296-3p,hsa-miR-320a,hsa-miR-320b,hsa-miR-320c,hsa-miR-320d,hsa-miR-4429,hsa-miR-329-3p,hsa-miR-362-3p,hsa-miR-335-5p,hsa-miR-371a-5p,hsa-miR-374a-5p,hsa-miR-374b-5p,hsa-miR-377-3p,hsa-miR-409-3p,hsa-miR-410-3p,hsa-miR-450b-5p,hsa-miR-452-5p,hsa-miR-4676-3p,hsa-miR-892c-3p,hsa-miR-489-3p,hsa-miR-496,hsa-miR-514a-3p,hsa-miR-514b-3p,h…	8.77e-05	0.000194	14
ZNF655	hsa-miR-205-5p,hsa-miR-21-5p,hsa-miR-590-5p,hsa-miR-130a-5p,hsa-miR-23a-3p,hsa-miR-23b-3p,hsa-miR-23c,hsa-miR-296-3p,hsa-miR-320a,hsa-miR-320b,hsa-miR-320c,hsa-miR-320d,hsa-miR-4429,hsa-miR-335-5p,hsa-miR-362-5p,hsa-miR-369-3p,hsa-miR-374a-5p,hsa-miR-374b-5p,hsa-miR-409-3p,hsa-miR-410-3p,hsa-miR-1270,hsa-miR-620,hsa-miR-509-3p,hsa-miR-576-5p,hsa-miR-579-3p,hsa-miR-664b-3p,hsa-miR-129-5p,hsa-miR-3…	8.77e-05	0.000194	22
EREG	hsa-miR-205-5p,hsa-miR-130a-5p,hsa-miR-23a-3p,hsa-miR-23b-3p,hsa-miR-23c,hsa-miR-320a,hsa-miR-320b,hsa-miR-320c,hsa-miR-320d,hsa-miR-4429,hsa-miR-369-3p,hsa-miR-371a-5p,hsa-miR-374a-5p,hsa-miR-374b-5p,hsa-miR-377-3p,hsa-miR-409-3p,hsa-miR-410-3p,hsa-miR-452-5p,hsa-miR-4676-3p,hsa-miR-892c-3p,hsa-miR-1277-5p,hsa-miR-576-5p,hsa-miR-579-3p,hsa-miR-664b-3p,hsa-miR-129-5p,hsa-miR-7-5p,hsa-miR-758-3p,h…	8.77e-05	0.000194	14
SMCHD1	hsa-miR-205-5p,hsa-miR-130a-5p,hsa-miR-23a-3p,hsa-miR-23b-3p,hsa-miR-23c,hsa-miR-320a,hsa-miR-320b,hsa-miR-320c,hsa-miR-320d,hsa-miR-4429,hsa-miR-329-3p,hsa-miR-362-3p,hsa-miR-369-3p,hsa-miR-371a-5p,hsa-miR-374a-5p,hsa-miR-374b-5p,hsa-miR-409-3p,hsa-miR-410-3p,hsa-miR-450b-5p,hsa-miR-452-5p,hsa-miR-4676-3p,hsa-miR-892c-3p,hsa-miR-1270,hsa-miR-620,hsa-miR-489-3p,hsa-miR-516b-5p,hsa-miR-576-5p,hsa-…	8.77e-05	0.000194	29
PERP	hsa-miR-369-3p,hsa-miR-371a-5p,hsa-miR-377-3p,hsa-miR-409-3p,hsa-miR-410-3p,hsa-miR-450b-5p,hsa-miR-1270,hsa-miR-620,hsa-miR-489-3p,hsa-miR-516b-5p,hsa-miR-579-3p,hsa-miR-664b-3p,hsa-miR-129-5p,hsa-miR-758-3p,hsa-miR-888-5p,hsa-miR-889-3p,hsa-miR-944,hsa-miR-1271-5p,hsa-miR-96-5p,hsa-miR-132-3p,hsa-miR-212-3p,hsa-miR-141-3p,hsa-miR-200a-3p,hsa-miR-142-5p,hsa-miR-5590-3p,hsa-miR-182-5p,hsa-miR-192…	8.88e-05	0.000195	12
MTMR12	hsa-miR-21-5p,hsa-miR-590-5p,hsa-miR-2115-3p,hsa-miR-130a-5p,hsa-miR-23a-3p,hsa-miR-23b-3p,hsa-miR-23c,hsa-miR-296-3p,hsa-miR-320a,hsa-miR-320b,hsa-miR-320c,hsa-miR-320d,hsa-miR-4429,hsa-miR-335-5p,hsa-miR-369-3p,hsa-miR-371a-5p,hsa-miR-374a-5p,hsa-miR-374b-5p,hsa-miR-377-3p,hsa-miR-410-3p,hsa-miR-452-5p,hsa-miR-4676-3p,hsa-miR-892c-3p,hsa-miR-1277-5p,hsa-miR-514a-3p,hsa-miR-514b-3p,hsa-miR-576-5…	9e-05	0.000197	24
RDH11	hsa-miR-205-5p,hsa-miR-21-5p,hsa-miR-590-5p,hsa-miR-2115-3p,hsa-miR-329-3p,hsa-miR-362-3p,hsa-miR-362-5p,hsa-miR-374a-5p,hsa-miR-374b-5p,hsa-miR-410-3p,hsa-miR-450b-5p,hsa-miR-514a-3p,hsa-miR-514b-3p,hsa-miR-516b-5p,hsa-miR-576-5p,hsa-miR-579-3p,hsa-miR-664b-3p,hsa-miR-129-5p,hsa-miR-3617-5p,hsa-miR-641,hsa-miR-541-3p,hsa-miR-654-5p,hsa-miR-7-5p,hsa-miR-758-3p,hsa-miR-889-3p,hsa-miR-9-5p,hsa-miR-…	9e-05	0.000197	17
RNF14	hsa-miR-329-3p,hsa-miR-362-3p,hsa-miR-369-3p,hsa-miR-374a-5p,hsa-miR-374b-5p,hsa-miR-409-3p,hsa-miR-410-3p,hsa-miR-450b-5p,hsa-miR-496,hsa-miR-1277-5p,hsa-miR-3617-5p,hsa-miR-641,hsa-miR-541-3p,hsa-miR-654-5p,hsa-miR-7-5p,hsa-miR-889-3p,hsa-miR-9-5p,hsa-miR-944,hsa-miR-1271-5p,hsa-miR-96-5p,hsa-miR-132-3p,hsa-miR-212-3p,hsa-miR-141-3p,hsa-miR-200a-3p,hsa-miR-154-5p,hsa-miR-182-5p	9.12e-05	0.000199	17
POU3F2	hsa-miR-2115-3p,hsa-miR-320a,hsa-miR-320b,hsa-miR-320c,hsa-miR-320d,hsa-miR-4429,hsa-miR-329-3p,hsa-miR-362-3p,hsa-miR-335-5p,hsa-miR-369-3p,hsa-miR-377-3p,hsa-miR-410-3p,hsa-miR-489-3p,hsa-miR-1277-5p,hsa-miR-516b-5p,hsa-miR-579-3p,hsa-miR-664b-3p,hsa-miR-129-5p,hsa-miR-3617-5p,hsa-miR-641,hsa-miR-758-3p,hsa-miR-9-3p,hsa-miR-132-3p,hsa-miR-212-3p,hsa-miR-142-5p,hsa-miR-5590-3p,hsa-miR-192-5p,hsa…	9.12e-05	0.000199	9
CCSER2	hsa-miR-205-5p,hsa-miR-21-5p,hsa-miR-590-5p,hsa-miR-2115-3p,hsa-miR-296-3p,hsa-miR-320a,hsa-miR-320b,hsa-miR-320c,hsa-miR-320d,hsa-miR-4429,hsa-miR-335-5p,hsa-miR-362-5p,hsa-miR-371a-5p,hsa-miR-374a-5p,hsa-miR-374b-5p,hsa-miR-409-3p,hsa-miR-410-3p,hsa-miR-450b-5p,hsa-miR-1270,hsa-miR-620,hsa-miR-489-3p,hsa-miR-496,hsa-miR-1277-5p,hsa-miR-576-5p,hsa-miR-579-3p,hsa-miR-664b-3p,hsa-miR-584-5p,hsa-mi…	9.17e-05	0.0002	27
TRIM33	hsa-miR-205-5p,hsa-miR-21-5p,hsa-miR-590-5p,hsa-miR-2115-3p,hsa-miR-130a-5p,hsa-miR-23a-3p,hsa-miR-23b-3p,hsa-miR-23c,hsa-miR-296-3p,hsa-miR-320a,hsa-miR-320b,hsa-miR-320c,hsa-miR-320d,hsa-miR-4429,hsa-miR-329-3p,hsa-miR-362-3p,hsa-miR-335-5p,hsa-miR-362-5p,hsa-miR-369-3p,hsa-miR-371a-5p,hsa-miR-374a-5p,hsa-miR-374b-5p,hsa-miR-409-3p,hsa-miR-410-3p,hsa-miR-450b-5p,hsa-miR-452-5p,hsa-miR-4676-3p,h…	9.17e-05	0.0002	24
TBC1D9	hsa-miR-2115-3p,hsa-miR-130a-5p,hsa-miR-23a-3p,hsa-miR-23b-3p,hsa-miR-23c,hsa-miR-320a,hsa-miR-320b,hsa-miR-320c,hsa-miR-320d,hsa-miR-4429,hsa-miR-329-3p,hsa-miR-362-3p,hsa-miR-335-5p,hsa-miR-369-3p,hsa-miR-374a-5p,hsa-miR-374b-5p,hsa-miR-409-3p,hsa-miR-410-3p,hsa-miR-450b-5p,hsa-miR-452-5p,hsa-miR-4676-3p,hsa-miR-892c-3p,hsa-miR-1270,hsa-miR-620,hsa-miR-496,hsa-miR-1277-5p,hsa-miR-514a-3p,hsa-mi…	9.2e-05	0.0002	23
ST13	hsa-miR-205-5p,hsa-miR-130a-5p,hsa-miR-23a-3p,hsa-miR-23b-3p,hsa-miR-23c,hsa-miR-329-3p,hsa-miR-362-3p,hsa-miR-335-5p,hsa-miR-369-3p,hsa-miR-371a-5p,hsa-miR-374a-5p,hsa-miR-374b-5p,hsa-miR-409-3p,hsa-miR-410-3p,hsa-miR-450b-5p,hsa-miR-452-5p,hsa-miR-4676-3p,hsa-miR-892c-3p,hsa-miR-1277-5p,hsa-miR-516b-5p,hsa-miR-576-5p,hsa-miR-579-3p,hsa-miR-664b-3p,hsa-miR-584-5p,hsa-miR-129-5p,hsa-miR-541-3p,hs…	9.23e-05	0.0002	15
CAMK2N1	hsa-miR-130a-5p,hsa-miR-23a-3p,hsa-miR-23b-3p,hsa-miR-23c,hsa-miR-320a,hsa-miR-320b,hsa-miR-320c,hsa-miR-320d,hsa-miR-4429,hsa-miR-335-5p,hsa-miR-369-3p,hsa-miR-371a-5p,hsa-miR-374a-5p,hsa-miR-374b-5p,hsa-miR-377-3p,hsa-miR-410-3p,hsa-miR-450b-5p,hsa-miR-452-5p,hsa-miR-4676-3p,hsa-miR-892c-3p,hsa-miR-1270,hsa-miR-620,hsa-miR-489-3p,hsa-miR-514a-3p,hsa-miR-514b-3p,hsa-miR-576-5p,hsa-miR-579-3p,hsa…	9.23e-05	0.0002	16
CLIP4	hsa-miR-205-5p,hsa-miR-21-5p,hsa-miR-590-5p,hsa-miR-130a-5p,hsa-miR-23a-3p,hsa-miR-23b-3p,hsa-miR-23c,hsa-miR-320a,hsa-miR-320b,hsa-miR-320c,hsa-miR-320d,hsa-miR-4429,hsa-miR-362-5p,hsa-miR-371a-5p,hsa-miR-374a-5p,hsa-miR-374b-5p,hsa-miR-409-3p,hsa-miR-410-3p,hsa-miR-450b-5p,hsa-miR-452-5p,hsa-miR-4676-3p,hsa-miR-892c-3p,hsa-miR-1270,hsa-miR-620,hsa-miR-489-3p,hsa-miR-514a-3p,hsa-miR-514b-3p,hsa-…	9.37e-05	0.000202	18
NBN	hsa-miR-329-3p,hsa-miR-362-3p,hsa-miR-335-5p,hsa-miR-369-3p,hsa-miR-371a-5p,hsa-miR-374a-5p,hsa-miR-374b-5p,hsa-miR-410-3p,hsa-miR-452-5p,hsa-miR-4676-3p,hsa-miR-892c-3p,hsa-miR-1270,hsa-miR-620,hsa-miR-489-3p,hsa-miR-1277-5p,hsa-miR-509-3p,hsa-miR-579-3p,hsa-miR-664b-3p,hsa-miR-584-5p,hsa-miR-129-5p,hsa-miR-3617-5p,hsa-miR-641,hsa-miR-888-5p,hsa-miR-889-3p,hsa-miR-9-3p,hsa-miR-944,hsa-miR-1271-5…	9.37e-05	0.000202	23
USP15	hsa-miR-130a-5p,hsa-miR-23a-3p,hsa-miR-23b-3p,hsa-miR-23c,hsa-miR-320a,hsa-miR-320b,hsa-miR-320c,hsa-miR-320d,hsa-miR-4429,hsa-miR-362-5p,hsa-miR-369-3p,hsa-miR-374a-5p,hsa-miR-374b-5p,hsa-miR-377-3p,hsa-miR-409-3p,hsa-miR-410-3p,hsa-miR-496,hsa-miR-516b-5p,hsa-miR-579-3p,hsa-miR-664b-3p,hsa-miR-584-5p,hsa-miR-129-5p,hsa-miR-541-3p,hsa-miR-654-5p,hsa-miR-758-3p,hsa-miR-888-5p,hsa-miR-889-3p,hsa-m…	9.37e-05	0.000202	22
TMEM65	hsa-miR-205-5p,hsa-miR-130a-5p,hsa-miR-23a-3p,hsa-miR-23b-3p,hsa-miR-23c,hsa-miR-296-3p,hsa-miR-320a,hsa-miR-320b,hsa-miR-320c,hsa-miR-320d,hsa-miR-4429,hsa-miR-335-5p,hsa-miR-369-3p,hsa-miR-371a-5p,hsa-miR-374a-5p,hsa-miR-374b-5p,hsa-miR-409-3p,hsa-miR-410-3p,hsa-miR-489-3p,hsa-miR-496,hsa-miR-1277-5p,hsa-miR-514a-3p,hsa-miR-514b-3p,hsa-miR-576-5p,hsa-miR-579-3p,hsa-miR-664b-3p,hsa-miR-129-5p,hs…	9.37e-05	0.000202	24
BCAS2	hsa-miR-205-5p,hsa-miR-130a-5p,hsa-miR-23a-3p,hsa-miR-23b-3p,hsa-miR-23c,hsa-miR-320a,hsa-miR-320b,hsa-miR-320c,hsa-miR-320d,hsa-miR-4429,hsa-miR-362-5p,hsa-miR-409-3p,hsa-miR-410-3p,hsa-miR-452-5p,hsa-miR-4676-3p,hsa-miR-892c-3p,hsa-miR-576-5p,hsa-miR-584-5p,hsa-miR-7-5p,hsa-miR-758-3p,hsa-miR-135a-5p,hsa-miR-135b-5p,hsa-miR-141-3p,hsa-miR-200a-3p	9.4e-05	0.000202	14
XRN1	hsa-miR-205-5p,hsa-miR-21-5p,hsa-miR-590-5p,hsa-miR-130a-5p,hsa-miR-23a-3p,hsa-miR-23b-3p,hsa-miR-23c,hsa-miR-320a,hsa-miR-320b,hsa-miR-320c,hsa-miR-320d,hsa-miR-4429,hsa-miR-329-3p,hsa-miR-362-3p,hsa-miR-362-5p,hsa-miR-369-3p,hsa-miR-371a-5p,hsa-miR-374a-5p,hsa-miR-374b-5p,hsa-miR-377-3p,hsa-miR-409-3p,hsa-miR-410-3p,hsa-miR-450b-5p,hsa-miR-1270,hsa-miR-620,hsa-miR-489-3p,hsa-miR-1277-5p,hsa-miR…	9.44e-05	0.000202	26
RPRD1A	hsa-miR-205-5p,hsa-miR-21-5p,hsa-miR-590-5p,hsa-miR-130a-5p,hsa-miR-23a-3p,hsa-miR-23b-3p,hsa-miR-23c,hsa-miR-296-3p,hsa-miR-329-3p,hsa-miR-362-3p,hsa-miR-335-5p,hsa-miR-362-5p,hsa-miR-369-3p,hsa-miR-371a-5p,hsa-miR-374a-5p,hsa-miR-374b-5p,hsa-miR-409-3p,hsa-miR-410-3p,hsa-miR-450b-5p,hsa-miR-1270,hsa-miR-620,hsa-miR-489-3p,hsa-miR-1277-5p,hsa-miR-509-3p,hsa-miR-514a-3p,hsa-miR-514b-3p,hsa-miR-51…	9.44e-05	0.000202	22
FBXW11	hsa-miR-130a-5p,hsa-miR-23a-3p,hsa-miR-23b-3p,hsa-miR-23c,hsa-miR-296-3p,hsa-miR-320a,hsa-miR-320b,hsa-miR-320c,hsa-miR-320d,hsa-miR-4429,hsa-miR-329-3p,hsa-miR-362-3p,hsa-miR-369-3p,hsa-miR-371a-5p,hsa-miR-374a-5p,hsa-miR-374b-5p,hsa-miR-409-3p,hsa-miR-410-3p,hsa-miR-450b-5p,hsa-miR-452-5p,hsa-miR-4676-3p,hsa-miR-892c-3p,hsa-miR-489-3p,hsa-miR-496,hsa-miR-1277-5p,hsa-miR-514a-3p,hsa-miR-514b-3p,…	9.65e-05	0.000206	23
WDR36	hsa-miR-130a-5p,hsa-miR-23a-3p,hsa-miR-23b-3p,hsa-miR-23c,hsa-miR-335-5p,hsa-miR-362-5p,hsa-miR-369-3p,hsa-miR-371a-5p,hsa-miR-377-3p,hsa-miR-409-3p,hsa-miR-410-3p,hsa-miR-450b-5p,hsa-miR-452-5p,hsa-miR-4676-3p,hsa-miR-892c-3p,hsa-miR-1270,hsa-miR-620,hsa-miR-489-3p,hsa-miR-1277-5p,hsa-miR-514a-3p,hsa-miR-514b-3p,hsa-miR-516b-5p,hsa-miR-576-5p,hsa-miR-579-3p,hsa-miR-664b-3p,hsa-miR-129-5p,hsa-miR…	9.65e-05	0.000206	24
FNBP1	hsa-miR-21-5p,hsa-miR-590-5p,hsa-miR-130a-5p,hsa-miR-23a-3p,hsa-miR-23b-3p,hsa-miR-23c,hsa-miR-320a,hsa-miR-320b,hsa-miR-320c,hsa-miR-320d,hsa-miR-4429,hsa-miR-329-3p,hsa-miR-362-3p,hsa-miR-335-5p,hsa-miR-369-3p,hsa-miR-371a-5p,hsa-miR-377-3p,hsa-miR-409-3p,hsa-miR-410-3p,hsa-miR-450b-5p,hsa-miR-452-5p,hsa-miR-4676-3p,hsa-miR-892c-3p,hsa-miR-1270,hsa-miR-620,hsa-miR-489-3p,hsa-miR-496,hsa-miR-516…	9.65e-05	0.000206	16
CHURC1	hsa-miR-130a-5p,hsa-miR-23a-3p,hsa-miR-23b-3p,hsa-miR-23c,hsa-miR-320a,hsa-miR-320b,hsa-miR-320c,hsa-miR-320d,hsa-miR-4429,hsa-miR-329-3p,hsa-miR-362-3p,hsa-miR-335-5p,hsa-miR-362-5p,hsa-miR-369-3p,hsa-miR-371a-5p,hsa-miR-374a-5p,hsa-miR-374b-5p,hsa-miR-410-3p,hsa-miR-450b-5p,hsa-miR-452-5p,hsa-miR-4676-3p,hsa-miR-892c-3p,hsa-miR-489-3p,hsa-miR-1277-5p,hsa-miR-516b-5p,hsa-miR-576-5p,hsa-miR-579-3…	9.65e-05	0.000206	20
MRFAP1	hsa-miR-205-5p,hsa-miR-21-5p,hsa-miR-590-5p,hsa-miR-296-3p,hsa-miR-320a,hsa-miR-320b,hsa-miR-320c,hsa-miR-320d,hsa-miR-4429,hsa-miR-329-3p,hsa-miR-362-3p,hsa-miR-335-5p,hsa-miR-371a-5p,hsa-miR-377-3p,hsa-miR-1270,hsa-miR-620,hsa-miR-516b-5p,hsa-miR-579-3p,hsa-miR-664b-3p,hsa-miR-129-5p,hsa-miR-760,hsa-miR-888-5p,hsa-miR-9-5p,hsa-miR-142-5p,hsa-miR-5590-3p,hsa-miR-154-5p,hsa-miR-192-5p,hsa-miR-215…	9.79e-05	0.000208	18
MCPH1	hsa-miR-2115-3p,hsa-miR-371a-5p,hsa-miR-374a-5p,hsa-miR-374b-5p,hsa-miR-377-3p,hsa-miR-1277-5p,hsa-miR-576-5p,hsa-miR-579-3p,hsa-miR-664b-3p,hsa-miR-584-5p,hsa-miR-3617-5p,hsa-miR-641,hsa-miR-758-3p,hsa-miR-888-5p,hsa-miR-944,hsa-miR-1271-5p,hsa-miR-96-5p,hsa-miR-135a-5p,hsa-miR-135b-5p,hsa-miR-141-3p,hsa-miR-200a-3p,hsa-miR-142-5p,hsa-miR-5590-3p,hsa-miR-182-5p,hsa-miR-192-5p,hsa-miR-215-5p	9.79e-05	0.000208	14
FAM218A	hsa-miR-410-3p,hsa-miR-452-5p,hsa-miR-4676-3p,hsa-miR-892c-3p,hsa-miR-576-5p,hsa-miR-129-5p,hsa-miR-3617-5p,hsa-miR-641,hsa-miR-7-5p,hsa-miR-758-3p,hsa-miR-9-3p,hsa-miR-9-5p,hsa-miR-944,hsa-miR-1271-5p,hsa-miR-96-5p,hsa-miR-182-5p	9.87e-05	0.000209	13
TXNRD1	hsa-miR-205-5p,hsa-miR-130a-5p,hsa-miR-23a-3p,hsa-miR-23b-3p,hsa-miR-23c,hsa-miR-320a,hsa-miR-320b,hsa-miR-320c,hsa-miR-320d,hsa-miR-4429,hsa-miR-335-5p,hsa-miR-362-5p,hsa-miR-369-3p,hsa-miR-374a-5p,hsa-miR-374b-5p,hsa-miR-377-3p,hsa-miR-409-3p,hsa-miR-410-3p,hsa-miR-452-5p,hsa-miR-4676-3p,hsa-miR-892c-3p,hsa-miR-1270,hsa-miR-620,hsa-miR-514a-3p,hsa-miR-514b-3p,hsa-miR-576-5p,hsa-miR-584-5p,hsa-m…	9.95e-05	0.00021	14
COX5A	hsa-miR-362-5p,hsa-miR-377-3p,hsa-miR-452-5p,hsa-miR-4676-3p,hsa-miR-892c-3p,hsa-miR-579-3p,hsa-miR-664b-3p,hsa-miR-888-5p,hsa-miR-889-3p,hsa-miR-135a-5p,hsa-miR-135b-5p,hsa-miR-142-5p,hsa-miR-5590-3p	9.95e-05	0.00021	32
MCFD2	hsa-miR-130a-5p,hsa-miR-23a-3p,hsa-miR-23b-3p,hsa-miR-23c,hsa-miR-296-3p,hsa-miR-320a,hsa-miR-320b,hsa-miR-320c,hsa-miR-320d,hsa-miR-4429,hsa-miR-329-3p,hsa-miR-362-3p,hsa-miR-369-3p,hsa-miR-371a-5p,hsa-miR-374a-5p,hsa-miR-374b-5p,hsa-miR-377-3p,hsa-miR-410-3p,hsa-miR-450b-5p,hsa-miR-452-5p,hsa-miR-4676-3p,hsa-miR-892c-3p,hsa-miR-489-3p,hsa-miR-509-3p,hsa-miR-514a-3p,hsa-miR-514b-3p,hsa-miR-576-5…	0.000101	0.000213	22
DCAF10	hsa-miR-205-5p,hsa-miR-21-5p,hsa-miR-590-5p,hsa-miR-296-3p,hsa-miR-320a,hsa-miR-320b,hsa-miR-320c,hsa-miR-320d,hsa-miR-4429,hsa-miR-335-5p,hsa-miR-362-5p,hsa-miR-369-3p,hsa-miR-371a-5p,hsa-miR-374a-5p,hsa-miR-374b-5p,hsa-miR-377-3p,hsa-miR-409-3p,hsa-miR-410-3p,hsa-miR-450b-5p,hsa-miR-452-5p,hsa-miR-4676-3p,hsa-miR-892c-3p,hsa-miR-1270,hsa-miR-620,hsa-miR-489-3p,hsa-miR-1277-5p,hsa-miR-514a-3p,hs…	0.000101	0.000213	23
CREB5	hsa-miR-21-5p,hsa-miR-590-5p,hsa-miR-2115-3p,hsa-miR-130a-5p,hsa-miR-23a-3p,hsa-miR-23b-3p,hsa-miR-23c,hsa-miR-296-3p,hsa-miR-320a,hsa-miR-320b,hsa-miR-320c,hsa-miR-320d,hsa-miR-4429,hsa-miR-329-3p,hsa-miR-362-3p,hsa-miR-362-5p,hsa-miR-369-3p,hsa-miR-371a-5p,hsa-miR-374a-5p,hsa-miR-374b-5p,hsa-miR-409-3p,hsa-miR-410-3p,hsa-miR-452-5p,hsa-miR-4676-3p,hsa-miR-892c-3p,hsa-miR-1270,hsa-miR-620,hsa-mi…	0.000101	0.000213	19
RBM41	hsa-miR-205-5p,hsa-miR-320a,hsa-miR-320b,hsa-miR-320c,hsa-miR-320d,hsa-miR-4429,hsa-miR-362-5p,hsa-miR-369-3p,hsa-miR-374a-5p,hsa-miR-374b-5p,hsa-miR-409-3p,hsa-miR-410-3p,hsa-miR-450b-5p,hsa-miR-1270,hsa-miR-620,hsa-miR-1277-5p,hsa-miR-579-3p,hsa-miR-664b-3p,hsa-miR-129-5p,hsa-miR-944,hsa-miR-137,hsa-miR-142-5p,hsa-miR-5590-3p,hsa-miR-192-5p,hsa-miR-215-5p	0.000101	0.000213	30
CTR9	hsa-miR-205-5p,hsa-miR-21-5p,hsa-miR-590-5p,hsa-miR-130a-5p,hsa-miR-23a-3p,hsa-miR-23b-3p,hsa-miR-23c,hsa-miR-371a-5p,hsa-miR-410-3p,hsa-miR-450b-5p,hsa-miR-579-3p,hsa-miR-664b-3p,hsa-miR-129-5p,hsa-miR-3617-5p,hsa-miR-641,hsa-miR-758-3p,hsa-miR-888-5p,hsa-miR-889-3p,hsa-miR-9-5p,hsa-miR-944,hsa-miR-142-5p,hsa-miR-5590-3p,hsa-miR-196a-5p,hsa-miR-196b-5p	0.000101	0.000213	21
GBP1	hsa-miR-21-5p,hsa-miR-590-5p,hsa-miR-130a-5p,hsa-miR-23a-3p,hsa-miR-23b-3p,hsa-miR-23c,hsa-miR-335-5p,hsa-miR-369-3p,hsa-miR-374a-5p,hsa-miR-374b-5p,hsa-miR-377-3p,hsa-miR-450b-5p,hsa-miR-1270,hsa-miR-620,hsa-miR-516b-5p,hsa-miR-576-5p,hsa-miR-7-5p,hsa-miR-944,hsa-miR-1271-5p,hsa-miR-96-5p,hsa-miR-137,hsa-miR-142-5p,hsa-miR-5590-3p,hsa-miR-182-5p	0.000101	0.000213	15
PIGK	hsa-miR-130a-5p,hsa-miR-23a-3p,hsa-miR-23b-3p,hsa-miR-23c,hsa-miR-320a,hsa-miR-320b,hsa-miR-320c,hsa-miR-320d,hsa-miR-4429,hsa-miR-335-5p,hsa-miR-369-3p,hsa-miR-374a-5p,hsa-miR-374b-5p,hsa-miR-410-3p,hsa-miR-450b-5p,hsa-miR-452-5p,hsa-miR-4676-3p,hsa-miR-892c-3p,hsa-miR-489-3p,hsa-miR-496,hsa-miR-1277-5p,hsa-miR-576-5p,hsa-miR-579-3p,hsa-miR-664b-3p,hsa-miR-129-5p,hsa-miR-3617-5p,hsa-miR-641,hsa-…	0.000101	0.000213	19
CXCL1	hsa-miR-205-5p,hsa-miR-329-3p,hsa-miR-362-3p,hsa-miR-369-3p,hsa-miR-371a-5p,hsa-miR-374a-5p,hsa-miR-374b-5p,hsa-miR-409-3p,hsa-miR-410-3p,hsa-miR-1270,hsa-miR-620,hsa-miR-489-3p,hsa-miR-514a-3p,hsa-miR-514b-3p,hsa-miR-576-5p,hsa-miR-579-3p,hsa-miR-664b-3p,hsa-miR-3617-5p,hsa-miR-641,hsa-miR-944,hsa-miR-132-3p,hsa-miR-212-3p,hsa-miR-141-3p,hsa-miR-200a-3p,hsa-miR-196a-5p,hsa-miR-196b-5p	0.000102	0.000213	13
TMEM230	hsa-miR-320a,hsa-miR-320b,hsa-miR-320c,hsa-miR-320d,hsa-miR-4429,hsa-miR-362-5p,hsa-miR-369-3p,hsa-miR-409-3p,hsa-miR-410-3p,hsa-miR-450b-5p,hsa-miR-452-5p,hsa-miR-4676-3p,hsa-miR-892c-3p,hsa-miR-489-3p,hsa-miR-579-3p,hsa-miR-664b-3p,hsa-miR-129-5p,hsa-miR-889-3p,hsa-miR-9-5p,hsa-miR-944,hsa-miR-1271-5p,hsa-miR-96-5p,hsa-miR-141-3p,hsa-miR-200a-3p,hsa-miR-182-5p,hsa-miR-196a-5p,hsa-miR-196b-5p	0.000102	0.000213	22
PURB	hsa-miR-21-5p,hsa-miR-590-5p,hsa-miR-2115-3p,hsa-miR-130a-5p,hsa-miR-23a-3p,hsa-miR-23b-3p,hsa-miR-23c,hsa-miR-296-3p,hsa-miR-320a,hsa-miR-320b,hsa-miR-320c,hsa-miR-320d,hsa-miR-4429,hsa-miR-329-3p,hsa-miR-362-3p,hsa-miR-335-5p,hsa-miR-362-5p,hsa-miR-369-3p,hsa-miR-371a-5p,hsa-miR-374a-5p,hsa-miR-374b-5p,hsa-miR-377-3p,hsa-miR-409-3p,hsa-miR-410-3p,hsa-miR-450b-5p,hsa-miR-452-5p,hsa-miR-4676-3p,h…	0.000102	0.000213	25
MOB4	hsa-miR-21-5p,hsa-miR-590-5p,hsa-miR-320a,hsa-miR-320b,hsa-miR-320c,hsa-miR-320d,hsa-miR-4429,hsa-miR-329-3p,hsa-miR-362-3p,hsa-miR-335-5p,hsa-miR-362-5p,hsa-miR-369-3p,hsa-miR-374a-5p,hsa-miR-374b-5p,hsa-miR-377-3p,hsa-miR-409-3p,hsa-miR-410-3p,hsa-miR-450b-5p,hsa-miR-452-5p,hsa-miR-4676-3p,hsa-miR-892c-3p,hsa-miR-1270,hsa-miR-620,hsa-miR-576-5p,hsa-miR-579-3p,hsa-miR-664b-3p,hsa-miR-129-5p,hsa-…	0.000103	0.000213	19
FAM117B	hsa-miR-205-5p,hsa-miR-130a-5p,hsa-miR-23a-3p,hsa-miR-23b-3p,hsa-miR-23c,hsa-miR-296-3p,hsa-miR-320a,hsa-miR-320b,hsa-miR-320c,hsa-miR-320d,hsa-miR-4429,hsa-miR-335-5p,hsa-miR-362-5p,hsa-miR-369-3p,hsa-miR-374a-5p,hsa-miR-374b-5p,hsa-miR-409-3p,hsa-miR-410-3p,hsa-miR-450b-5p,hsa-miR-1270,hsa-miR-620,hsa-miR-489-3p,hsa-miR-514a-3p,hsa-miR-514b-3p,hsa-miR-576-5p,hsa-miR-129-5p,hsa-miR-3617-5p,hsa-m…	0.000103	0.000213	19
MED13L	hsa-miR-205-5p,hsa-miR-2115-3p,hsa-miR-130a-5p,hsa-miR-23a-3p,hsa-miR-23b-3p,hsa-miR-23c,hsa-miR-296-3p,hsa-miR-329-3p,hsa-miR-362-3p,hsa-miR-335-5p,hsa-miR-362-5p,hsa-miR-369-3p,hsa-miR-371a-5p,hsa-miR-374a-5p,hsa-miR-374b-5p,hsa-miR-377-3p,hsa-miR-409-3p,hsa-miR-410-3p,hsa-miR-450b-5p,hsa-miR-1270,hsa-miR-620,hsa-miR-489-3p,hsa-miR-1277-5p,hsa-miR-514a-3p,hsa-miR-514b-3p,hsa-miR-516b-5p,hsa-miR…	0.000104	0.000215	31
FAM76B	hsa-miR-21-5p,hsa-miR-590-5p,hsa-miR-296-3p,hsa-miR-320a,hsa-miR-320b,hsa-miR-320c,hsa-miR-320d,hsa-miR-4429,hsa-miR-329-3p,hsa-miR-362-3p,hsa-miR-371a-5p,hsa-miR-374a-5p,hsa-miR-374b-5p,hsa-miR-377-3p,hsa-miR-409-3p,hsa-miR-410-3p,hsa-miR-452-5p,hsa-miR-4676-3p,hsa-miR-892c-3p,hsa-miR-489-3p,hsa-miR-1277-5p,hsa-miR-514a-3p,hsa-miR-514b-3p,hsa-miR-576-5p,hsa-miR-579-3p,hsa-miR-664b-3p,hsa-miR-758…	0.000107	0.000221	17
SRP72	hsa-miR-130a-5p,hsa-miR-23a-3p,hsa-miR-23b-3p,hsa-miR-23c,hsa-miR-320a,hsa-miR-320b,hsa-miR-320c,hsa-miR-320d,hsa-miR-4429,hsa-miR-329-3p,hsa-miR-362-3p,hsa-miR-335-5p,hsa-miR-374a-5p,hsa-miR-374b-5p,hsa-miR-409-3p,hsa-miR-410-3p,hsa-miR-1270,hsa-miR-620,hsa-miR-489-3p,hsa-miR-496,hsa-miR-1277-5p,hsa-miR-576-5p,hsa-miR-584-5p,hsa-miR-3617-5p,hsa-miR-641,hsa-miR-7-5p,hsa-miR-889-3p,hsa-miR-944,hsa…	0.000108	0.000222	21
ARHGAP28	hsa-miR-320a,hsa-miR-320b,hsa-miR-320c,hsa-miR-320d,hsa-miR-4429,hsa-miR-362-5p,hsa-miR-369-3p,hsa-miR-409-3p,hsa-miR-410-3p,hsa-miR-450b-5p,hsa-miR-1270,hsa-miR-620,hsa-miR-1277-5p,hsa-miR-516b-5p,hsa-miR-579-3p,hsa-miR-664b-3p,hsa-miR-3617-5p,hsa-miR-641,hsa-miR-758-3p,hsa-miR-760,hsa-miR-888-5p,hsa-miR-9-3p,hsa-miR-9-5p,hsa-miR-132-3p,hsa-miR-212-3p,hsa-miR-137,hsa-miR-142-5p,hsa-miR-5590-3p,h…	0.000108	0.000222	19
NR4A3	hsa-miR-320a,hsa-miR-320b,hsa-miR-320c,hsa-miR-320d,hsa-miR-4429,hsa-miR-329-3p,hsa-miR-362-3p,hsa-miR-335-5p,hsa-miR-362-5p,hsa-miR-374a-5p,hsa-miR-374b-5p,hsa-miR-409-3p,hsa-miR-410-3p,hsa-miR-450b-5p,hsa-miR-489-3p,hsa-miR-1277-5p,hsa-miR-509-3p,hsa-miR-514a-3p,hsa-miR-514b-3p,hsa-miR-576-5p,hsa-miR-579-3p,hsa-miR-664b-3p,hsa-miR-3617-5p,hsa-miR-641,hsa-miR-541-3p,hsa-miR-654-5p,hsa-miR-7-5p,h…	0.00011	0.000227	16
SEMA3C	hsa-miR-205-5p,hsa-miR-130a-5p,hsa-miR-23a-3p,hsa-miR-23b-3p,hsa-miR-23c,hsa-miR-320a,hsa-miR-320b,hsa-miR-320c,hsa-miR-320d,hsa-miR-4429,hsa-miR-369-3p,hsa-miR-371a-5p,hsa-miR-374a-5p,hsa-miR-374b-5p,hsa-miR-377-3p,hsa-miR-409-3p,hsa-miR-410-3p,hsa-miR-450b-5p,hsa-miR-1270,hsa-miR-620,hsa-miR-489-3p,hsa-miR-1277-5p,hsa-miR-509-3p,hsa-miR-514a-3p,hsa-miR-514b-3p,hsa-miR-576-5p,hsa-miR-579-3p,hsa-…	0.00011	0.000227	23
RECK	hsa-miR-21-5p,hsa-miR-590-5p,hsa-miR-320a,hsa-miR-320b,hsa-miR-320c,hsa-miR-320d,hsa-miR-4429,hsa-miR-329-3p,hsa-miR-362-3p,hsa-miR-369-3p,hsa-miR-374a-5p,hsa-miR-374b-5p,hsa-miR-377-3p,hsa-miR-410-3p,hsa-miR-450b-5p,hsa-miR-489-3p,hsa-miR-1277-5p,hsa-miR-514a-3p,hsa-miR-514b-3p,hsa-miR-579-3p,hsa-miR-664b-3p,hsa-miR-129-5p,hsa-miR-3617-5p,hsa-miR-641,hsa-miR-7-5p,hsa-miR-889-3p,hsa-miR-9-5p,hsa-…	0.000111	0.000227	26
WDR43	hsa-miR-205-5p,hsa-miR-130a-5p,hsa-miR-23a-3p,hsa-miR-23b-3p,hsa-miR-23c,hsa-miR-335-5p,hsa-miR-362-5p,hsa-miR-371a-5p,hsa-miR-410-3p,hsa-miR-450b-5p,hsa-miR-1277-5p,hsa-miR-516b-5p,hsa-miR-576-5p,hsa-miR-579-3p,hsa-miR-664b-3p,hsa-miR-129-5p,hsa-miR-541-3p,hsa-miR-654-5p,hsa-miR-760,hsa-miR-888-5p,hsa-miR-889-3p,hsa-miR-9-5p,hsa-miR-944,hsa-miR-132-3p,hsa-miR-212-3p,hsa-miR-135a-5p,hsa-miR-135b-…	0.000111	0.000227	18
ZNF106	hsa-miR-205-5p,hsa-miR-296-3p,hsa-miR-320a,hsa-miR-320b,hsa-miR-320c,hsa-miR-320d,hsa-miR-4429,hsa-miR-329-3p,hsa-miR-362-3p,hsa-miR-362-5p,hsa-miR-369-3p,hsa-miR-371a-5p,hsa-miR-374a-5p,hsa-miR-374b-5p,hsa-miR-377-3p,hsa-miR-450b-5p,hsa-miR-452-5p,hsa-miR-4676-3p,hsa-miR-892c-3p,hsa-miR-1270,hsa-miR-620,hsa-miR-489-3p,hsa-miR-514a-3p,hsa-miR-514b-3p,hsa-miR-516b-5p,hsa-miR-576-5p,hsa-miR-579-3p,…	0.000111	0.000227	25
SLC44A1	hsa-miR-2115-3p,hsa-miR-130a-5p,hsa-miR-23a-3p,hsa-miR-23b-3p,hsa-miR-23c,hsa-miR-320a,hsa-miR-320b,hsa-miR-320c,hsa-miR-320d,hsa-miR-4429,hsa-miR-329-3p,hsa-miR-362-3p,hsa-miR-369-3p,hsa-miR-374a-5p,hsa-miR-374b-5p,hsa-miR-377-3p,hsa-miR-409-3p,hsa-miR-410-3p,hsa-miR-450b-5p,hsa-miR-452-5p,hsa-miR-4676-3p,hsa-miR-892c-3p,hsa-miR-1270,hsa-miR-620,hsa-miR-489-3p,hsa-miR-496,hsa-miR-1277-5p,hsa-miR…	0.000111	0.000227	17
NEGR1	hsa-miR-205-5p,hsa-miR-2115-3p,hsa-miR-130a-5p,hsa-miR-23a-3p,hsa-miR-23b-3p,hsa-miR-23c,hsa-miR-320a,hsa-miR-320b,hsa-miR-320c,hsa-miR-320d,hsa-miR-4429,hsa-miR-362-5p,hsa-miR-369-3p,hsa-miR-374a-5p,hsa-miR-374b-5p,hsa-miR-377-3p,hsa-miR-410-3p,hsa-miR-452-5p,hsa-miR-4676-3p,hsa-miR-892c-3p,hsa-miR-509-3p,hsa-miR-514a-3p,hsa-miR-514b-3p,hsa-miR-576-5p,hsa-miR-579-3p,hsa-miR-664b-3p,hsa-miR-584-5…	0.000111	0.000227	19
ECHDC1	hsa-miR-205-5p,hsa-miR-130a-5p,hsa-miR-23a-3p,hsa-miR-23b-3p,hsa-miR-23c,hsa-miR-320a,hsa-miR-320b,hsa-miR-320c,hsa-miR-320d,hsa-miR-4429,hsa-miR-371a-5p,hsa-miR-409-3p,hsa-miR-452-5p,hsa-miR-4676-3p,hsa-miR-892c-3p,hsa-miR-514a-3p,hsa-miR-514b-3p,hsa-miR-579-3p,hsa-miR-664b-3p,hsa-miR-129-5p,hsa-miR-758-3p,hsa-miR-888-5p,hsa-miR-889-3p,hsa-miR-9-5p,hsa-miR-944,hsa-miR-1271-5p,hsa-miR-96-5p,hsa-m…	0.000111	0.000227	14
CD55	hsa-miR-205-5p,hsa-miR-130a-5p,hsa-miR-23a-3p,hsa-miR-23b-3p,hsa-miR-23c,hsa-miR-335-5p,hsa-miR-369-3p,hsa-miR-374a-5p,hsa-miR-374b-5p,hsa-miR-409-3p,hsa-miR-410-3p,hsa-miR-489-3p,hsa-miR-1277-5p,hsa-miR-516b-5p,hsa-miR-576-5p,hsa-miR-579-3p,hsa-miR-664b-3p,hsa-miR-3617-5p,hsa-miR-641,hsa-miR-541-3p,hsa-miR-654-5p,hsa-miR-7-5p,hsa-miR-889-3p,hsa-miR-9-5p,hsa-miR-1271-5p,hsa-miR-96-5p,hsa-miR-132-…	0.000111	0.000227	9
VAV3	hsa-miR-205-5p,hsa-miR-335-5p,hsa-miR-369-3p,hsa-miR-374a-5p,hsa-miR-374b-5p,hsa-miR-410-3p,hsa-miR-450b-5p,hsa-miR-489-3p,hsa-miR-514a-3p,hsa-miR-514b-3p,hsa-miR-516b-5p,hsa-miR-576-5p,hsa-miR-579-3p,hsa-miR-664b-3p,hsa-miR-129-5p,hsa-miR-3617-5p,hsa-miR-641,hsa-miR-7-5p,hsa-miR-758-3p,hsa-miR-889-3p,hsa-miR-9-5p,hsa-miR-944,hsa-miR-1271-5p,hsa-miR-96-5p,hsa-miR-142-5p,hsa-miR-5590-3p,hsa-miR-15…	0.000111	0.000227	19
ABHD10	hsa-miR-205-5p,hsa-miR-21-5p,hsa-miR-590-5p,hsa-miR-2115-3p,hsa-miR-320a,hsa-miR-320b,hsa-miR-320c,hsa-miR-320d,hsa-miR-4429,hsa-miR-369-3p,hsa-miR-374a-5p,hsa-miR-374b-5p,hsa-miR-409-3p,hsa-miR-410-3p,hsa-miR-450b-5p,hsa-miR-489-3p,hsa-miR-496,hsa-miR-514a-3p,hsa-miR-514b-3p,hsa-miR-516b-5p,hsa-miR-576-5p,hsa-miR-579-3p,hsa-miR-664b-3p,hsa-miR-3617-5p,hsa-miR-641,hsa-miR-758-3p,hsa-miR-889-3p,hs…	0.000111	0.000227	20
ATP9A	hsa-miR-205-5p,hsa-miR-21-5p,hsa-miR-590-5p,hsa-miR-130a-5p,hsa-miR-23a-3p,hsa-miR-23b-3p,hsa-miR-23c,hsa-miR-296-3p,hsa-miR-320a,hsa-miR-320b,hsa-miR-320c,hsa-miR-320d,hsa-miR-4429,hsa-miR-329-3p,hsa-miR-362-3p,hsa-miR-335-5p,hsa-miR-362-5p,hsa-miR-369-3p,hsa-miR-371a-5p,hsa-miR-374a-5p,hsa-miR-374b-5p,hsa-miR-377-3p,hsa-miR-409-3p,hsa-miR-410-3p,hsa-miR-450b-5p,hsa-miR-1270,hsa-miR-620,hsa-miR-…	0.000112	0.000227	23
CHORDC1	hsa-miR-130a-5p,hsa-miR-23a-3p,hsa-miR-23b-3p,hsa-miR-23c,hsa-miR-369-3p,hsa-miR-374a-5p,hsa-miR-374b-5p,hsa-miR-377-3p,hsa-miR-409-3p,hsa-miR-410-3p,hsa-miR-489-3p,hsa-miR-1277-5p,hsa-miR-514a-3p,hsa-miR-514b-3p,hsa-miR-576-5p,hsa-miR-584-5p,hsa-miR-3617-5p,hsa-miR-641,hsa-miR-889-3p,hsa-miR-9-5p,hsa-miR-944,hsa-miR-1271-5p,hsa-miR-96-5p,hsa-miR-137,hsa-miR-142-5p,hsa-miR-5590-3p,hsa-miR-182-5p	0.000113	0.000227	16
PTER	hsa-miR-205-5p,hsa-miR-296-3p,hsa-miR-320a,hsa-miR-320b,hsa-miR-320c,hsa-miR-320d,hsa-miR-4429,hsa-miR-329-3p,hsa-miR-362-3p,hsa-miR-335-5p,hsa-miR-362-5p,hsa-miR-369-3p,hsa-miR-371a-5p,hsa-miR-374a-5p,hsa-miR-374b-5p,hsa-miR-377-3p,hsa-miR-409-3p,hsa-miR-410-3p,hsa-miR-450b-5p,hsa-miR-1270,hsa-miR-620,hsa-miR-1277-5p,hsa-miR-579-3p,hsa-miR-664b-3p,hsa-miR-584-5p,hsa-miR-7-5p,hsa-miR-758-3p,hsa-m…	0.000117	0.000235	17
PIK3C2A	hsa-miR-21-5p,hsa-miR-590-5p,hsa-miR-2115-3p,hsa-miR-130a-5p,hsa-miR-23a-3p,hsa-miR-23b-3p,hsa-miR-23c,hsa-miR-296-3p,hsa-miR-320a,hsa-miR-320b,hsa-miR-320c,hsa-miR-320d,hsa-miR-4429,hsa-miR-369-3p,hsa-miR-371a-5p,hsa-miR-374a-5p,hsa-miR-374b-5p,hsa-miR-409-3p,hsa-miR-410-3p,hsa-miR-450b-5p,hsa-miR-452-5p,hsa-miR-4676-3p,hsa-miR-892c-3p,hsa-miR-489-3p,hsa-miR-496,hsa-miR-1277-5p,hsa-miR-509-3p,hs…	0.000117	0.000235	28
KIF3A	hsa-miR-320a,hsa-miR-320b,hsa-miR-320c,hsa-miR-320d,hsa-miR-4429,hsa-miR-329-3p,hsa-miR-362-3p,hsa-miR-335-5p,hsa-miR-362-5p,hsa-miR-371a-5p,hsa-miR-374a-5p,hsa-miR-374b-5p,hsa-miR-377-3p,hsa-miR-409-3p,hsa-miR-410-3p,hsa-miR-450b-5p,hsa-miR-452-5p,hsa-miR-4676-3p,hsa-miR-892c-3p,hsa-miR-1270,hsa-miR-620,hsa-miR-1277-5p,hsa-miR-516b-5p,hsa-miR-576-5p,hsa-miR-579-3p,hsa-miR-664b-3p,hsa-miR-584-5p,…	0.000117	0.000235	25
NUDT4	hsa-miR-130a-5p,hsa-miR-23a-3p,hsa-miR-23b-3p,hsa-miR-23c,hsa-miR-296-3p,hsa-miR-335-5p,hsa-miR-369-3p,hsa-miR-374a-5p,hsa-miR-374b-5p,hsa-miR-377-3p,hsa-miR-409-3p,hsa-miR-410-3p,hsa-miR-450b-5p,hsa-miR-489-3p,hsa-miR-496,hsa-miR-1277-5p,hsa-miR-514a-3p,hsa-miR-514b-3p,hsa-miR-516b-5p,hsa-miR-576-5p,hsa-miR-541-3p,hsa-miR-654-5p,hsa-miR-7-5p,hsa-miR-758-3p,hsa-miR-888-5p,hsa-miR-889-3p,hsa-miR-9…	0.00012	0.00024	14
NRCAM	hsa-miR-205-5p,hsa-miR-21-5p,hsa-miR-590-5p,hsa-miR-130a-5p,hsa-miR-23a-3p,hsa-miR-23b-3p,hsa-miR-23c,hsa-miR-320a,hsa-miR-320b,hsa-miR-320c,hsa-miR-320d,hsa-miR-4429,hsa-miR-335-5p,hsa-miR-369-3p,hsa-miR-410-3p,hsa-miR-450b-5p,hsa-miR-452-5p,hsa-miR-4676-3p,hsa-miR-892c-3p,hsa-miR-1270,hsa-miR-620,hsa-miR-489-3p,hsa-miR-1277-5p,hsa-miR-514a-3p,hsa-miR-514b-3p,hsa-miR-576-5p,hsa-miR-579-3p,hsa-mi…	0.00012	0.00024	16
C1orf198	hsa-miR-130a-5p,hsa-miR-23a-3p,hsa-miR-23b-3p,hsa-miR-23c,hsa-miR-296-3p,hsa-miR-320a,hsa-miR-320b,hsa-miR-320c,hsa-miR-320d,hsa-miR-4429,hsa-miR-329-3p,hsa-miR-362-3p,hsa-miR-335-5p,hsa-miR-362-5p,hsa-miR-377-3p,hsa-miR-410-3p,hsa-miR-1270,hsa-miR-620,hsa-miR-489-3p,hsa-miR-1277-5p,hsa-miR-516b-5p,hsa-miR-576-5p,hsa-miR-579-3p,hsa-miR-664b-3p,hsa-miR-129-5p,hsa-miR-3617-5p,hsa-miR-641,hsa-miR-7-…	0.00012	0.00024	19
RNF144B	hsa-miR-130a-5p,hsa-miR-23a-3p,hsa-miR-23b-3p,hsa-miR-23c,hsa-miR-320a,hsa-miR-320b,hsa-miR-320c,hsa-miR-320d,hsa-miR-4429,hsa-miR-329-3p,hsa-miR-362-3p,hsa-miR-362-5p,hsa-miR-369-3p,hsa-miR-374a-5p,hsa-miR-374b-5p,hsa-miR-377-3p,hsa-miR-409-3p,hsa-miR-410-3p,hsa-miR-450b-5p,hsa-miR-452-5p,hsa-miR-4676-3p,hsa-miR-892c-3p,hsa-miR-1270,hsa-miR-620,hsa-miR-1277-5p,hsa-miR-514a-3p,hsa-miR-514b-3p,hsa…	0.00012	0.00024	18
CAMSAP1	hsa-miR-21-5p,hsa-miR-590-5p,hsa-miR-130a-5p,hsa-miR-23a-3p,hsa-miR-23b-3p,hsa-miR-23c,hsa-miR-296-3p,hsa-miR-320a,hsa-miR-320b,hsa-miR-320c,hsa-miR-320d,hsa-miR-4429,hsa-miR-335-5p,hsa-miR-371a-5p,hsa-miR-374a-5p,hsa-miR-374b-5p,hsa-miR-377-3p,hsa-miR-409-3p,hsa-miR-410-3p,hsa-miR-450b-5p,hsa-miR-1277-5p,hsa-miR-516b-5p,hsa-miR-579-3p,hsa-miR-664b-3p,hsa-miR-584-5p,hsa-miR-129-5p,hsa-miR-3617-5p…	0.00012	0.00024	27
CCDC126	hsa-miR-205-5p,hsa-miR-130a-5p,hsa-miR-23a-3p,hsa-miR-23b-3p,hsa-miR-23c,hsa-miR-320a,hsa-miR-320b,hsa-miR-320c,hsa-miR-320d,hsa-miR-4429,hsa-miR-335-5p,hsa-miR-369-3p,hsa-miR-371a-5p,hsa-miR-374a-5p,hsa-miR-374b-5p,hsa-miR-409-3p,hsa-miR-410-3p,hsa-miR-1277-5p,hsa-miR-888-5p,hsa-miR-889-3p,hsa-miR-9-3p,hsa-miR-9-5p,hsa-miR-944,hsa-miR-132-3p,hsa-miR-212-3p,hsa-miR-137,hsa-miR-142-5p,hsa-miR-5590…	0.000122	0.000243	17
ECT2	hsa-miR-205-5p,hsa-miR-2115-3p,hsa-miR-296-3p,hsa-miR-320a,hsa-miR-320b,hsa-miR-320c,hsa-miR-320d,hsa-miR-4429,hsa-miR-329-3p,hsa-miR-362-3p,hsa-miR-335-5p,hsa-miR-362-5p,hsa-miR-374a-5p,hsa-miR-374b-5p,hsa-miR-377-3p,hsa-miR-409-3p,hsa-miR-450b-5p,hsa-miR-496,hsa-miR-579-3p,hsa-miR-664b-3p,hsa-miR-129-5p,hsa-miR-758-3p,hsa-miR-889-3p,hsa-miR-944,hsa-miR-1271-5p,hsa-miR-96-5p,hsa-miR-132-3p,hsa-m…	0.000124	0.000246	18
ENAH	hsa-miR-205-5p,hsa-miR-21-5p,hsa-miR-590-5p,hsa-miR-130a-5p,hsa-miR-23a-3p,hsa-miR-23b-3p,hsa-miR-23c,hsa-miR-320a,hsa-miR-320b,hsa-miR-320c,hsa-miR-320d,hsa-miR-4429,hsa-miR-329-3p,hsa-miR-362-3p,hsa-miR-335-5p,hsa-miR-362-5p,hsa-miR-369-3p,hsa-miR-371a-5p,hsa-miR-374a-5p,hsa-miR-374b-5p,hsa-miR-377-3p,hsa-miR-409-3p,hsa-miR-410-3p,hsa-miR-450b-5p,hsa-miR-452-5p,hsa-miR-4676-3p,hsa-miR-892c-3p,h…	0.000124	0.000246	25
TRIM2	hsa-miR-21-5p,hsa-miR-590-5p,hsa-miR-130a-5p,hsa-miR-23a-3p,hsa-miR-23b-3p,hsa-miR-23c,hsa-miR-320a,hsa-miR-320b,hsa-miR-320c,hsa-miR-320d,hsa-miR-4429,hsa-miR-335-5p,hsa-miR-362-5p,hsa-miR-369-3p,hsa-miR-374a-5p,hsa-miR-374b-5p,hsa-miR-409-3p,hsa-miR-410-3p,hsa-miR-450b-5p,hsa-miR-1270,hsa-miR-620,hsa-miR-489-3p,hsa-miR-496,hsa-miR-1277-5p,hsa-miR-514a-3p,hsa-miR-514b-3p,hsa-miR-516b-5p,hsa-miR-…	0.000125	0.000248	22
PARD6B	hsa-miR-205-5p,hsa-miR-130a-5p,hsa-miR-23a-3p,hsa-miR-23b-3p,hsa-miR-23c,hsa-miR-320a,hsa-miR-320b,hsa-miR-320c,hsa-miR-320d,hsa-miR-4429,hsa-miR-329-3p,hsa-miR-362-3p,hsa-miR-335-5p,hsa-miR-362-5p,hsa-miR-369-3p,hsa-miR-371a-5p,hsa-miR-374a-5p,hsa-miR-374b-5p,hsa-miR-409-3p,hsa-miR-410-3p,hsa-miR-452-5p,hsa-miR-4676-3p,hsa-miR-892c-3p,hsa-miR-489-3p,hsa-miR-1277-5p,hsa-miR-514a-3p,hsa-miR-514b-3…	0.000125	0.000248	15
FKTN	hsa-miR-205-5p,hsa-miR-21-5p,hsa-miR-590-5p,hsa-miR-2115-3p,hsa-miR-130a-5p,hsa-miR-23a-3p,hsa-miR-23b-3p,hsa-miR-23c,hsa-miR-296-3p,hsa-miR-320a,hsa-miR-320b,hsa-miR-320c,hsa-miR-320d,hsa-miR-4429,hsa-miR-329-3p,hsa-miR-362-3p,hsa-miR-362-5p,hsa-miR-369-3p,hsa-miR-371a-5p,hsa-miR-374a-5p,hsa-miR-374b-5p,hsa-miR-410-3p,hsa-miR-450b-5p,hsa-miR-452-5p,hsa-miR-4676-3p,hsa-miR-892c-3p,hsa-miR-1270,hs…	0.000125	0.000248	28
CELF2	hsa-miR-205-5p,hsa-miR-2115-3p,hsa-miR-130a-5p,hsa-miR-23a-3p,hsa-miR-23b-3p,hsa-miR-23c,hsa-miR-296-3p,hsa-miR-320a,hsa-miR-320b,hsa-miR-320c,hsa-miR-320d,hsa-miR-4429,hsa-miR-329-3p,hsa-miR-362-3p,hsa-miR-369-3p,hsa-miR-371a-5p,hsa-miR-377-3p,hsa-miR-409-3p,hsa-miR-410-3p,hsa-miR-452-5p,hsa-miR-4676-3p,hsa-miR-892c-3p,hsa-miR-1270,hsa-miR-620,hsa-miR-489-3p,hsa-miR-1277-5p,hsa-miR-509-3p,hsa-mi…	0.000125	0.000248	20
YAP1	hsa-miR-205-5p,hsa-miR-21-5p,hsa-miR-590-5p,hsa-miR-320a,hsa-miR-320b,hsa-miR-320c,hsa-miR-320d,hsa-miR-4429,hsa-miR-335-5p,hsa-miR-362-5p,hsa-miR-369-3p,hsa-miR-371a-5p,hsa-miR-374a-5p,hsa-miR-374b-5p,hsa-miR-409-3p,hsa-miR-410-3p,hsa-miR-450b-5p,hsa-miR-452-5p,hsa-miR-4676-3p,hsa-miR-892c-3p,hsa-miR-1270,hsa-miR-620,hsa-miR-489-3p,hsa-miR-496,hsa-miR-1277-5p,hsa-miR-509-3p,hsa-miR-514a-3p,hsa-m…	0.000127	0.00025	19
AK3	hsa-miR-329-3p,hsa-miR-362-3p,hsa-miR-362-5p,hsa-miR-374a-5p,hsa-miR-374b-5p,hsa-miR-377-3p,hsa-miR-410-3p,hsa-miR-452-5p,hsa-miR-4676-3p,hsa-miR-892c-3p,hsa-miR-489-3p,hsa-miR-1277-5p,hsa-miR-514a-3p,hsa-miR-514b-3p,hsa-miR-516b-5p,hsa-miR-576-5p,hsa-miR-579-3p,hsa-miR-664b-3p,hsa-miR-584-5p,hsa-miR-129-5p,hsa-miR-3617-5p,hsa-miR-641,hsa-miR-541-3p,hsa-miR-654-5p,hsa-miR-7-5p,hsa-miR-889-3p,hsa-…	0.000127	0.00025	9
PCDH10	hsa-miR-205-5p,hsa-miR-21-5p,hsa-miR-590-5p,hsa-miR-320a,hsa-miR-320b,hsa-miR-320c,hsa-miR-320d,hsa-miR-4429,hsa-miR-329-3p,hsa-miR-362-3p,hsa-miR-369-3p,hsa-miR-374a-5p,hsa-miR-374b-5p,hsa-miR-377-3p,hsa-miR-410-3p,hsa-miR-450b-5p,hsa-miR-1270,hsa-miR-620,hsa-miR-489-3p,hsa-miR-1277-5p,hsa-miR-576-5p,hsa-miR-579-3p,hsa-miR-664b-3p,hsa-miR-7-5p,hsa-miR-889-3p,hsa-miR-9-5p,hsa-miR-944,hsa-miR-1271…	0.000127	0.00025	15
CAPZA1	hsa-miR-205-5p,hsa-miR-329-3p,hsa-miR-362-3p,hsa-miR-362-5p,hsa-miR-369-3p,hsa-miR-409-3p,hsa-miR-1270,hsa-miR-620,hsa-miR-489-3p,hsa-miR-1277-5p,hsa-miR-514a-3p,hsa-miR-514b-3p,hsa-miR-516b-5p,hsa-miR-576-5p,hsa-miR-579-3p,hsa-miR-664b-3p,hsa-miR-129-5p,hsa-miR-3617-5p,hsa-miR-641,hsa-miR-7-5p,hsa-miR-9-5p,hsa-miR-1271-5p,hsa-miR-96-5p,hsa-miR-132-3p,hsa-miR-212-3p,hsa-miR-135a-5p,hsa-miR-135b-5…	0.000127	0.00025	17
UBE3A	hsa-miR-21-5p,hsa-miR-590-5p,hsa-miR-130a-5p,hsa-miR-23a-3p,hsa-miR-23b-3p,hsa-miR-23c,hsa-miR-362-5p,hsa-miR-369-3p,hsa-miR-374a-5p,hsa-miR-374b-5p,hsa-miR-377-3p,hsa-miR-410-3p,hsa-miR-450b-5p,hsa-miR-452-5p,hsa-miR-4676-3p,hsa-miR-892c-3p,hsa-miR-496,hsa-miR-509-3p,hsa-miR-576-5p,hsa-miR-579-3p,hsa-miR-664b-3p,hsa-miR-584-5p,hsa-miR-129-5p,hsa-miR-3617-5p,hsa-miR-641,hsa-miR-9-5p,hsa-miR-944,h…	0.000127	0.00025	22
MAP3K2	hsa-miR-205-5p,hsa-miR-130a-5p,hsa-miR-23a-3p,hsa-miR-23b-3p,hsa-miR-23c,hsa-miR-296-3p,hsa-miR-320a,hsa-miR-320b,hsa-miR-320c,hsa-miR-320d,hsa-miR-4429,hsa-miR-329-3p,hsa-miR-362-3p,hsa-miR-335-5p,hsa-miR-369-3p,hsa-miR-374a-5p,hsa-miR-374b-5p,hsa-miR-377-3p,hsa-miR-410-3p,hsa-miR-450b-5p,hsa-miR-452-5p,hsa-miR-4676-3p,hsa-miR-892c-3p,hsa-miR-489-3p,hsa-miR-496,hsa-miR-1277-5p,hsa-miR-509-3p,hsa…	0.000128	0.00025	27
KLHL28	hsa-miR-205-5p,hsa-miR-130a-5p,hsa-miR-23a-3p,hsa-miR-23b-3p,hsa-miR-23c,hsa-miR-329-3p,hsa-miR-362-3p,hsa-miR-335-5p,hsa-miR-362-5p,hsa-miR-369-3p,hsa-miR-371a-5p,hsa-miR-374a-5p,hsa-miR-374b-5p,hsa-miR-377-3p,hsa-miR-410-3p,hsa-miR-450b-5p,hsa-miR-1270,hsa-miR-620,hsa-miR-489-3p,hsa-miR-496,hsa-miR-514a-3p,hsa-miR-514b-3p,hsa-miR-576-5p,hsa-miR-579-3p,hsa-miR-664b-3p,hsa-miR-129-5p,hsa-miR-3617…	0.000129	0.000252	28
FOXO1	hsa-miR-21-5p,hsa-miR-590-5p,hsa-miR-320a,hsa-miR-320b,hsa-miR-320c,hsa-miR-320d,hsa-miR-4429,hsa-miR-329-3p,hsa-miR-362-3p,hsa-miR-335-5p,hsa-miR-369-3p,hsa-miR-371a-5p,hsa-miR-374a-5p,hsa-miR-374b-5p,hsa-miR-409-3p,hsa-miR-450b-5p,hsa-miR-452-5p,hsa-miR-4676-3p,hsa-miR-892c-3p,hsa-miR-1270,hsa-miR-620,hsa-miR-489-3p,hsa-miR-496,hsa-miR-514a-3p,hsa-miR-514b-3p,hsa-miR-516b-5p,hsa-miR-576-5p,hsa-…	0.000129	0.000252	22
SHMT1	hsa-miR-320a,hsa-miR-320b,hsa-miR-320c,hsa-miR-320d,hsa-miR-4429,hsa-miR-362-5p,hsa-miR-371a-5p,hsa-miR-374a-5p,hsa-miR-374b-5p,hsa-miR-377-3p,hsa-miR-410-3p,hsa-miR-450b-5p,hsa-miR-489-3p,hsa-miR-576-5p,hsa-miR-129-5p,hsa-miR-541-3p,hsa-miR-654-5p,hsa-miR-758-3p,hsa-miR-9-3p,hsa-miR-9-5p,hsa-miR-944,hsa-miR-132-3p,hsa-miR-212-3p	0.000129	0.000252	16
FCHO2	hsa-miR-21-5p,hsa-miR-590-5p,hsa-miR-130a-5p,hsa-miR-23a-3p,hsa-miR-23b-3p,hsa-miR-23c,hsa-miR-320a,hsa-miR-320b,hsa-miR-320c,hsa-miR-320d,hsa-miR-4429,hsa-miR-329-3p,hsa-miR-362-3p,hsa-miR-369-3p,hsa-miR-371a-5p,hsa-miR-374a-5p,hsa-miR-374b-5p,hsa-miR-377-3p,hsa-miR-409-3p,hsa-miR-410-3p,hsa-miR-450b-5p,hsa-miR-1277-5p,hsa-miR-576-5p,hsa-miR-579-3p,hsa-miR-664b-3p,hsa-miR-129-5p,hsa-miR-3617-5p,…	0.00013	0.000252	26
FAM120A	hsa-miR-205-5p,hsa-miR-2115-3p,hsa-miR-296-3p,hsa-miR-320a,hsa-miR-320b,hsa-miR-320c,hsa-miR-320d,hsa-miR-4429,hsa-miR-329-3p,hsa-miR-362-3p,hsa-miR-362-5p,hsa-miR-369-3p,hsa-miR-374a-5p,hsa-miR-374b-5p,hsa-miR-409-3p,hsa-miR-410-3p,hsa-miR-450b-5p,hsa-miR-452-5p,hsa-miR-4676-3p,hsa-miR-892c-3p,hsa-miR-496,hsa-miR-579-3p,hsa-miR-664b-3p,hsa-miR-584-5p,hsa-miR-129-5p,hsa-miR-7-5p,hsa-miR-758-3p,hs…	0.00013	0.000252	21
SMAD2	hsa-miR-205-5p,hsa-miR-21-5p,hsa-miR-590-5p,hsa-miR-2115-3p,hsa-miR-130a-5p,hsa-miR-23a-3p,hsa-miR-23b-3p,hsa-miR-23c,hsa-miR-296-3p,hsa-miR-320a,hsa-miR-320b,hsa-miR-320c,hsa-miR-320d,hsa-miR-4429,hsa-miR-329-3p,hsa-miR-362-3p,hsa-miR-335-5p,hsa-miR-369-3p,hsa-miR-371a-5p,hsa-miR-374a-5p,hsa-miR-374b-5p,hsa-miR-377-3p,hsa-miR-409-3p,hsa-miR-410-3p,hsa-miR-450b-5p,hsa-miR-452-5p,hsa-miR-4676-3p,h…	0.00013	0.000253	25
HELZ	hsa-miR-2115-3p,hsa-miR-130a-5p,hsa-miR-23a-3p,hsa-miR-23b-3p,hsa-miR-23c,hsa-miR-296-3p,hsa-miR-320a,hsa-miR-320b,hsa-miR-320c,hsa-miR-320d,hsa-miR-4429,hsa-miR-329-3p,hsa-miR-362-3p,hsa-miR-335-5p,hsa-miR-362-5p,hsa-miR-369-3p,hsa-miR-371a-5p,hsa-miR-374a-5p,hsa-miR-374b-5p,hsa-miR-409-3p,hsa-miR-410-3p,hsa-miR-450b-5p,hsa-miR-452-5p,hsa-miR-4676-3p,hsa-miR-892c-3p,hsa-miR-1270,hsa-miR-620,hsa-…	0.00013	0.000253	28
PAPPA	hsa-miR-296-3p,hsa-miR-329-3p,hsa-miR-362-3p,hsa-miR-335-5p,hsa-miR-362-5p,hsa-miR-369-3p,hsa-miR-371a-5p,hsa-miR-374a-5p,hsa-miR-374b-5p,hsa-miR-377-3p,hsa-miR-410-3p,hsa-miR-450b-5p,hsa-miR-452-5p,hsa-miR-4676-3p,hsa-miR-892c-3p,hsa-miR-1270,hsa-miR-620,hsa-miR-489-3p,hsa-miR-496,hsa-miR-1277-5p,hsa-miR-509-3p,hsa-miR-514a-3p,hsa-miR-514b-3p,hsa-miR-516b-5p,hsa-miR-576-5p,hsa-miR-579-3p,hsa-miR…	0.000132	0.000254	24
GTF2A1	hsa-miR-320a,hsa-miR-320b,hsa-miR-320c,hsa-miR-320d,hsa-miR-4429,hsa-miR-329-3p,hsa-miR-362-3p,hsa-miR-335-5p,hsa-miR-369-3p,hsa-miR-374a-5p,hsa-miR-374b-5p,hsa-miR-377-3p,hsa-miR-409-3p,hsa-miR-410-3p,hsa-miR-450b-5p,hsa-miR-489-3p,hsa-miR-1277-5p,hsa-miR-579-3p,hsa-miR-664b-3p,hsa-miR-584-5p,hsa-miR-129-5p,hsa-miR-7-5p,hsa-miR-889-3p,hsa-miR-944,hsa-miR-1271-5p,hsa-miR-96-5p,hsa-miR-132-3p,hsa-…	0.000132	0.000254	26
BOD1L1	hsa-miR-130a-5p,hsa-miR-23a-3p,hsa-miR-23b-3p,hsa-miR-23c,hsa-miR-320a,hsa-miR-320b,hsa-miR-320c,hsa-miR-320d,hsa-miR-4429,hsa-miR-329-3p,hsa-miR-362-3p,hsa-miR-335-5p,hsa-miR-369-3p,hsa-miR-374a-5p,hsa-miR-374b-5p,hsa-miR-409-3p,hsa-miR-450b-5p,hsa-miR-452-5p,hsa-miR-4676-3p,hsa-miR-892c-3p,hsa-miR-496,hsa-miR-576-5p,hsa-miR-584-5p,hsa-miR-129-5p,hsa-miR-3617-5p,hsa-miR-641,hsa-miR-758-3p,hsa-mi…	0.000132	0.000254	30
GABPA	hsa-miR-205-5p,hsa-miR-2115-3p,hsa-miR-130a-5p,hsa-miR-23a-3p,hsa-miR-23b-3p,hsa-miR-23c,hsa-miR-335-5p,hsa-miR-362-5p,hsa-miR-369-3p,hsa-miR-371a-5p,hsa-miR-374a-5p,hsa-miR-374b-5p,hsa-miR-377-3p,hsa-miR-410-3p,hsa-miR-450b-5p,hsa-miR-452-5p,hsa-miR-4676-3p,hsa-miR-892c-3p,hsa-miR-489-3p,hsa-miR-496,hsa-miR-1277-5p,hsa-miR-579-3p,hsa-miR-664b-3p,hsa-miR-129-5p,hsa-miR-3617-5p,hsa-miR-641,hsa-miR…	0.000132	0.000254	25
C5orf15	hsa-miR-130a-5p,hsa-miR-23a-3p,hsa-miR-23b-3p,hsa-miR-23c,hsa-miR-320a,hsa-miR-320b,hsa-miR-320c,hsa-miR-320d,hsa-miR-4429,hsa-miR-335-5p,hsa-miR-362-5p,hsa-miR-369-3p,hsa-miR-371a-5p,hsa-miR-374a-5p,hsa-miR-374b-5p,hsa-miR-377-3p,hsa-miR-409-3p,hsa-miR-410-3p,hsa-miR-450b-5p,hsa-miR-489-3p,hsa-miR-1277-5p,hsa-miR-576-5p,hsa-miR-579-3p,hsa-miR-664b-3p,hsa-miR-7-5p,hsa-miR-758-3p,hsa-miR-888-5p,hs…	0.000133	0.000256	13
TBC1D15	hsa-miR-21-5p,hsa-miR-590-5p,hsa-miR-130a-5p,hsa-miR-23a-3p,hsa-miR-23b-3p,hsa-miR-23c,hsa-miR-296-3p,hsa-miR-320a,hsa-miR-320b,hsa-miR-320c,hsa-miR-320d,hsa-miR-4429,hsa-miR-335-5p,hsa-miR-362-5p,hsa-miR-369-3p,hsa-miR-374a-5p,hsa-miR-374b-5p,hsa-miR-409-3p,hsa-miR-410-3p,hsa-miR-450b-5p,hsa-miR-1277-5p,hsa-miR-584-5p,hsa-miR-129-5p,hsa-miR-3617-5p,hsa-miR-641,hsa-miR-9-3p,hsa-miR-944,hsa-miR-14…	0.000139	0.000266	20
MIPOL1	hsa-miR-205-5p,hsa-miR-21-5p,hsa-miR-590-5p,hsa-miR-329-3p,hsa-miR-362-3p,hsa-miR-409-3p,hsa-miR-410-3p,hsa-miR-450b-5p,hsa-miR-452-5p,hsa-miR-4676-3p,hsa-miR-892c-3p,hsa-miR-1277-5p,hsa-miR-576-5p,hsa-miR-3617-5p,hsa-miR-641,hsa-miR-758-3p,hsa-miR-888-5p,hsa-miR-889-3p,hsa-miR-9-5p,hsa-miR-944,hsa-miR-1271-5p,hsa-miR-96-5p,hsa-miR-132-3p,hsa-miR-212-3p,hsa-miR-182-5p,hsa-miR-192-5p,hsa-miR-215-5p	0.000139	0.000266	19
ABCB10	hsa-miR-296-3p,hsa-miR-329-3p,hsa-miR-362-3p,hsa-miR-369-3p,hsa-miR-374a-5p,hsa-miR-374b-5p,hsa-miR-377-3p,hsa-miR-410-3p,hsa-miR-450b-5p,hsa-miR-452-5p,hsa-miR-4676-3p,hsa-miR-892c-3p,hsa-miR-1270,hsa-miR-620,hsa-miR-509-3p,hsa-miR-514a-3p,hsa-miR-514b-3p,hsa-miR-579-3p,hsa-miR-664b-3p,hsa-miR-584-5p,hsa-miR-889-3p,hsa-miR-9-5p,hsa-miR-944,hsa-miR-141-3p,hsa-miR-200a-3p,hsa-miR-142-5p,hsa-miR-55…	0.000139	0.000266	17
CXCL8	hsa-miR-130a-5p,hsa-miR-23a-3p,hsa-miR-23b-3p,hsa-miR-23c,hsa-miR-296-3p,hsa-miR-362-5p,hsa-miR-369-3p,hsa-miR-409-3p,hsa-miR-410-3p,hsa-miR-1270,hsa-miR-620,hsa-miR-496,hsa-miR-514a-3p,hsa-miR-514b-3p,hsa-miR-516b-5p,hsa-miR-576-5p,hsa-miR-579-3p,hsa-miR-664b-3p,hsa-miR-129-5p,hsa-miR-889-3p,hsa-miR-944,hsa-miR-132-3p,hsa-miR-212-3p,hsa-miR-137,hsa-miR-142-5p,hsa-miR-5590-3p,hsa-miR-154-5p	0.000139	0.000266	11
SLC2A13	hsa-miR-21-5p,hsa-miR-590-5p,hsa-miR-2115-3p,hsa-miR-130a-5p,hsa-miR-23a-3p,hsa-miR-23b-3p,hsa-miR-23c,hsa-miR-320a,hsa-miR-320b,hsa-miR-320c,hsa-miR-320d,hsa-miR-4429,hsa-miR-329-3p,hsa-miR-362-3p,hsa-miR-335-5p,hsa-miR-369-3p,hsa-miR-371a-5p,hsa-miR-374a-5p,hsa-miR-374b-5p,hsa-miR-409-3p,hsa-miR-410-3p,hsa-miR-489-3p,hsa-miR-1277-5p,hsa-miR-509-3p,hsa-miR-516b-5p,hsa-miR-576-5p,hsa-miR-579-3p,h…	0.000139	0.000266	21
PRKAR1A	hsa-miR-2115-3p,hsa-miR-130a-5p,hsa-miR-23a-3p,hsa-miR-23b-3p,hsa-miR-23c,hsa-miR-320a,hsa-miR-320b,hsa-miR-320c,hsa-miR-320d,hsa-miR-4429,hsa-miR-369-3p,hsa-miR-371a-5p,hsa-miR-374a-5p,hsa-miR-374b-5p,hsa-miR-410-3p,hsa-miR-450b-5p,hsa-miR-452-5p,hsa-miR-4676-3p,hsa-miR-892c-3p,hsa-miR-1270,hsa-miR-620,hsa-miR-1277-5p,hsa-miR-509-3p,hsa-miR-516b-5p,hsa-miR-576-5p,hsa-miR-579-3p,hsa-miR-664b-3p,h…	0.000139	0.000266	25
RIMKLB	hsa-miR-205-5p,hsa-miR-2115-3p,hsa-miR-130a-5p,hsa-miR-23a-3p,hsa-miR-23b-3p,hsa-miR-23c,hsa-miR-320a,hsa-miR-320b,hsa-miR-320c,hsa-miR-320d,hsa-miR-4429,hsa-miR-362-5p,hsa-miR-369-3p,hsa-miR-371a-5p,hsa-miR-409-3p,hsa-miR-410-3p,hsa-miR-452-5p,hsa-miR-4676-3p,hsa-miR-892c-3p,hsa-miR-1270,hsa-miR-620,hsa-miR-1277-5p,hsa-miR-576-5p,hsa-miR-579-3p,hsa-miR-664b-3p,hsa-miR-584-5p,hsa-miR-129-5p,hsa-m…	0.000139	0.000266	17
SH3GLB1	hsa-miR-205-5p,hsa-miR-21-5p,hsa-miR-590-5p,hsa-miR-130a-5p,hsa-miR-23a-3p,hsa-miR-23b-3p,hsa-miR-23c,hsa-miR-296-3p,hsa-miR-320a,hsa-miR-320b,hsa-miR-320c,hsa-miR-320d,hsa-miR-4429,hsa-miR-335-5p,hsa-miR-362-5p,hsa-miR-371a-5p,hsa-miR-374a-5p,hsa-miR-374b-5p,hsa-miR-377-3p,hsa-miR-409-3p,hsa-miR-410-3p,hsa-miR-514a-3p,hsa-miR-514b-3p,hsa-miR-516b-5p,hsa-miR-576-5p,hsa-miR-579-3p,hsa-miR-664b-3p,…	0.000139	0.000266	22
CEBPG	hsa-miR-205-5p,hsa-miR-320a,hsa-miR-320b,hsa-miR-320c,hsa-miR-320d,hsa-miR-4429,hsa-miR-329-3p,hsa-miR-362-3p,hsa-miR-335-5p,hsa-miR-362-5p,hsa-miR-369-3p,hsa-miR-371a-5p,hsa-miR-374a-5p,hsa-miR-374b-5p,hsa-miR-377-3p,hsa-miR-409-3p,hsa-miR-410-3p,hsa-miR-450b-5p,hsa-miR-452-5p,hsa-miR-4676-3p,hsa-miR-892c-3p,hsa-miR-489-3p,hsa-miR-514a-3p,hsa-miR-514b-3p,hsa-miR-516b-5p,hsa-miR-579-3p,hsa-miR-66…	0.00014	0.000266	10
GALNT7	hsa-miR-205-5p,hsa-miR-21-5p,hsa-miR-590-5p,hsa-miR-130a-5p,hsa-miR-23a-3p,hsa-miR-23b-3p,hsa-miR-23c,hsa-miR-329-3p,hsa-miR-362-3p,hsa-miR-369-3p,hsa-miR-371a-5p,hsa-miR-374a-5p,hsa-miR-374b-5p,hsa-miR-409-3p,hsa-miR-410-3p,hsa-miR-450b-5p,hsa-miR-1270,hsa-miR-620,hsa-miR-489-3p,hsa-miR-496,hsa-miR-1277-5p,hsa-miR-576-5p,hsa-miR-579-3p,hsa-miR-664b-3p,hsa-miR-129-5p,hsa-miR-3617-5p,hsa-miR-641,h…	0.00014	0.000266	21
SYT1	hsa-miR-2115-3p,hsa-miR-130a-5p,hsa-miR-23a-3p,hsa-miR-23b-3p,hsa-miR-23c,hsa-miR-320a,hsa-miR-320b,hsa-miR-320c,hsa-miR-320d,hsa-miR-4429,hsa-miR-329-3p,hsa-miR-362-3p,hsa-miR-369-3p,hsa-miR-371a-5p,hsa-miR-374a-5p,hsa-miR-374b-5p,hsa-miR-409-3p,hsa-miR-410-3p,hsa-miR-452-5p,hsa-miR-4676-3p,hsa-miR-892c-3p,hsa-miR-1270,hsa-miR-620,hsa-miR-1277-5p,hsa-miR-514a-3p,hsa-miR-514b-3p,hsa-miR-516b-5p,h…	0.00014	0.000266	14
ANKIB1	hsa-miR-130a-5p,hsa-miR-23a-3p,hsa-miR-23b-3p,hsa-miR-23c,hsa-miR-329-3p,hsa-miR-362-3p,hsa-miR-362-5p,hsa-miR-369-3p,hsa-miR-374a-5p,hsa-miR-374b-5p,hsa-miR-377-3p,hsa-miR-409-3p,hsa-miR-410-3p,hsa-miR-450b-5p,hsa-miR-452-5p,hsa-miR-4676-3p,hsa-miR-892c-3p,hsa-miR-1270,hsa-miR-620,hsa-miR-496,hsa-miR-516b-5p,hsa-miR-576-5p,hsa-miR-579-3p,hsa-miR-664b-3p,hsa-miR-584-5p,hsa-miR-129-5p,hsa-miR-3617…	0.00014	0.000266	30
KANSL3	hsa-miR-205-5p,hsa-miR-21-5p,hsa-miR-590-5p,hsa-miR-320a,hsa-miR-320b,hsa-miR-320c,hsa-miR-320d,hsa-miR-4429,hsa-miR-362-5p,hsa-miR-369-3p,hsa-miR-371a-5p,hsa-miR-377-3p,hsa-miR-450b-5p,hsa-miR-1270,hsa-miR-620,hsa-miR-516b-5p,hsa-miR-576-5p,hsa-miR-129-5p,hsa-miR-3617-5p,hsa-miR-641,hsa-miR-541-3p,hsa-miR-654-5p,hsa-miR-7-5p,hsa-miR-758-3p,hsa-miR-760,hsa-miR-889-3p,hsa-miR-9-3p,hsa-miR-1271-5p,…	0.000141	0.000266	22
AFF1	hsa-miR-205-5p,hsa-miR-130a-5p,hsa-miR-23a-3p,hsa-miR-23b-3p,hsa-miR-23c,hsa-miR-329-3p,hsa-miR-362-3p,hsa-miR-335-5p,hsa-miR-362-5p,hsa-miR-369-3p,hsa-miR-371a-5p,hsa-miR-374a-5p,hsa-miR-374b-5p,hsa-miR-377-3p,hsa-miR-409-3p,hsa-miR-410-3p,hsa-miR-450b-5p,hsa-miR-452-5p,hsa-miR-4676-3p,hsa-miR-892c-3p,hsa-miR-1277-5p,hsa-miR-509-3p,hsa-miR-514a-3p,hsa-miR-514b-3p,hsa-miR-516b-5p,hsa-miR-576-5p,h…	0.000144	0.00027	27
CLIC4	hsa-miR-205-5p,hsa-miR-320a,hsa-miR-320b,hsa-miR-320c,hsa-miR-320d,hsa-miR-4429,hsa-miR-329-3p,hsa-miR-362-3p,hsa-miR-362-5p,hsa-miR-369-3p,hsa-miR-371a-5p,hsa-miR-374a-5p,hsa-miR-374b-5p,hsa-miR-377-3p,hsa-miR-409-3p,hsa-miR-410-3p,hsa-miR-1270,hsa-miR-620,hsa-miR-496,hsa-miR-1277-5p,hsa-miR-514a-3p,hsa-miR-514b-3p,hsa-miR-516b-5p,hsa-miR-576-5p,hsa-miR-579-3p,hsa-miR-664b-3p,hsa-miR-3617-5p,hsa…	0.000144	0.00027	27
ARID5B	hsa-miR-205-5p,hsa-miR-296-3p,hsa-miR-320a,hsa-miR-320b,hsa-miR-320c,hsa-miR-320d,hsa-miR-4429,hsa-miR-329-3p,hsa-miR-362-3p,hsa-miR-335-5p,hsa-miR-362-5p,hsa-miR-369-3p,hsa-miR-371a-5p,hsa-miR-374a-5p,hsa-miR-374b-5p,hsa-miR-377-3p,hsa-miR-409-3p,hsa-miR-410-3p,hsa-miR-450b-5p,hsa-miR-452-5p,hsa-miR-4676-3p,hsa-miR-892c-3p,hsa-miR-1270,hsa-miR-620,hsa-miR-1277-5p,hsa-miR-509-3p,hsa-miR-516b-5p,h…	0.000146	0.000273	23
C12orf60	hsa-miR-9-3p,hsa-miR-944,hsa-miR-1271-5p,hsa-miR-96-5p,hsa-miR-142-5p,hsa-miR-5590-3p	0.000148	0.000277	19
AP006216.1	hsa-miR-130a-5p,hsa-miR-23a-3p,hsa-miR-23b-3p,hsa-miR-23c,hsa-miR-320a,hsa-miR-320b,hsa-miR-320c,hsa-miR-320d,hsa-miR-4429,hsa-miR-1277-5p,hsa-miR-9-3p	0.000148	0.000277	6
GATAD2B	hsa-miR-205-5p,hsa-miR-21-5p,hsa-miR-590-5p,hsa-miR-2115-3p,hsa-miR-296-3p,hsa-miR-320a,hsa-miR-320b,hsa-miR-320c,hsa-miR-320d,hsa-miR-4429,hsa-miR-329-3p,hsa-miR-362-3p,hsa-miR-362-5p,hsa-miR-369-3p,hsa-miR-371a-5p,hsa-miR-374a-5p,hsa-miR-374b-5p,hsa-miR-410-3p,hsa-miR-450b-5p,hsa-miR-452-5p,hsa-miR-4676-3p,hsa-miR-892c-3p,hsa-miR-1270,hsa-miR-620,hsa-miR-489-3p,hsa-miR-496,hsa-miR-509-3p,hsa-mi…	0.000149	0.000278	24
ZNF24	hsa-miR-205-5p,hsa-miR-2115-3p,hsa-miR-130a-5p,hsa-miR-23a-3p,hsa-miR-23b-3p,hsa-miR-23c,hsa-miR-369-3p,hsa-miR-371a-5p,hsa-miR-374a-5p,hsa-miR-374b-5p,hsa-miR-377-3p,hsa-miR-409-3p,hsa-miR-410-3p,hsa-miR-450b-5p,hsa-miR-452-5p,hsa-miR-4676-3p,hsa-miR-892c-3p,hsa-miR-1270,hsa-miR-620,hsa-miR-489-3p,hsa-miR-1277-5p,hsa-miR-579-3p,hsa-miR-664b-3p,hsa-miR-584-5p,hsa-miR-129-5p,hsa-miR-3617-5p,hsa-mi…	0.000149	0.000278	26
N4BP2	hsa-miR-205-5p,hsa-miR-130a-5p,hsa-miR-23a-3p,hsa-miR-23b-3p,hsa-miR-23c,hsa-miR-369-3p,hsa-miR-371a-5p,hsa-miR-374a-5p,hsa-miR-374b-5p,hsa-miR-410-3p,hsa-miR-450b-5p,hsa-miR-452-5p,hsa-miR-4676-3p,hsa-miR-892c-3p,hsa-miR-496,hsa-miR-1277-5p,hsa-miR-516b-5p,hsa-miR-576-5p,hsa-miR-579-3p,hsa-miR-664b-3p,hsa-miR-129-5p,hsa-miR-7-5p,hsa-miR-758-3p,hsa-miR-760,hsa-miR-888-5p,hsa-miR-889-3p,hsa-miR-9-…	0.000151	0.000281	26
CSDE1	hsa-miR-205-5p,hsa-miR-320a,hsa-miR-320b,hsa-miR-320c,hsa-miR-320d,hsa-miR-4429,hsa-miR-369-3p,hsa-miR-371a-5p,hsa-miR-374a-5p,hsa-miR-374b-5p,hsa-miR-377-3p,hsa-miR-409-3p,hsa-miR-410-3p,hsa-miR-450b-5p,hsa-miR-1270,hsa-miR-620,hsa-miR-496,hsa-miR-1277-5p,hsa-miR-516b-5p,hsa-miR-579-3p,hsa-miR-664b-3p,hsa-miR-584-5p,hsa-miR-129-5p,hsa-miR-7-5p,hsa-miR-758-3p,hsa-miR-889-3p,hsa-miR-9-3p,hsa-miR-9…	0.000151	0.000281	22
DNAJB9	hsa-miR-21-5p,hsa-miR-590-5p,hsa-miR-130a-5p,hsa-miR-23a-3p,hsa-miR-23b-3p,hsa-miR-23c,hsa-miR-320a,hsa-miR-320b,hsa-miR-320c,hsa-miR-320d,hsa-miR-4429,hsa-miR-329-3p,hsa-miR-362-3p,hsa-miR-369-3p,hsa-miR-374a-5p,hsa-miR-374b-5p,hsa-miR-377-3p,hsa-miR-409-3p,hsa-miR-410-3p,hsa-miR-452-5p,hsa-miR-4676-3p,hsa-miR-892c-3p,hsa-miR-496,hsa-miR-1277-5p,hsa-miR-579-3p,hsa-miR-664b-3p,hsa-miR-7-5p,hsa-mi…	0.000151	0.000281	17
NCOA4	hsa-miR-21-5p,hsa-miR-590-5p,hsa-miR-130a-5p,hsa-miR-23a-3p,hsa-miR-23b-3p,hsa-miR-23c,hsa-miR-320a,hsa-miR-320b,hsa-miR-320c,hsa-miR-320d,hsa-miR-4429,hsa-miR-335-5p,hsa-miR-369-3p,hsa-miR-371a-5p,hsa-miR-374a-5p,hsa-miR-374b-5p,hsa-miR-409-3p,hsa-miR-410-3p,hsa-miR-450b-5p,hsa-miR-452-5p,hsa-miR-4676-3p,hsa-miR-892c-3p,hsa-miR-489-3p,hsa-miR-516b-5p,hsa-miR-576-5p,hsa-miR-129-5p,hsa-miR-3617-5p…	0.000151	0.000281	20
IMPACT	hsa-miR-296-3p,hsa-miR-329-3p,hsa-miR-362-3p,hsa-miR-369-3p,hsa-miR-371a-5p,hsa-miR-374a-5p,hsa-miR-374b-5p,hsa-miR-409-3p,hsa-miR-410-3p,hsa-miR-1270,hsa-miR-620,hsa-miR-1277-5p,hsa-miR-576-5p,hsa-miR-7-5p,hsa-miR-760,hsa-miR-944,hsa-miR-1271-5p,hsa-miR-96-5p,hsa-miR-132-3p,hsa-miR-212-3p,hsa-miR-137,hsa-miR-142-5p,hsa-miR-5590-3p,hsa-miR-182-5p	0.000151	0.000281	24
AFTPH	hsa-miR-21-5p,hsa-miR-590-5p,hsa-miR-130a-5p,hsa-miR-23a-3p,hsa-miR-23b-3p,hsa-miR-23c,hsa-miR-329-3p,hsa-miR-362-3p,hsa-miR-335-5p,hsa-miR-371a-5p,hsa-miR-374a-5p,hsa-miR-374b-5p,hsa-miR-409-3p,hsa-miR-410-3p,hsa-miR-489-3p,hsa-miR-1277-5p,hsa-miR-514a-3p,hsa-miR-514b-3p,hsa-miR-576-5p,hsa-miR-579-3p,hsa-miR-664b-3p,hsa-miR-129-5p,hsa-miR-3617-5p,hsa-miR-641,hsa-miR-889-3p,hsa-miR-9-5p,hsa-miR-9…	0.000151	0.000281	16
PCMT1	hsa-miR-21-5p,hsa-miR-590-5p,hsa-miR-2115-3p,hsa-miR-130a-5p,hsa-miR-23a-3p,hsa-miR-23b-3p,hsa-miR-23c,hsa-miR-320a,hsa-miR-320b,hsa-miR-320c,hsa-miR-320d,hsa-miR-4429,hsa-miR-329-3p,hsa-miR-362-3p,hsa-miR-362-5p,hsa-miR-371a-5p,hsa-miR-374a-5p,hsa-miR-374b-5p,hsa-miR-450b-5p,hsa-miR-452-5p,hsa-miR-4676-3p,hsa-miR-892c-3p,hsa-miR-584-5p,hsa-miR-7-5p,hsa-miR-758-3p,hsa-miR-760,hsa-miR-889-3p,hsa-m…	0.000151	0.000281	15
STAG2	hsa-miR-21-5p,hsa-miR-590-5p,hsa-miR-2115-3p,hsa-miR-296-3p,hsa-miR-320a,hsa-miR-320b,hsa-miR-320c,hsa-miR-320d,hsa-miR-4429,hsa-miR-335-5p,hsa-miR-362-5p,hsa-miR-369-3p,hsa-miR-374a-5p,hsa-miR-374b-5p,hsa-miR-410-3p,hsa-miR-450b-5p,hsa-miR-452-5p,hsa-miR-4676-3p,hsa-miR-892c-3p,hsa-miR-1270,hsa-miR-620,hsa-miR-1277-5p,hsa-miR-516b-5p,hsa-miR-576-5p,hsa-miR-579-3p,hsa-miR-664b-3p,hsa-miR-129-5p,h…	0.000152	0.000281	25
ITGA6	hsa-miR-130a-5p,hsa-miR-23a-3p,hsa-miR-23b-3p,hsa-miR-23c,hsa-miR-362-5p,hsa-miR-374a-5p,hsa-miR-374b-5p,hsa-miR-377-3p,hsa-miR-409-3p,hsa-miR-410-3p,hsa-miR-450b-5p,hsa-miR-452-5p,hsa-miR-4676-3p,hsa-miR-892c-3p,hsa-miR-1270,hsa-miR-620,hsa-miR-489-3p,hsa-miR-1277-5p,hsa-miR-516b-5p,hsa-miR-576-5p,hsa-miR-579-3p,hsa-miR-664b-3p,hsa-miR-129-5p,hsa-miR-3617-5p,hsa-miR-641,hsa-miR-758-3p,hsa-miR-9-…	0.000152	0.000281	26
HYLS1	hsa-miR-329-3p,hsa-miR-362-3p,hsa-miR-371a-5p,hsa-miR-409-3p,hsa-miR-410-3p,hsa-miR-514a-3p,hsa-miR-514b-3p,hsa-miR-3617-5p,hsa-miR-641,hsa-miR-7-5p,hsa-miR-142-5p,hsa-miR-5590-3p,hsa-miR-154-5p	0.000154	0.000283	26
JCAD	hsa-miR-205-5p,hsa-miR-21-5p,hsa-miR-590-5p,hsa-miR-130a-5p,hsa-miR-23a-3p,hsa-miR-23b-3p,hsa-miR-23c,hsa-miR-320a,hsa-miR-320b,hsa-miR-320c,hsa-miR-320d,hsa-miR-4429,hsa-miR-335-5p,hsa-miR-362-5p,hsa-miR-369-3p,hsa-miR-374a-5p,hsa-miR-374b-5p,hsa-miR-377-3p,hsa-miR-409-3p,hsa-miR-410-3p,hsa-miR-450b-5p,hsa-miR-1270,hsa-miR-620,hsa-miR-489-3p,hsa-miR-496,hsa-miR-1277-5p,hsa-miR-514a-3p,hsa-miR-51…	0.000157	0.000288	23
ZBTB33	hsa-miR-205-5p,hsa-miR-130a-5p,hsa-miR-23a-3p,hsa-miR-23b-3p,hsa-miR-23c,hsa-miR-320a,hsa-miR-320b,hsa-miR-320c,hsa-miR-320d,hsa-miR-4429,hsa-miR-329-3p,hsa-miR-362-3p,hsa-miR-369-3p,hsa-miR-371a-5p,hsa-miR-374a-5p,hsa-miR-374b-5p,hsa-miR-409-3p,hsa-miR-410-3p,hsa-miR-450b-5p,hsa-miR-1270,hsa-miR-620,hsa-miR-489-3p,hsa-miR-514a-3p,hsa-miR-514b-3p,hsa-miR-516b-5p,hsa-miR-576-5p,hsa-miR-579-3p,hsa-…	0.000157	0.000288	23
COL12A1	hsa-miR-205-5p,hsa-miR-21-5p,hsa-miR-590-5p,hsa-miR-130a-5p,hsa-miR-23a-3p,hsa-miR-23b-3p,hsa-miR-23c,hsa-miR-320a,hsa-miR-320b,hsa-miR-320c,hsa-miR-320d,hsa-miR-4429,hsa-miR-329-3p,hsa-miR-362-3p,hsa-miR-335-5p,hsa-miR-369-3p,hsa-miR-377-3p,hsa-miR-409-3p,hsa-miR-410-3p,hsa-miR-450b-5p,hsa-miR-452-5p,hsa-miR-4676-3p,hsa-miR-892c-3p,hsa-miR-489-3p,hsa-miR-1277-5p,hsa-miR-579-3p,hsa-miR-664b-3p,hs…	0.000157	0.000288	24
NAP1L1	hsa-miR-205-5p,hsa-miR-130a-5p,hsa-miR-23a-3p,hsa-miR-23b-3p,hsa-miR-23c,hsa-miR-320a,hsa-miR-320b,hsa-miR-320c,hsa-miR-320d,hsa-miR-4429,hsa-miR-335-5p,hsa-miR-362-5p,hsa-miR-374a-5p,hsa-miR-374b-5p,hsa-miR-377-3p,hsa-miR-409-3p,hsa-miR-450b-5p,hsa-miR-489-3p,hsa-miR-496,hsa-miR-1277-5p,hsa-miR-516b-5p,hsa-miR-579-3p,hsa-miR-664b-3p,hsa-miR-584-5p,hsa-miR-129-5p,hsa-miR-3617-5p,hsa-miR-641,hsa-m…	0.000157	0.000288	19
SP3	hsa-miR-130a-5p,hsa-miR-23a-3p,hsa-miR-23b-3p,hsa-miR-23c,hsa-miR-335-5p,hsa-miR-369-3p,hsa-miR-374a-5p,hsa-miR-374b-5p,hsa-miR-410-3p,hsa-miR-450b-5p,hsa-miR-452-5p,hsa-miR-4676-3p,hsa-miR-892c-3p,hsa-miR-496,hsa-miR-1277-5p,hsa-miR-509-3p,hsa-miR-579-3p,hsa-miR-664b-3p,hsa-miR-584-5p,hsa-miR-129-5p,hsa-miR-3617-5p,hsa-miR-641,hsa-miR-7-5p,hsa-miR-889-3p,hsa-miR-944,hsa-miR-1271-5p,hsa-miR-96-5p…	0.000157	0.000288	27
ABI1	hsa-miR-205-5p,hsa-miR-130a-5p,hsa-miR-23a-3p,hsa-miR-23b-3p,hsa-miR-23c,hsa-miR-329-3p,hsa-miR-362-3p,hsa-miR-369-3p,hsa-miR-371a-5p,hsa-miR-374a-5p,hsa-miR-374b-5p,hsa-miR-409-3p,hsa-miR-450b-5p,hsa-miR-452-5p,hsa-miR-4676-3p,hsa-miR-892c-3p,hsa-miR-1270,hsa-miR-620,hsa-miR-489-3p,hsa-miR-576-5p,hsa-miR-129-5p,hsa-miR-3617-5p,hsa-miR-641,hsa-miR-888-5p,hsa-miR-889-3p,hsa-miR-9-5p,hsa-miR-944,hs…	0.000157	0.000288	21
PIGM	hsa-miR-2115-3p,hsa-miR-362-5p,hsa-miR-369-3p,hsa-miR-374a-5p,hsa-miR-374b-5p,hsa-miR-409-3p,hsa-miR-410-3p,hsa-miR-450b-5p,hsa-miR-489-3p,hsa-miR-1277-5p,hsa-miR-576-5p,hsa-miR-129-5p,hsa-miR-3617-5p,hsa-miR-641,hsa-miR-7-5p,hsa-miR-758-3p,hsa-miR-760,hsa-miR-888-5p,hsa-miR-889-3p,hsa-miR-9-5p,hsa-miR-944,hsa-miR-132-3p,hsa-miR-212-3p,hsa-miR-135a-5p,hsa-miR-135b-5p,hsa-miR-141-3p,hsa-miR-200a-3…	0.000157	0.000288	15
WTAP	hsa-miR-205-5p,hsa-miR-130a-5p,hsa-miR-23a-3p,hsa-miR-23b-3p,hsa-miR-23c,hsa-miR-320a,hsa-miR-320b,hsa-miR-320c,hsa-miR-320d,hsa-miR-4429,hsa-miR-335-5p,hsa-miR-362-5p,hsa-miR-374a-5p,hsa-miR-374b-5p,hsa-miR-409-3p,hsa-miR-410-3p,hsa-miR-450b-5p,hsa-miR-452-5p,hsa-miR-4676-3p,hsa-miR-892c-3p,hsa-miR-516b-5p,hsa-miR-576-5p,hsa-miR-579-3p,hsa-miR-664b-3p,hsa-miR-584-5p,hsa-miR-129-5p,hsa-miR-3617-5…	0.000157	0.000288	12
TMED2	hsa-miR-2115-3p,hsa-miR-130a-5p,hsa-miR-23a-3p,hsa-miR-23b-3p,hsa-miR-23c,hsa-miR-329-3p,hsa-miR-362-3p,hsa-miR-335-5p,hsa-miR-369-3p,hsa-miR-371a-5p,hsa-miR-374a-5p,hsa-miR-374b-5p,hsa-miR-377-3p,hsa-miR-410-3p,hsa-miR-452-5p,hsa-miR-4676-3p,hsa-miR-892c-3p,hsa-miR-1270,hsa-miR-620,hsa-miR-489-3p,hsa-miR-579-3p,hsa-miR-664b-3p,hsa-miR-584-5p,hsa-miR-7-5p,hsa-miR-758-3p,hsa-miR-888-5p,hsa-miR-889…	0.000157	0.000288	16
MYO5B	hsa-miR-205-5p,hsa-miR-130a-5p,hsa-miR-23a-3p,hsa-miR-23b-3p,hsa-miR-23c,hsa-miR-320a,hsa-miR-320b,hsa-miR-320c,hsa-miR-320d,hsa-miR-4429,hsa-miR-335-5p,hsa-miR-362-5p,hsa-miR-369-3p,hsa-miR-374a-5p,hsa-miR-374b-5p,hsa-miR-410-3p,hsa-miR-452-5p,hsa-miR-4676-3p,hsa-miR-892c-3p,hsa-miR-489-3p,hsa-miR-509-3p,hsa-miR-576-5p,hsa-miR-584-5p,hsa-miR-129-5p,hsa-miR-3617-5p,hsa-miR-641,hsa-miR-889-3p,hsa-…	0.000158	0.000288	19
EDIL3	hsa-miR-205-5p,hsa-miR-2115-3p,hsa-miR-130a-5p,hsa-miR-23a-3p,hsa-miR-23b-3p,hsa-miR-23c,hsa-miR-296-3p,hsa-miR-320a,hsa-miR-320b,hsa-miR-320c,hsa-miR-320d,hsa-miR-4429,hsa-miR-369-3p,hsa-miR-374a-5p,hsa-miR-374b-5p,hsa-miR-377-3p,hsa-miR-410-3p,hsa-miR-450b-5p,hsa-miR-1270,hsa-miR-620,hsa-miR-496,hsa-miR-1277-5p,hsa-miR-514a-3p,hsa-miR-514b-3p,hsa-miR-129-5p,hsa-miR-7-5p,hsa-miR-889-3p,hsa-miR-9…	0.000158	0.000288	22
APBB2	hsa-miR-21-5p,hsa-miR-590-5p,hsa-miR-130a-5p,hsa-miR-23a-3p,hsa-miR-23b-3p,hsa-miR-23c,hsa-miR-320a,hsa-miR-320b,hsa-miR-320c,hsa-miR-320d,hsa-miR-4429,hsa-miR-369-3p,hsa-miR-374a-5p,hsa-miR-374b-5p,hsa-miR-377-3p,hsa-miR-409-3p,hsa-miR-410-3p,hsa-miR-1270,hsa-miR-620,hsa-miR-489-3p,hsa-miR-1277-5p,hsa-miR-514a-3p,hsa-miR-514b-3p,hsa-miR-516b-5p,hsa-miR-576-5p,hsa-miR-579-3p,hsa-miR-664b-3p,hsa-m…	0.000159	0.000288	26
EPS15	hsa-miR-205-5p,hsa-miR-21-5p,hsa-miR-590-5p,hsa-miR-2115-3p,hsa-miR-130a-5p,hsa-miR-23a-3p,hsa-miR-23b-3p,hsa-miR-23c,hsa-miR-320a,hsa-miR-320b,hsa-miR-320c,hsa-miR-320d,hsa-miR-4429,hsa-miR-329-3p,hsa-miR-362-3p,hsa-miR-335-5p,hsa-miR-362-5p,hsa-miR-371a-5p,hsa-miR-374a-5p,hsa-miR-374b-5p,hsa-miR-377-3p,hsa-miR-409-3p,hsa-miR-410-3p,hsa-miR-450b-5p,hsa-miR-452-5p,hsa-miR-4676-3p,hsa-miR-892c-3p,…	0.000159	0.000288	24
WSB1	hsa-miR-21-5p,hsa-miR-590-5p,hsa-miR-2115-3p,hsa-miR-130a-5p,hsa-miR-23a-3p,hsa-miR-23b-3p,hsa-miR-23c,hsa-miR-296-3p,hsa-miR-320a,hsa-miR-320b,hsa-miR-320c,hsa-miR-320d,hsa-miR-4429,hsa-miR-362-5p,hsa-miR-369-3p,hsa-miR-371a-5p,hsa-miR-374a-5p,hsa-miR-374b-5p,hsa-miR-410-3p,hsa-miR-489-3p,hsa-miR-496,hsa-miR-1277-5p,hsa-miR-516b-5p,hsa-miR-576-5p,hsa-miR-129-5p,hsa-miR-3617-5p,hsa-miR-641,hsa-mi…	0.000159	0.000288	21
DLAT	hsa-miR-205-5p,hsa-miR-130a-5p,hsa-miR-23a-3p,hsa-miR-23b-3p,hsa-miR-23c,hsa-miR-320a,hsa-miR-320b,hsa-miR-320c,hsa-miR-320d,hsa-miR-4429,hsa-miR-329-3p,hsa-miR-362-3p,hsa-miR-335-5p,hsa-miR-369-3p,hsa-miR-371a-5p,hsa-miR-374a-5p,hsa-miR-374b-5p,hsa-miR-409-3p,hsa-miR-410-3p,hsa-miR-452-5p,hsa-miR-4676-3p,hsa-miR-892c-3p,hsa-miR-516b-5p,hsa-miR-576-5p,hsa-miR-129-5p,hsa-miR-541-3p,hsa-miR-654-5p,…	0.00016	0.000288	28
SIAH1	hsa-miR-205-5p,hsa-miR-329-3p,hsa-miR-362-3p,hsa-miR-371a-5p,hsa-miR-450b-5p,hsa-miR-452-5p,hsa-miR-4676-3p,hsa-miR-892c-3p,hsa-miR-1277-5p,hsa-miR-516b-5p,hsa-miR-576-5p,hsa-miR-129-5p,hsa-miR-3617-5p,hsa-miR-641,hsa-miR-7-5p,hsa-miR-888-5p,hsa-miR-944,hsa-miR-1271-5p,hsa-miR-96-5p,hsa-miR-135a-5p,hsa-miR-135b-5p,hsa-miR-141-3p,hsa-miR-200a-3p,hsa-miR-182-5p	0.00016	0.000289	14
LMNB1	hsa-miR-21-5p,hsa-miR-590-5p,hsa-miR-130a-5p,hsa-miR-23a-3p,hsa-miR-23b-3p,hsa-miR-23c,hsa-miR-320a,hsa-miR-320b,hsa-miR-320c,hsa-miR-320d,hsa-miR-4429,hsa-miR-329-3p,hsa-miR-362-3p,hsa-miR-335-5p,hsa-miR-410-3p,hsa-miR-450b-5p,hsa-miR-1277-5p,hsa-miR-584-5p,hsa-miR-7-5p,hsa-miR-760,hsa-miR-889-3p,hsa-miR-944,hsa-miR-132-3p,hsa-miR-212-3p,hsa-miR-137,hsa-miR-142-5p,hsa-miR-5590-3p,hsa-miR-154-5p	0.00016	0.000289	13
NFXL1	hsa-miR-205-5p,hsa-miR-130a-5p,hsa-miR-23a-3p,hsa-miR-23b-3p,hsa-miR-23c,hsa-miR-320a,hsa-miR-320b,hsa-miR-320c,hsa-miR-320d,hsa-miR-4429,hsa-miR-369-3p,hsa-miR-374a-5p,hsa-miR-374b-5p,hsa-miR-410-3p,hsa-miR-450b-5p,hsa-miR-489-3p,hsa-miR-576-5p,hsa-miR-579-3p,hsa-miR-664b-3p,hsa-miR-129-5p,hsa-miR-889-3p,hsa-miR-944,hsa-miR-132-3p,hsa-miR-212-3p,hsa-miR-135a-5p,hsa-miR-135b-5p	0.000161	0.000289	25
RABEP1	hsa-miR-205-5p,hsa-miR-329-3p,hsa-miR-362-3p,hsa-miR-335-5p,hsa-miR-369-3p,hsa-miR-371a-5p,hsa-miR-377-3p,hsa-miR-409-3p,hsa-miR-410-3p,hsa-miR-452-5p,hsa-miR-4676-3p,hsa-miR-892c-3p,hsa-miR-1270,hsa-miR-620,hsa-miR-514a-3p,hsa-miR-514b-3p,hsa-miR-516b-5p,hsa-miR-576-5p,hsa-miR-579-3p,hsa-miR-664b-3p,hsa-miR-584-5p,hsa-miR-129-5p,hsa-miR-3617-5p,hsa-miR-641,hsa-miR-7-5p,hsa-miR-758-3p,hsa-miR-760…	0.000161	0.000289	22
PLCB1	hsa-miR-205-5p,hsa-miR-21-5p,hsa-miR-590-5p,hsa-miR-329-3p,hsa-miR-362-3p,hsa-miR-335-5p,hsa-miR-369-3p,hsa-miR-371a-5p,hsa-miR-374a-5p,hsa-miR-374b-5p,hsa-miR-377-3p,hsa-miR-410-3p,hsa-miR-452-5p,hsa-miR-4676-3p,hsa-miR-892c-3p,hsa-miR-1270,hsa-miR-620,hsa-miR-496,hsa-miR-1277-5p,hsa-miR-516b-5p,hsa-miR-579-3p,hsa-miR-664b-3p,hsa-miR-584-5p,hsa-miR-129-5p,hsa-miR-3617-5p,hsa-miR-641,hsa-miR-7-5p…	0.000161	0.000289	18
GIT2	hsa-miR-205-5p,hsa-miR-21-5p,hsa-miR-590-5p,hsa-miR-2115-3p,hsa-miR-130a-5p,hsa-miR-23a-3p,hsa-miR-23b-3p,hsa-miR-23c,hsa-miR-320a,hsa-miR-320b,hsa-miR-320c,hsa-miR-320d,hsa-miR-4429,hsa-miR-329-3p,hsa-miR-362-3p,hsa-miR-369-3p,hsa-miR-409-3p,hsa-miR-450b-5p,hsa-miR-452-5p,hsa-miR-4676-3p,hsa-miR-892c-3p,hsa-miR-1270,hsa-miR-620,hsa-miR-489-3p,hsa-miR-514a-3p,hsa-miR-514b-3p,hsa-miR-516b-5p,hsa-m…	0.000161	0.000289	27
ING1	hsa-miR-130a-5p,hsa-miR-23a-3p,hsa-miR-23b-3p,hsa-miR-23c,hsa-miR-320a,hsa-miR-320b,hsa-miR-320c,hsa-miR-320d,hsa-miR-4429,hsa-miR-369-3p,hsa-miR-374a-5p,hsa-miR-374b-5p,hsa-miR-377-3p,hsa-miR-410-3p,hsa-miR-450b-5p,hsa-miR-1277-5p,hsa-miR-514a-3p,hsa-miR-514b-3p,hsa-miR-576-5p,hsa-miR-579-3p,hsa-miR-664b-3p,hsa-miR-541-3p,hsa-miR-654-5p,hsa-miR-758-3p,hsa-miR-889-3p,hsa-miR-944,hsa-miR-142-5p,hs…	0.000164	0.000293	11
SAMD5	hsa-miR-320a,hsa-miR-320b,hsa-miR-320c,hsa-miR-320d,hsa-miR-4429,hsa-miR-369-3p,hsa-miR-371a-5p,hsa-miR-374a-5p,hsa-miR-374b-5p,hsa-miR-410-3p,hsa-miR-496,hsa-miR-1277-5p,hsa-miR-576-5p,hsa-miR-129-5p,hsa-miR-888-5p,hsa-miR-889-3p,hsa-miR-9-3p,hsa-miR-1271-5p,hsa-miR-96-5p,hsa-miR-135a-5p,hsa-miR-135b-5p,hsa-miR-142-5p,hsa-miR-5590-3p,hsa-miR-182-5p	0.000164	0.000293	14
STX12	hsa-miR-2115-3p,hsa-miR-130a-5p,hsa-miR-23a-3p,hsa-miR-23b-3p,hsa-miR-23c,hsa-miR-320a,hsa-miR-320b,hsa-miR-320c,hsa-miR-320d,hsa-miR-4429,hsa-miR-335-5p,hsa-miR-369-3p,hsa-miR-374a-5p,hsa-miR-374b-5p,hsa-miR-409-3p,hsa-miR-410-3p,hsa-miR-452-5p,hsa-miR-4676-3p,hsa-miR-892c-3p,hsa-miR-1270,hsa-miR-620,hsa-miR-496,hsa-miR-514a-3p,hsa-miR-514b-3p,hsa-miR-516b-5p,hsa-miR-576-5p,hsa-miR-579-3p,hsa-mi…	0.000166	0.000296	19
DAZAP2	hsa-miR-2115-3p,hsa-miR-130a-5p,hsa-miR-23a-3p,hsa-miR-23b-3p,hsa-miR-23c,hsa-miR-296-3p,hsa-miR-329-3p,hsa-miR-362-3p,hsa-miR-335-5p,hsa-miR-362-5p,hsa-miR-371a-5p,hsa-miR-409-3p,hsa-miR-450b-5p,hsa-miR-1270,hsa-miR-620,hsa-miR-579-3p,hsa-miR-664b-3p,hsa-miR-584-5p,hsa-miR-129-5p,hsa-miR-3617-5p,hsa-miR-641,hsa-miR-541-3p,hsa-miR-654-5p,hsa-miR-7-5p,hsa-miR-758-3p,hsa-miR-888-5p,hsa-miR-889-3p,h…	0.000166	0.000296	12
NEMP1	hsa-miR-205-5p,hsa-miR-21-5p,hsa-miR-590-5p,hsa-miR-130a-5p,hsa-miR-23a-3p,hsa-miR-23b-3p,hsa-miR-23c,hsa-miR-296-3p,hsa-miR-320a,hsa-miR-320b,hsa-miR-320c,hsa-miR-320d,hsa-miR-4429,hsa-miR-329-3p,hsa-miR-362-3p,hsa-miR-335-5p,hsa-miR-362-5p,hsa-miR-371a-5p,hsa-miR-409-3p,hsa-miR-450b-5p,hsa-miR-452-5p,hsa-miR-4676-3p,hsa-miR-892c-3p,hsa-miR-1270,hsa-miR-620,hsa-miR-489-3p,hsa-miR-496,hsa-miR-509…	0.000167	0.000296	22
RPS6KB1	hsa-miR-21-5p,hsa-miR-590-5p,hsa-miR-296-3p,hsa-miR-320a,hsa-miR-320b,hsa-miR-320c,hsa-miR-320d,hsa-miR-4429,hsa-miR-335-5p,hsa-miR-362-5p,hsa-miR-369-3p,hsa-miR-371a-5p,hsa-miR-374a-5p,hsa-miR-374b-5p,hsa-miR-377-3p,hsa-miR-409-3p,hsa-miR-410-3p,hsa-miR-450b-5p,hsa-miR-452-5p,hsa-miR-4676-3p,hsa-miR-892c-3p,hsa-miR-489-3p,hsa-miR-496,hsa-miR-1277-5p,hsa-miR-514a-3p,hsa-miR-514b-3p,hsa-miR-576-5p…	0.000167	0.000296	22
MAPK1	hsa-miR-205-5p,hsa-miR-21-5p,hsa-miR-590-5p,hsa-miR-2115-3p,hsa-miR-130a-5p,hsa-miR-23a-3p,hsa-miR-23b-3p,hsa-miR-23c,hsa-miR-296-3p,hsa-miR-320a,hsa-miR-320b,hsa-miR-320c,hsa-miR-320d,hsa-miR-4429,hsa-miR-329-3p,hsa-miR-362-3p,hsa-miR-335-5p,hsa-miR-362-5p,hsa-miR-369-3p,hsa-miR-371a-5p,hsa-miR-374a-5p,hsa-miR-374b-5p,hsa-miR-409-3p,hsa-miR-410-3p,hsa-miR-452-5p,hsa-miR-4676-3p,hsa-miR-892c-3p,h…	0.000169	0.0003	27
NUFIP2	hsa-miR-205-5p,hsa-miR-2115-3p,hsa-miR-130a-5p,hsa-miR-23a-3p,hsa-miR-23b-3p,hsa-miR-23c,hsa-miR-296-3p,hsa-miR-320a,hsa-miR-320b,hsa-miR-320c,hsa-miR-320d,hsa-miR-4429,hsa-miR-329-3p,hsa-miR-362-3p,hsa-miR-335-5p,hsa-miR-369-3p,hsa-miR-371a-5p,hsa-miR-374a-5p,hsa-miR-374b-5p,hsa-miR-377-3p,hsa-miR-409-3p,hsa-miR-410-3p,hsa-miR-450b-5p,hsa-miR-1270,hsa-miR-620,hsa-miR-489-3p,hsa-miR-1277-5p,hsa-m…	0.000169	0.0003	26
ARMC10	hsa-miR-21-5p,hsa-miR-590-5p,hsa-miR-296-3p,hsa-miR-320a,hsa-miR-320b,hsa-miR-320c,hsa-miR-320d,hsa-miR-4429,hsa-miR-329-3p,hsa-miR-362-3p,hsa-miR-371a-5p,hsa-miR-374a-5p,hsa-miR-374b-5p,hsa-miR-410-3p,hsa-miR-450b-5p,hsa-miR-452-5p,hsa-miR-4676-3p,hsa-miR-892c-3p,hsa-miR-579-3p,hsa-miR-664b-3p,hsa-miR-129-5p,hsa-miR-3617-5p,hsa-miR-641,hsa-miR-7-5p,hsa-miR-758-3p,hsa-miR-1271-5p,hsa-miR-96-5p,hs…	0.00017	0.0003	15
MRE11	hsa-miR-320a,hsa-miR-320b,hsa-miR-320c,hsa-miR-320d,hsa-miR-4429,hsa-miR-335-5p,hsa-miR-369-3p,hsa-miR-371a-5p,hsa-miR-409-3p,hsa-miR-1270,hsa-miR-620,hsa-miR-489-3p,hsa-miR-496,hsa-miR-514a-3p,hsa-miR-514b-3p,hsa-miR-576-5p,hsa-miR-579-3p,hsa-miR-664b-3p,hsa-miR-888-5p,hsa-miR-9-5p,hsa-miR-944,hsa-miR-132-3p,hsa-miR-212-3p,hsa-miR-137,hsa-miR-142-5p,hsa-miR-5590-3p,hsa-miR-154-5p,hsa-miR-192-5p,…	0.00017	0.0003	19
CCL7	hsa-miR-130a-5p,hsa-miR-23a-3p,hsa-miR-23b-3p,hsa-miR-23c,hsa-miR-320a,hsa-miR-320b,hsa-miR-320c,hsa-miR-320d,hsa-miR-4429,hsa-miR-369-3p,hsa-miR-374a-5p,hsa-miR-374b-5p,hsa-miR-410-3p,hsa-miR-450b-5p,hsa-miR-489-3p,hsa-miR-7-5p,hsa-miR-9-3p,hsa-miR-944,hsa-miR-135a-5p,hsa-miR-135b-5p,hsa-miR-142-5p,hsa-miR-5590-3p,hsa-miR-196a-5p,hsa-miR-196b-5p	0.000171	0.000302	10
LACTB	hsa-miR-205-5p,hsa-miR-320a,hsa-miR-320b,hsa-miR-320c,hsa-miR-320d,hsa-miR-4429,hsa-miR-335-5p,hsa-miR-374a-5p,hsa-miR-374b-5p,hsa-miR-409-3p,hsa-miR-410-3p,hsa-miR-450b-5p,hsa-miR-496,hsa-miR-579-3p,hsa-miR-664b-3p,hsa-miR-944,hsa-miR-137,hsa-miR-141-3p,hsa-miR-200a-3p,hsa-miR-142-5p,hsa-miR-5590-3p	0.000171	0.000302	10
TMX3	hsa-miR-205-5p,hsa-miR-130a-5p,hsa-miR-23a-3p,hsa-miR-23b-3p,hsa-miR-23c,hsa-miR-320a,hsa-miR-320b,hsa-miR-320c,hsa-miR-320d,hsa-miR-4429,hsa-miR-329-3p,hsa-miR-362-3p,hsa-miR-369-3p,hsa-miR-371a-5p,hsa-miR-374a-5p,hsa-miR-374b-5p,hsa-miR-377-3p,hsa-miR-409-3p,hsa-miR-410-3p,hsa-miR-450b-5p,hsa-miR-452-5p,hsa-miR-4676-3p,hsa-miR-892c-3p,hsa-miR-1270,hsa-miR-620,hsa-miR-489-3p,hsa-miR-496,hsa-miR-…	0.000171	0.000302	22
RAPGEF2	hsa-miR-205-5p,hsa-miR-130a-5p,hsa-miR-23a-3p,hsa-miR-23b-3p,hsa-miR-23c,hsa-miR-296-3p,hsa-miR-362-5p,hsa-miR-369-3p,hsa-miR-371a-5p,hsa-miR-374a-5p,hsa-miR-374b-5p,hsa-miR-409-3p,hsa-miR-410-3p,hsa-miR-489-3p,hsa-miR-1277-5p,hsa-miR-509-3p,hsa-miR-514a-3p,hsa-miR-514b-3p,hsa-miR-576-5p,hsa-miR-579-3p,hsa-miR-664b-3p,hsa-miR-129-5p,hsa-miR-3617-5p,hsa-miR-641,hsa-miR-541-3p,hsa-miR-654-5p,hsa-mi…	0.000171	0.000302	30
PBX3	hsa-miR-320a,hsa-miR-320b,hsa-miR-320c,hsa-miR-320d,hsa-miR-4429,hsa-miR-369-3p,hsa-miR-409-3p,hsa-miR-410-3p,hsa-miR-450b-5p,hsa-miR-496,hsa-miR-1277-5p,hsa-miR-509-3p,hsa-miR-514a-3p,hsa-miR-514b-3p,hsa-miR-516b-5p,hsa-miR-129-5p,hsa-miR-3617-5p,hsa-miR-641,hsa-miR-541-3p,hsa-miR-654-5p,hsa-miR-7-5p,hsa-miR-888-5p,hsa-miR-9-3p,hsa-miR-944,hsa-miR-1271-5p,hsa-miR-96-5p,hsa-miR-132-3p,hsa-miR-212…	0.000178	0.000312	19
BNC2	hsa-miR-296-3p,hsa-miR-320a,hsa-miR-320b,hsa-miR-320c,hsa-miR-320d,hsa-miR-4429,hsa-miR-329-3p,hsa-miR-362-3p,hsa-miR-369-3p,hsa-miR-377-3p,hsa-miR-409-3p,hsa-miR-452-5p,hsa-miR-4676-3p,hsa-miR-892c-3p,hsa-miR-1270,hsa-miR-620,hsa-miR-514a-3p,hsa-miR-514b-3p,hsa-miR-516b-5p,hsa-miR-576-5p,hsa-miR-579-3p,hsa-miR-664b-3p,hsa-miR-129-5p,hsa-miR-3617-5p,hsa-miR-641,hsa-miR-7-5p,hsa-miR-9-3p,hsa-miR-9…	0.000178	0.000312	24
BICRAL	hsa-miR-21-5p,hsa-miR-590-5p,hsa-miR-296-3p,hsa-miR-320a,hsa-miR-320b,hsa-miR-320c,hsa-miR-320d,hsa-miR-4429,hsa-miR-369-3p,hsa-miR-450b-5p,hsa-miR-489-3p,hsa-miR-1277-5p,hsa-miR-509-3p,hsa-miR-516b-5p,hsa-miR-576-5p,hsa-miR-579-3p,hsa-miR-664b-3p,hsa-miR-541-3p,hsa-miR-654-5p,hsa-miR-7-5p,hsa-miR-760,hsa-miR-889-3p,hsa-miR-944,hsa-miR-1271-5p,hsa-miR-96-5p,hsa-miR-132-3p,hsa-miR-212-3p,hsa-miR-1…	0.000178	0.000312	28
TMEM245	hsa-miR-205-5p,hsa-miR-21-5p,hsa-miR-590-5p,hsa-miR-130a-5p,hsa-miR-23a-3p,hsa-miR-23b-3p,hsa-miR-23c,hsa-miR-296-3p,hsa-miR-320a,hsa-miR-320b,hsa-miR-320c,hsa-miR-320d,hsa-miR-4429,hsa-miR-329-3p,hsa-miR-362-3p,hsa-miR-362-5p,hsa-miR-369-3p,hsa-miR-371a-5p,hsa-miR-374a-5p,hsa-miR-374b-5p,hsa-miR-409-3p,hsa-miR-410-3p,hsa-miR-450b-5p,hsa-miR-452-5p,hsa-miR-4676-3p,hsa-miR-892c-3p,hsa-miR-496,hsa-…	0.000179	0.000313	26
KCTD20	hsa-miR-21-5p,hsa-miR-590-5p,hsa-miR-130a-5p,hsa-miR-23a-3p,hsa-miR-23b-3p,hsa-miR-23c,hsa-miR-296-3p,hsa-miR-362-5p,hsa-miR-369-3p,hsa-miR-371a-5p,hsa-miR-374a-5p,hsa-miR-374b-5p,hsa-miR-377-3p,hsa-miR-409-3p,hsa-miR-450b-5p,hsa-miR-452-5p,hsa-miR-4676-3p,hsa-miR-892c-3p,hsa-miR-1270,hsa-miR-620,hsa-miR-489-3p,hsa-miR-496,hsa-miR-509-3p,hsa-miR-514a-3p,hsa-miR-514b-3p,hsa-miR-576-5p,hsa-miR-579-…	0.000181	0.000315	26
CGGBP1	hsa-miR-205-5p,hsa-miR-130a-5p,hsa-miR-23a-3p,hsa-miR-23b-3p,hsa-miR-23c,hsa-miR-320a,hsa-miR-320b,hsa-miR-320c,hsa-miR-320d,hsa-miR-4429,hsa-miR-329-3p,hsa-miR-362-3p,hsa-miR-369-3p,hsa-miR-371a-5p,hsa-miR-374a-5p,hsa-miR-374b-5p,hsa-miR-377-3p,hsa-miR-410-3p,hsa-miR-450b-5p,hsa-miR-452-5p,hsa-miR-4676-3p,hsa-miR-892c-3p,hsa-miR-1270,hsa-miR-620,hsa-miR-1277-5p,hsa-miR-509-3p,hsa-miR-514a-3p,hsa…	0.000182	0.000317	20
MAP9	hsa-miR-130a-5p,hsa-miR-23a-3p,hsa-miR-23b-3p,hsa-miR-23c,hsa-miR-369-3p,hsa-miR-377-3p,hsa-miR-452-5p,hsa-miR-4676-3p,hsa-miR-892c-3p,hsa-miR-489-3p,hsa-miR-1277-5p,hsa-miR-509-3p,hsa-miR-576-5p,hsa-miR-579-3p,hsa-miR-664b-3p,hsa-miR-129-5p,hsa-miR-7-5p,hsa-miR-889-3p,hsa-miR-944,hsa-miR-1271-5p,hsa-miR-96-5p,hsa-miR-135a-5p,hsa-miR-135b-5p,hsa-miR-137,hsa-miR-141-3p,hsa-miR-200a-3p,hsa-miR-142-…	0.000183	0.000317	19
CDYL2	hsa-miR-2115-3p,hsa-miR-369-3p,hsa-miR-374a-5p,hsa-miR-374b-5p,hsa-miR-377-3p,hsa-miR-450b-5p,hsa-miR-1277-5p,hsa-miR-509-3p,hsa-miR-514a-3p,hsa-miR-514b-3p,hsa-miR-516b-5p,hsa-miR-576-5p,hsa-miR-579-3p,hsa-miR-664b-3p,hsa-miR-129-5p,hsa-miR-541-3p,hsa-miR-654-5p,hsa-miR-7-5p,hsa-miR-760,hsa-miR-888-5p,hsa-miR-9-5p,hsa-miR-1271-5p,hsa-miR-96-5p,hsa-miR-135a-5p,hsa-miR-135b-5p,hsa-miR-142-5p,hsa-m…	0.000183	0.000317	23
NEXMIF	hsa-miR-205-5p,hsa-miR-21-5p,hsa-miR-590-5p,hsa-miR-130a-5p,hsa-miR-23a-3p,hsa-miR-23b-3p,hsa-miR-23c,hsa-miR-320a,hsa-miR-320b,hsa-miR-320c,hsa-miR-320d,hsa-miR-4429,hsa-miR-362-5p,hsa-miR-369-3p,hsa-miR-374a-5p,hsa-miR-374b-5p,hsa-miR-377-3p,hsa-miR-410-3p,hsa-miR-450b-5p,hsa-miR-1270,hsa-miR-620,hsa-miR-1277-5p,hsa-miR-579-3p,hsa-miR-664b-3p,hsa-miR-7-5p,hsa-miR-889-3p,hsa-miR-9-3p,hsa-miR-9-5…	0.000183	0.000317	11
DNAJC6	hsa-miR-21-5p,hsa-miR-590-5p,hsa-miR-130a-5p,hsa-miR-23a-3p,hsa-miR-23b-3p,hsa-miR-23c,hsa-miR-320a,hsa-miR-320b,hsa-miR-320c,hsa-miR-320d,hsa-miR-4429,hsa-miR-362-5p,hsa-miR-369-3p,hsa-miR-374a-5p,hsa-miR-374b-5p,hsa-miR-377-3p,hsa-miR-409-3p,hsa-miR-410-3p,hsa-miR-489-3p,hsa-miR-1277-5p,hsa-miR-514a-3p,hsa-miR-514b-3p,hsa-miR-579-3p,hsa-miR-664b-3p,hsa-miR-584-5p,hsa-miR-129-5p,hsa-miR-541-3p,h…	0.000183	0.000317	17
ARMC1	hsa-miR-205-5p,hsa-miR-130a-5p,hsa-miR-23a-3p,hsa-miR-23b-3p,hsa-miR-23c,hsa-miR-320a,hsa-miR-320b,hsa-miR-320c,hsa-miR-320d,hsa-miR-4429,hsa-miR-329-3p,hsa-miR-362-3p,hsa-miR-374a-5p,hsa-miR-374b-5p,hsa-miR-377-3p,hsa-miR-409-3p,hsa-miR-450b-5p,hsa-miR-514a-3p,hsa-miR-514b-3p,hsa-miR-584-5p,hsa-miR-129-5p,hsa-miR-3617-5p,hsa-miR-641,hsa-miR-760,hsa-miR-888-5p,hsa-miR-889-3p,hsa-miR-9-3p,hsa-miR-…	0.000186	0.000322	17
ZNF197	hsa-miR-2115-3p,hsa-miR-130a-5p,hsa-miR-23a-3p,hsa-miR-23b-3p,hsa-miR-23c,hsa-miR-320a,hsa-miR-320b,hsa-miR-320c,hsa-miR-320d,hsa-miR-4429,hsa-miR-362-5p,hsa-miR-369-3p,hsa-miR-371a-5p,hsa-miR-409-3p,hsa-miR-450b-5p,hsa-miR-489-3p,hsa-miR-514a-3p,hsa-miR-514b-3p,hsa-miR-516b-5p,hsa-miR-579-3p,hsa-miR-664b-3p,hsa-miR-129-5p,hsa-miR-758-3p,hsa-miR-760,hsa-miR-888-5p,hsa-miR-889-3p,hsa-miR-9-5p,hsa-…	0.000186	0.000322	18
SS18L1	hsa-miR-130a-5p,hsa-miR-23a-3p,hsa-miR-23b-3p,hsa-miR-23c,hsa-miR-296-3p,hsa-miR-320a,hsa-miR-320b,hsa-miR-320c,hsa-miR-320d,hsa-miR-4429,hsa-miR-329-3p,hsa-miR-362-3p,hsa-miR-362-5p,hsa-miR-369-3p,hsa-miR-377-3p,hsa-miR-409-3p,hsa-miR-410-3p,hsa-miR-450b-5p,hsa-miR-452-5p,hsa-miR-4676-3p,hsa-miR-892c-3p,hsa-miR-1270,hsa-miR-620,hsa-miR-489-3p,hsa-miR-1277-5p,hsa-miR-509-3p,hsa-miR-514a-3p,hsa-mi…	0.000187	0.000322	21
ZYG11B	hsa-miR-205-5p,hsa-miR-2115-3p,hsa-miR-130a-5p,hsa-miR-23a-3p,hsa-miR-23b-3p,hsa-miR-23c,hsa-miR-296-3p,hsa-miR-329-3p,hsa-miR-362-3p,hsa-miR-335-5p,hsa-miR-371a-5p,hsa-miR-374a-5p,hsa-miR-374b-5p,hsa-miR-377-3p,hsa-miR-409-3p,hsa-miR-410-3p,hsa-miR-450b-5p,hsa-miR-452-5p,hsa-miR-4676-3p,hsa-miR-892c-3p,hsa-miR-1277-5p,hsa-miR-509-3p,hsa-miR-516b-5p,hsa-miR-576-5p,hsa-miR-579-3p,hsa-miR-664b-3p,h…	0.000187	0.000322	27
TMOD2	hsa-miR-130a-5p,hsa-miR-23a-3p,hsa-miR-23b-3p,hsa-miR-23c,hsa-miR-320a,hsa-miR-320b,hsa-miR-320c,hsa-miR-320d,hsa-miR-4429,hsa-miR-329-3p,hsa-miR-362-3p,hsa-miR-369-3p,hsa-miR-371a-5p,hsa-miR-374a-5p,hsa-miR-374b-5p,hsa-miR-377-3p,hsa-miR-409-3p,hsa-miR-410-3p,hsa-miR-450b-5p,hsa-miR-452-5p,hsa-miR-4676-3p,hsa-miR-892c-3p,hsa-miR-1270,hsa-miR-620,hsa-miR-489-3p,hsa-miR-1277-5p,hsa-miR-509-3p,hsa-…	0.000187	0.000322	26
EIF2AK3	hsa-miR-21-5p,hsa-miR-590-5p,hsa-miR-296-3p,hsa-miR-320a,hsa-miR-320b,hsa-miR-320c,hsa-miR-320d,hsa-miR-4429,hsa-miR-329-3p,hsa-miR-362-3p,hsa-miR-335-5p,hsa-miR-371a-5p,hsa-miR-374a-5p,hsa-miR-374b-5p,hsa-miR-410-3p,hsa-miR-452-5p,hsa-miR-4676-3p,hsa-miR-892c-3p,hsa-miR-1277-5p,hsa-miR-576-5p,hsa-miR-579-3p,hsa-miR-664b-3p,hsa-miR-3617-5p,hsa-miR-641,hsa-miR-889-3p,hsa-miR-9-3p,hsa-miR-141-3p,hs…	0.000187	0.000322	24
ZHX1	hsa-miR-205-5p,hsa-miR-21-5p,hsa-miR-590-5p,hsa-miR-130a-5p,hsa-miR-23a-3p,hsa-miR-23b-3p,hsa-miR-23c,hsa-miR-296-3p,hsa-miR-320a,hsa-miR-320b,hsa-miR-320c,hsa-miR-320d,hsa-miR-4429,hsa-miR-335-5p,hsa-miR-371a-5p,hsa-miR-409-3p,hsa-miR-452-5p,hsa-miR-4676-3p,hsa-miR-892c-3p,hsa-miR-489-3p,hsa-miR-1277-5p,hsa-miR-509-3p,hsa-miR-514a-3p,hsa-miR-514b-3p,hsa-miR-576-5p,hsa-miR-584-5p,hsa-miR-129-5p,h…	0.000188	0.000323	21
ARL5A	hsa-miR-21-5p,hsa-miR-590-5p,hsa-miR-130a-5p,hsa-miR-23a-3p,hsa-miR-23b-3p,hsa-miR-23c,hsa-miR-296-3p,hsa-miR-320a,hsa-miR-320b,hsa-miR-320c,hsa-miR-320d,hsa-miR-4429,hsa-miR-329-3p,hsa-miR-362-3p,hsa-miR-369-3p,hsa-miR-374a-5p,hsa-miR-374b-5p,hsa-miR-377-3p,hsa-miR-409-3p,hsa-miR-410-3p,hsa-miR-450b-5p,hsa-miR-489-3p,hsa-miR-496,hsa-miR-1277-5p,hsa-miR-514a-3p,hsa-miR-514b-3p,hsa-miR-516b-5p,hsa…	0.000188	0.000323	21
GRPEL2	hsa-miR-205-5p,hsa-miR-21-5p,hsa-miR-590-5p,hsa-miR-130a-5p,hsa-miR-23a-3p,hsa-miR-23b-3p,hsa-miR-23c,hsa-miR-320a,hsa-miR-320b,hsa-miR-320c,hsa-miR-320d,hsa-miR-4429,hsa-miR-329-3p,hsa-miR-362-3p,hsa-miR-335-5p,hsa-miR-362-5p,hsa-miR-369-3p,hsa-miR-371a-5p,hsa-miR-374a-5p,hsa-miR-374b-5p,hsa-miR-377-3p,hsa-miR-409-3p,hsa-miR-410-3p,hsa-miR-452-5p,hsa-miR-4676-3p,hsa-miR-892c-3p,hsa-miR-1270,hsa-…	0.000189	0.000323	17
TMED10	hsa-miR-21-5p,hsa-miR-590-5p,hsa-miR-130a-5p,hsa-miR-23a-3p,hsa-miR-23b-3p,hsa-miR-23c,hsa-miR-296-3p,hsa-miR-320a,hsa-miR-320b,hsa-miR-320c,hsa-miR-320d,hsa-miR-4429,hsa-miR-369-3p,hsa-miR-371a-5p,hsa-miR-374a-5p,hsa-miR-374b-5p,hsa-miR-377-3p,hsa-miR-409-3p,hsa-miR-410-3p,hsa-miR-452-5p,hsa-miR-4676-3p,hsa-miR-892c-3p,hsa-miR-489-3p,hsa-miR-1277-5p,hsa-miR-514a-3p,hsa-miR-514b-3p,hsa-miR-516b-5…	0.000189	0.000323	16
IQCK	hsa-miR-369-3p,hsa-miR-374a-5p,hsa-miR-374b-5p,hsa-miR-410-3p,hsa-miR-450b-5p,hsa-miR-452-5p,hsa-miR-4676-3p,hsa-miR-892c-3p,hsa-miR-1277-5p,hsa-miR-516b-5p,hsa-miR-584-5p,hsa-miR-3617-5p,hsa-miR-641,hsa-miR-889-3p,hsa-miR-9-5p,hsa-miR-142-5p,hsa-miR-5590-3p	0.000189	0.000323	24
EIF2A	hsa-miR-21-5p,hsa-miR-590-5p,hsa-miR-130a-5p,hsa-miR-23a-3p,hsa-miR-23b-3p,hsa-miR-23c,hsa-miR-410-3p,hsa-miR-450b-5p,hsa-miR-489-3p,hsa-miR-1277-5p,hsa-miR-509-3p,hsa-miR-514a-3p,hsa-miR-514b-3p,hsa-miR-579-3p,hsa-miR-664b-3p,hsa-miR-129-5p,hsa-miR-944,hsa-miR-142-5p,hsa-miR-5590-3p	0.000189	0.000323	13
UTP6	hsa-miR-320a,hsa-miR-320b,hsa-miR-320c,hsa-miR-320d,hsa-miR-4429,hsa-miR-371a-5p,hsa-miR-374a-5p,hsa-miR-374b-5p,hsa-miR-377-3p,hsa-miR-452-5p,hsa-miR-4676-3p,hsa-miR-892c-3p,hsa-miR-888-5p,hsa-miR-889-3p,hsa-miR-9-5p,hsa-miR-944,hsa-miR-135a-5p,hsa-miR-135b-5p,hsa-miR-142-5p,hsa-miR-5590-3p,hsa-miR-182-5p	0.000189	0.000323	16
IKBIP	hsa-miR-21-5p,hsa-miR-590-5p,hsa-miR-369-3p,hsa-miR-371a-5p,hsa-miR-374a-5p,hsa-miR-374b-5p,hsa-miR-409-3p,hsa-miR-410-3p,hsa-miR-450b-5p,hsa-miR-1270,hsa-miR-620,hsa-miR-514a-3p,hsa-miR-514b-3p,hsa-miR-576-5p,hsa-miR-579-3p,hsa-miR-664b-3p,hsa-miR-584-5p,hsa-miR-129-5p,hsa-miR-758-3p,hsa-miR-760,hsa-miR-888-5p,hsa-miR-889-3p,hsa-miR-9-5p,hsa-miR-137,hsa-miR-142-5p,hsa-miR-5590-3p,hsa-miR-154-5p	0.000189	0.000323	12
SUB1	hsa-miR-130a-5p,hsa-miR-23a-3p,hsa-miR-23b-3p,hsa-miR-23c,hsa-miR-320a,hsa-miR-320b,hsa-miR-320c,hsa-miR-320d,hsa-miR-4429,hsa-miR-362-5p,hsa-miR-409-3p,hsa-miR-410-3p,hsa-miR-1270,hsa-miR-620,hsa-miR-496,hsa-miR-1277-5p,hsa-miR-509-3p,hsa-miR-514a-3p,hsa-miR-514b-3p,hsa-miR-579-3p,hsa-miR-664b-3p,hsa-miR-3617-5p,hsa-miR-641,hsa-miR-541-3p,hsa-miR-654-5p,hsa-miR-7-5p,hsa-miR-888-5p,hsa-miR-889-3p…	0.000189	0.000323	25
RBL2	hsa-miR-130a-5p,hsa-miR-23a-3p,hsa-miR-23b-3p,hsa-miR-23c,hsa-miR-320a,hsa-miR-320b,hsa-miR-320c,hsa-miR-320d,hsa-miR-4429,hsa-miR-329-3p,hsa-miR-362-3p,hsa-miR-335-5p,hsa-miR-377-3p,hsa-miR-409-3p,hsa-miR-410-3p,hsa-miR-450b-5p,hsa-miR-1277-5p,hsa-miR-514a-3p,hsa-miR-514b-3p,hsa-miR-576-5p,hsa-miR-579-3p,hsa-miR-664b-3p,hsa-miR-584-5p,hsa-miR-129-5p,hsa-miR-3617-5p,hsa-miR-641,hsa-miR-7-5p,hsa-m…	0.000189	0.000323	30
LRRC58	hsa-miR-205-5p,hsa-miR-21-5p,hsa-miR-590-5p,hsa-miR-2115-3p,hsa-miR-130a-5p,hsa-miR-23a-3p,hsa-miR-23b-3p,hsa-miR-23c,hsa-miR-296-3p,hsa-miR-320a,hsa-miR-320b,hsa-miR-320c,hsa-miR-320d,hsa-miR-4429,hsa-miR-362-5p,hsa-miR-369-3p,hsa-miR-371a-5p,hsa-miR-374a-5p,hsa-miR-374b-5p,hsa-miR-409-3p,hsa-miR-410-3p,hsa-miR-450b-5p,hsa-miR-452-5p,hsa-miR-4676-3p,hsa-miR-892c-3p,hsa-miR-1270,hsa-miR-620,hsa-m…	0.00019	0.000323	25
TP53INP1	hsa-miR-205-5p,hsa-miR-21-5p,hsa-miR-590-5p,hsa-miR-130a-5p,hsa-miR-23a-3p,hsa-miR-23b-3p,hsa-miR-23c,hsa-miR-296-3p,hsa-miR-320a,hsa-miR-320b,hsa-miR-320c,hsa-miR-320d,hsa-miR-4429,hsa-miR-329-3p,hsa-miR-362-3p,hsa-miR-335-5p,hsa-miR-369-3p,hsa-miR-371a-5p,hsa-miR-374a-5p,hsa-miR-374b-5p,hsa-miR-409-3p,hsa-miR-410-3p,hsa-miR-450b-5p,hsa-miR-452-5p,hsa-miR-4676-3p,hsa-miR-892c-3p,hsa-miR-1277-5p,…	0.00019	0.000323	19
ABL2	hsa-miR-205-5p,hsa-miR-130a-5p,hsa-miR-23a-3p,hsa-miR-23b-3p,hsa-miR-23c,hsa-miR-296-3p,hsa-miR-320a,hsa-miR-320b,hsa-miR-320c,hsa-miR-320d,hsa-miR-4429,hsa-miR-329-3p,hsa-miR-362-3p,hsa-miR-335-5p,hsa-miR-362-5p,hsa-miR-369-3p,hsa-miR-371a-5p,hsa-miR-374a-5p,hsa-miR-374b-5p,hsa-miR-409-3p,hsa-miR-410-3p,hsa-miR-450b-5p,hsa-miR-452-5p,hsa-miR-4676-3p,hsa-miR-892c-3p,hsa-miR-1270,hsa-miR-620,hsa-m…	0.00019	0.000323	26
LRP11	hsa-miR-205-5p,hsa-miR-21-5p,hsa-miR-590-5p,hsa-miR-2115-3p,hsa-miR-130a-5p,hsa-miR-23a-3p,hsa-miR-23b-3p,hsa-miR-23c,hsa-miR-320a,hsa-miR-320b,hsa-miR-320c,hsa-miR-320d,hsa-miR-4429,hsa-miR-369-3p,hsa-miR-374a-5p,hsa-miR-374b-5p,hsa-miR-410-3p,hsa-miR-450b-5p,hsa-miR-489-3p,hsa-miR-514a-3p,hsa-miR-514b-3p,hsa-miR-516b-5p,hsa-miR-576-5p,hsa-miR-579-3p,hsa-miR-664b-3p,hsa-miR-584-5p,hsa-miR-541-3p…	0.00019	0.000323	12
PELI2	hsa-miR-205-5p,hsa-miR-21-5p,hsa-miR-590-5p,hsa-miR-2115-3p,hsa-miR-320a,hsa-miR-320b,hsa-miR-320c,hsa-miR-320d,hsa-miR-4429,hsa-miR-329-3p,hsa-miR-362-3p,hsa-miR-335-5p,hsa-miR-362-5p,hsa-miR-410-3p,hsa-miR-452-5p,hsa-miR-4676-3p,hsa-miR-892c-3p,hsa-miR-489-3p,hsa-miR-1277-5p,hsa-miR-514a-3p,hsa-miR-514b-3p,hsa-miR-579-3p,hsa-miR-664b-3p,hsa-miR-584-5p,hsa-miR-129-5p,hsa-miR-3617-5p,hsa-miR-641,…	0.00019	0.000323	18
PIK3CA	hsa-miR-21-5p,hsa-miR-590-5p,hsa-miR-320a,hsa-miR-320b,hsa-miR-320c,hsa-miR-320d,hsa-miR-4429,hsa-miR-369-3p,hsa-miR-371a-5p,hsa-miR-374a-5p,hsa-miR-374b-5p,hsa-miR-409-3p,hsa-miR-410-3p,hsa-miR-1270,hsa-miR-620,hsa-miR-1277-5p,hsa-miR-576-5p,hsa-miR-579-3p,hsa-miR-664b-3p,hsa-miR-129-5p,hsa-miR-3617-5p,hsa-miR-641,hsa-miR-7-5p,hsa-miR-758-3p,hsa-miR-889-3p,hsa-miR-9-3p,hsa-miR-944,hsa-miR-1271-5…	0.00019	0.000323	28
ZNF91	hsa-miR-130a-5p,hsa-miR-23a-3p,hsa-miR-23b-3p,hsa-miR-23c,hsa-miR-296-3p,hsa-miR-320a,hsa-miR-320b,hsa-miR-320c,hsa-miR-320d,hsa-miR-4429,hsa-miR-369-3p,hsa-miR-374a-5p,hsa-miR-374b-5p,hsa-miR-377-3p,hsa-miR-409-3p,hsa-miR-410-3p,hsa-miR-452-5p,hsa-miR-4676-3p,hsa-miR-892c-3p,hsa-miR-1270,hsa-miR-620,hsa-miR-514a-3p,hsa-miR-514b-3p,hsa-miR-579-3p,hsa-miR-664b-3p,hsa-miR-129-5p,hsa-miR-3617-5p,hsa…	0.00019	0.000323	18
CASD1	hsa-miR-205-5p,hsa-miR-2115-3p,hsa-miR-130a-5p,hsa-miR-23a-3p,hsa-miR-23b-3p,hsa-miR-23c,hsa-miR-329-3p,hsa-miR-362-3p,hsa-miR-369-3p,hsa-miR-410-3p,hsa-miR-452-5p,hsa-miR-4676-3p,hsa-miR-892c-3p,hsa-miR-1277-5p,hsa-miR-509-3p,hsa-miR-579-3p,hsa-miR-664b-3p,hsa-miR-584-5p,hsa-miR-129-5p,hsa-miR-541-3p,hsa-miR-654-5p,hsa-miR-7-5p,hsa-miR-889-3p,hsa-miR-944,hsa-miR-132-3p,hsa-miR-212-3p,hsa-miR-135…	0.00019	0.000323	25
TRIM25	hsa-miR-205-5p,hsa-miR-21-5p,hsa-miR-590-5p,hsa-miR-130a-5p,hsa-miR-23a-3p,hsa-miR-23b-3p,hsa-miR-23c,hsa-miR-296-3p,hsa-miR-320a,hsa-miR-320b,hsa-miR-320c,hsa-miR-320d,hsa-miR-4429,hsa-miR-335-5p,hsa-miR-362-5p,hsa-miR-369-3p,hsa-miR-371a-5p,hsa-miR-374a-5p,hsa-miR-374b-5p,hsa-miR-377-3p,hsa-miR-409-3p,hsa-miR-410-3p,hsa-miR-452-5p,hsa-miR-4676-3p,hsa-miR-892c-3p,hsa-miR-1270,hsa-miR-620,hsa-miR…	0.000191	0.000323	22
ITGB8	hsa-miR-205-5p,hsa-miR-21-5p,hsa-miR-590-5p,hsa-miR-130a-5p,hsa-miR-23a-3p,hsa-miR-23b-3p,hsa-miR-23c,hsa-miR-296-3p,hsa-miR-320a,hsa-miR-320b,hsa-miR-320c,hsa-miR-320d,hsa-miR-4429,hsa-miR-329-3p,hsa-miR-362-3p,hsa-miR-335-5p,hsa-miR-362-5p,hsa-miR-369-3p,hsa-miR-371a-5p,hsa-miR-374a-5p,hsa-miR-374b-5p,hsa-miR-377-3p,hsa-miR-410-3p,hsa-miR-450b-5p,hsa-miR-452-5p,hsa-miR-4676-3p,hsa-miR-892c-3p,h…	0.000191	0.000323	22
PHACTR2	hsa-miR-205-5p,hsa-miR-21-5p,hsa-miR-590-5p,hsa-miR-2115-3p,hsa-miR-130a-5p,hsa-miR-23a-3p,hsa-miR-23b-3p,hsa-miR-23c,hsa-miR-296-3p,hsa-miR-320a,hsa-miR-320b,hsa-miR-320c,hsa-miR-320d,hsa-miR-4429,hsa-miR-329-3p,hsa-miR-362-3p,hsa-miR-335-5p,hsa-miR-362-5p,hsa-miR-369-3p,hsa-miR-374a-5p,hsa-miR-374b-5p,hsa-miR-377-3p,hsa-miR-409-3p,hsa-miR-410-3p,hsa-miR-450b-5p,hsa-miR-489-3p,hsa-miR-496,hsa-mi…	0.000194	0.000325	25
RND3	hsa-miR-205-5p,hsa-miR-130a-5p,hsa-miR-23a-3p,hsa-miR-23b-3p,hsa-miR-23c,hsa-miR-320a,hsa-miR-320b,hsa-miR-320c,hsa-miR-320d,hsa-miR-4429,hsa-miR-369-3p,hsa-miR-371a-5p,hsa-miR-374a-5p,hsa-miR-374b-5p,hsa-miR-377-3p,hsa-miR-409-3p,hsa-miR-410-3p,hsa-miR-450b-5p,hsa-miR-1270,hsa-miR-620,hsa-miR-489-3p,hsa-miR-496,hsa-miR-1277-5p,hsa-miR-516b-5p,hsa-miR-576-5p,hsa-miR-579-3p,hsa-miR-664b-3p,hsa-miR…	0.000195	0.000326	18
SOAT1	hsa-miR-205-5p,hsa-miR-21-5p,hsa-miR-590-5p,hsa-miR-130a-5p,hsa-miR-23a-3p,hsa-miR-23b-3p,hsa-miR-23c,hsa-miR-320a,hsa-miR-320b,hsa-miR-320c,hsa-miR-320d,hsa-miR-4429,hsa-miR-329-3p,hsa-miR-362-3p,hsa-miR-335-5p,hsa-miR-369-3p,hsa-miR-374a-5p,hsa-miR-374b-5p,hsa-miR-409-3p,hsa-miR-410-3p,hsa-miR-452-5p,hsa-miR-4676-3p,hsa-miR-892c-3p,hsa-miR-509-3p,hsa-miR-516b-5p,hsa-miR-576-5p,hsa-miR-584-5p,hs…	0.000195	0.000326	23
SS18	hsa-miR-205-5p,hsa-miR-130a-5p,hsa-miR-23a-3p,hsa-miR-23b-3p,hsa-miR-23c,hsa-miR-320a,hsa-miR-320b,hsa-miR-320c,hsa-miR-320d,hsa-miR-4429,hsa-miR-329-3p,hsa-miR-362-3p,hsa-miR-335-5p,hsa-miR-369-3p,hsa-miR-371a-5p,hsa-miR-377-3p,hsa-miR-409-3p,hsa-miR-452-5p,hsa-miR-4676-3p,hsa-miR-892c-3p,hsa-miR-496,hsa-miR-579-3p,hsa-miR-664b-3p,hsa-miR-584-5p,hsa-miR-129-5p,hsa-miR-888-5p,hsa-miR-889-3p,hsa-m…	0.000195	0.000326	21
CLTC	hsa-miR-205-5p,hsa-miR-130a-5p,hsa-miR-23a-3p,hsa-miR-23b-3p,hsa-miR-23c,hsa-miR-296-3p,hsa-miR-329-3p,hsa-miR-362-3p,hsa-miR-374a-5p,hsa-miR-374b-5p,hsa-miR-409-3p,hsa-miR-410-3p,hsa-miR-452-5p,hsa-miR-4676-3p,hsa-miR-892c-3p,hsa-miR-1270,hsa-miR-620,hsa-miR-496,hsa-miR-509-3p,hsa-miR-516b-5p,hsa-miR-576-5p,hsa-miR-579-3p,hsa-miR-664b-3p,hsa-miR-584-5p,hsa-miR-129-5p,hsa-miR-3617-5p,hsa-miR-641,…	0.000195	0.000326	26
XPA	hsa-miR-205-5p,hsa-miR-296-3p,hsa-miR-409-3p,hsa-miR-410-3p,hsa-miR-452-5p,hsa-miR-4676-3p,hsa-miR-892c-3p,hsa-miR-1270,hsa-miR-620,hsa-miR-489-3p,hsa-miR-129-5p,hsa-miR-888-5p,hsa-miR-944,hsa-miR-192-5p,hsa-miR-215-5p	0.000196	0.000326	22
MCL1	hsa-miR-2115-3p,hsa-miR-130a-5p,hsa-miR-23a-3p,hsa-miR-23b-3p,hsa-miR-23c,hsa-miR-320a,hsa-miR-320b,hsa-miR-320c,hsa-miR-320d,hsa-miR-4429,hsa-miR-329-3p,hsa-miR-362-3p,hsa-miR-362-5p,hsa-miR-369-3p,hsa-miR-371a-5p,hsa-miR-374a-5p,hsa-miR-374b-5p,hsa-miR-409-3p,hsa-miR-410-3p,hsa-miR-452-5p,hsa-miR-4676-3p,hsa-miR-892c-3p,hsa-miR-489-3p,hsa-miR-496,hsa-miR-1277-5p,hsa-miR-514a-3p,hsa-miR-514b-3p,…	0.000197	0.000327	23
JKAMP	hsa-miR-296-3p,hsa-miR-320a,hsa-miR-320b,hsa-miR-320c,hsa-miR-320d,hsa-miR-4429,hsa-miR-369-3p,hsa-miR-377-3p,hsa-miR-410-3p,hsa-miR-450b-5p,hsa-miR-452-5p,hsa-miR-4676-3p,hsa-miR-892c-3p,hsa-miR-496,hsa-miR-579-3p,hsa-miR-664b-3p,hsa-miR-129-5p,hsa-miR-3617-5p,hsa-miR-641,hsa-miR-888-5p,hsa-miR-889-3p,hsa-miR-944,hsa-miR-1271-5p,hsa-miR-96-5p,hsa-miR-154-5p,hsa-miR-182-5p	0.0002	0.000332	22
CAMK4	hsa-miR-130a-5p,hsa-miR-23a-3p,hsa-miR-23b-3p,hsa-miR-23c,hsa-miR-369-3p,hsa-miR-371a-5p,hsa-miR-374a-5p,hsa-miR-374b-5p,hsa-miR-409-3p,hsa-miR-410-3p,hsa-miR-450b-5p,hsa-miR-1277-5p,hsa-miR-129-5p,hsa-miR-3617-5p,hsa-miR-641,hsa-miR-889-3p,hsa-miR-9-3p,hsa-miR-1271-5p,hsa-miR-96-5p,hsa-miR-132-3p,hsa-miR-212-3p,hsa-miR-135a-5p,hsa-miR-135b-5p,hsa-miR-137,hsa-miR-142-5p,hsa-miR-5590-3p	0.0002	0.000332	19
DENND6A	hsa-miR-205-5p,hsa-miR-130a-5p,hsa-miR-23a-3p,hsa-miR-23b-3p,hsa-miR-23c,hsa-miR-296-3p,hsa-miR-320a,hsa-miR-320b,hsa-miR-320c,hsa-miR-320d,hsa-miR-4429,hsa-miR-335-5p,hsa-miR-362-5p,hsa-miR-369-3p,hsa-miR-371a-5p,hsa-miR-374a-5p,hsa-miR-374b-5p,hsa-miR-409-3p,hsa-miR-410-3p,hsa-miR-452-5p,hsa-miR-4676-3p,hsa-miR-892c-3p,hsa-miR-1270,hsa-miR-620,hsa-miR-1277-5p,hsa-miR-509-3p,hsa-miR-579-3p,hsa-m…	0.000208	0.000344	20
ZFP3	hsa-miR-205-5p,hsa-miR-320a,hsa-miR-320b,hsa-miR-320c,hsa-miR-320d,hsa-miR-4429,hsa-miR-329-3p,hsa-miR-362-3p,hsa-miR-335-5p,hsa-miR-369-3p,hsa-miR-409-3p,hsa-miR-410-3p,hsa-miR-452-5p,hsa-miR-4676-3p,hsa-miR-892c-3p,hsa-miR-1270,hsa-miR-620,hsa-miR-509-3p,hsa-miR-579-3p,hsa-miR-664b-3p,hsa-miR-3617-5p,hsa-miR-641,hsa-miR-7-5p,hsa-miR-888-5p,hsa-miR-889-3p,hsa-miR-9-5p,hsa-miR-944,hsa-miR-1271-5p…	0.000208	0.000344	15
RPRD1B	hsa-miR-205-5p,hsa-miR-329-3p,hsa-miR-362-3p,hsa-miR-369-3p,hsa-miR-371a-5p,hsa-miR-410-3p,hsa-miR-450b-5p,hsa-miR-452-5p,hsa-miR-4676-3p,hsa-miR-892c-3p,hsa-miR-1270,hsa-miR-620,hsa-miR-489-3p,hsa-miR-496,hsa-miR-1277-5p,hsa-miR-516b-5p,hsa-miR-576-5p,hsa-miR-579-3p,hsa-miR-664b-3p,hsa-miR-129-5p,hsa-miR-541-3p,hsa-miR-654-5p,hsa-miR-7-5p,hsa-miR-758-3p,hsa-miR-889-3p,hsa-miR-9-5p,hsa-miR-1271-5…	0.000208	0.000344	21
RHOU	hsa-miR-296-3p,hsa-miR-320a,hsa-miR-320b,hsa-miR-320c,hsa-miR-320d,hsa-miR-4429,hsa-miR-329-3p,hsa-miR-362-3p,hsa-miR-335-5p,hsa-miR-369-3p,hsa-miR-371a-5p,hsa-miR-374a-5p,hsa-miR-374b-5p,hsa-miR-377-3p,hsa-miR-409-3p,hsa-miR-410-3p,hsa-miR-450b-5p,hsa-miR-452-5p,hsa-miR-4676-3p,hsa-miR-892c-3p,hsa-miR-1270,hsa-miR-620,hsa-miR-496,hsa-miR-1277-5p,hsa-miR-514a-3p,hsa-miR-514b-3p,hsa-miR-516b-5p,hs…	0.000208	0.000344	17
NECAB1	hsa-miR-130a-5p,hsa-miR-23a-3p,hsa-miR-23b-3p,hsa-miR-23c,hsa-miR-329-3p,hsa-miR-362-3p,hsa-miR-362-5p,hsa-miR-374a-5p,hsa-miR-374b-5p,hsa-miR-377-3p,hsa-miR-409-3p,hsa-miR-410-3p,hsa-miR-452-5p,hsa-miR-4676-3p,hsa-miR-892c-3p,hsa-miR-489-3p,hsa-miR-496,hsa-miR-1277-5p,hsa-miR-509-3p,hsa-miR-514a-3p,hsa-miR-514b-3p,hsa-miR-576-5p,hsa-miR-579-3p,hsa-miR-664b-3p,hsa-miR-584-5p,hsa-miR-129-5p,hsa-mi…	0.000208	0.000344	13
ARRDC3	hsa-miR-21-5p,hsa-miR-590-5p,hsa-miR-2115-3p,hsa-miR-130a-5p,hsa-miR-23a-3p,hsa-miR-23b-3p,hsa-miR-23c,hsa-miR-320a,hsa-miR-320b,hsa-miR-320c,hsa-miR-320d,hsa-miR-4429,hsa-miR-335-5p,hsa-miR-369-3p,hsa-miR-371a-5p,hsa-miR-374a-5p,hsa-miR-374b-5p,hsa-miR-409-3p,hsa-miR-410-3p,hsa-miR-450b-5p,hsa-miR-496,hsa-miR-1277-5p,hsa-miR-509-3p,hsa-miR-514a-3p,hsa-miR-514b-3p,hsa-miR-576-5p,hsa-miR-579-3p,hs…	0.000209	0.000344	23
CLDN12	hsa-miR-2115-3p,hsa-miR-130a-5p,hsa-miR-23a-3p,hsa-miR-23b-3p,hsa-miR-23c,hsa-miR-329-3p,hsa-miR-362-3p,hsa-miR-362-5p,hsa-miR-369-3p,hsa-miR-371a-5p,hsa-miR-374a-5p,hsa-miR-374b-5p,hsa-miR-409-3p,hsa-miR-410-3p,hsa-miR-450b-5p,hsa-miR-452-5p,hsa-miR-4676-3p,hsa-miR-892c-3p,hsa-miR-1270,hsa-miR-620,hsa-miR-1277-5p,hsa-miR-509-3p,hsa-miR-516b-5p,hsa-miR-576-5p,hsa-miR-579-3p,hsa-miR-664b-3p,hsa-mi…	0.000209	0.000344	19
FNIP1	hsa-miR-21-5p,hsa-miR-590-5p,hsa-miR-130a-5p,hsa-miR-23a-3p,hsa-miR-23b-3p,hsa-miR-23c,hsa-miR-320a,hsa-miR-320b,hsa-miR-320c,hsa-miR-320d,hsa-miR-4429,hsa-miR-329-3p,hsa-miR-362-3p,hsa-miR-335-5p,hsa-miR-369-3p,hsa-miR-371a-5p,hsa-miR-374a-5p,hsa-miR-374b-5p,hsa-miR-452-5p,hsa-miR-4676-3p,hsa-miR-892c-3p,hsa-miR-489-3p,hsa-miR-496,hsa-miR-1277-5p,hsa-miR-514a-3p,hsa-miR-514b-3p,hsa-miR-576-5p,hs…	0.000209	0.000344	27
RORA	hsa-miR-205-5p,hsa-miR-2115-3p,hsa-miR-130a-5p,hsa-miR-23a-3p,hsa-miR-23b-3p,hsa-miR-23c,hsa-miR-320a,hsa-miR-320b,hsa-miR-320c,hsa-miR-320d,hsa-miR-4429,hsa-miR-329-3p,hsa-miR-362-3p,hsa-miR-335-5p,hsa-miR-362-5p,hsa-miR-369-3p,hsa-miR-371a-5p,hsa-miR-374a-5p,hsa-miR-374b-5p,hsa-miR-410-3p,hsa-miR-450b-5p,hsa-miR-452-5p,hsa-miR-4676-3p,hsa-miR-892c-3p,hsa-miR-489-3p,hsa-miR-496,hsa-miR-1277-5p,h…	0.000209	0.000344	25
REV3L	hsa-miR-205-5p,hsa-miR-130a-5p,hsa-miR-23a-3p,hsa-miR-23b-3p,hsa-miR-23c,hsa-miR-320a,hsa-miR-320b,hsa-miR-320c,hsa-miR-320d,hsa-miR-4429,hsa-miR-329-3p,hsa-miR-362-3p,hsa-miR-362-5p,hsa-miR-369-3p,hsa-miR-371a-5p,hsa-miR-409-3p,hsa-miR-450b-5p,hsa-miR-452-5p,hsa-miR-4676-3p,hsa-miR-892c-3p,hsa-miR-1270,hsa-miR-620,hsa-miR-1277-5p,hsa-miR-509-3p,hsa-miR-576-5p,hsa-miR-579-3p,hsa-miR-664b-3p,hsa-m…	0.000209	0.000344	27
APOLD1	hsa-miR-205-5p,hsa-miR-130a-5p,hsa-miR-23a-3p,hsa-miR-23b-3p,hsa-miR-23c,hsa-miR-320a,hsa-miR-320b,hsa-miR-320c,hsa-miR-320d,hsa-miR-4429,hsa-miR-369-3p,hsa-miR-371a-5p,hsa-miR-450b-5p,hsa-miR-1270,hsa-miR-620,hsa-miR-489-3p,hsa-miR-509-3p,hsa-miR-514a-3p,hsa-miR-514b-3p,hsa-miR-516b-5p,hsa-miR-579-3p,hsa-miR-664b-3p,hsa-miR-129-5p,hsa-miR-3617-5p,hsa-miR-641,hsa-miR-7-5p,hsa-miR-758-3p,hsa-miR-8…	0.00021	0.000344	14
PDE4B	hsa-miR-21-5p,hsa-miR-590-5p,hsa-miR-2115-3p,hsa-miR-130a-5p,hsa-miR-23a-3p,hsa-miR-23b-3p,hsa-miR-23c,hsa-miR-320a,hsa-miR-320b,hsa-miR-320c,hsa-miR-320d,hsa-miR-4429,hsa-miR-335-5p,hsa-miR-362-5p,hsa-miR-369-3p,hsa-miR-374a-5p,hsa-miR-374b-5p,hsa-miR-409-3p,hsa-miR-410-3p,hsa-miR-450b-5p,hsa-miR-452-5p,hsa-miR-4676-3p,hsa-miR-892c-3p,hsa-miR-489-3p,hsa-miR-1277-5p,hsa-miR-3617-5p,hsa-miR-641,hs…	0.00021	0.000344	19
MBNL2	hsa-miR-205-5p,hsa-miR-130a-5p,hsa-miR-23a-3p,hsa-miR-23b-3p,hsa-miR-23c,hsa-miR-296-3p,hsa-miR-335-5p,hsa-miR-362-5p,hsa-miR-369-3p,hsa-miR-371a-5p,hsa-miR-374a-5p,hsa-miR-374b-5p,hsa-miR-409-3p,hsa-miR-410-3p,hsa-miR-450b-5p,hsa-miR-1270,hsa-miR-620,hsa-miR-1277-5p,hsa-miR-516b-5p,hsa-miR-579-3p,hsa-miR-664b-3p,hsa-miR-129-5p,hsa-miR-3617-5p,hsa-miR-641,hsa-miR-541-3p,hsa-miR-654-5p,hsa-miR-888…	0.000216	0.000351	24
OGT	hsa-miR-205-5p,hsa-miR-21-5p,hsa-miR-590-5p,hsa-miR-2115-3p,hsa-miR-130a-5p,hsa-miR-23a-3p,hsa-miR-23b-3p,hsa-miR-23c,hsa-miR-320a,hsa-miR-320b,hsa-miR-320c,hsa-miR-320d,hsa-miR-4429,hsa-miR-329-3p,hsa-miR-362-3p,hsa-miR-335-5p,hsa-miR-362-5p,hsa-miR-371a-5p,hsa-miR-409-3p,hsa-miR-410-3p,hsa-miR-452-5p,hsa-miR-4676-3p,hsa-miR-892c-3p,hsa-miR-1270,hsa-miR-620,hsa-miR-579-3p,hsa-miR-664b-3p,hsa-miR…	0.000216	0.000351	21
ELOVL7	hsa-miR-205-5p,hsa-miR-21-5p,hsa-miR-590-5p,hsa-miR-2115-3p,hsa-miR-130a-5p,hsa-miR-23a-3p,hsa-miR-23b-3p,hsa-miR-23c,hsa-miR-369-3p,hsa-miR-371a-5p,hsa-miR-374a-5p,hsa-miR-374b-5p,hsa-miR-409-3p,hsa-miR-410-3p,hsa-miR-452-5p,hsa-miR-4676-3p,hsa-miR-892c-3p,hsa-miR-496,hsa-miR-1277-5p,hsa-miR-514a-3p,hsa-miR-514b-3p,hsa-miR-516b-5p,hsa-miR-576-5p,hsa-miR-579-3p,hsa-miR-664b-3p,hsa-miR-129-5p,hsa-…	0.000216	0.000351	17
RAP2C	hsa-miR-205-5p,hsa-miR-130a-5p,hsa-miR-23a-3p,hsa-miR-23b-3p,hsa-miR-23c,hsa-miR-320a,hsa-miR-320b,hsa-miR-320c,hsa-miR-320d,hsa-miR-4429,hsa-miR-329-3p,hsa-miR-362-3p,hsa-miR-335-5p,hsa-miR-369-3p,hsa-miR-371a-5p,hsa-miR-377-3p,hsa-miR-409-3p,hsa-miR-410-3p,hsa-miR-450b-5p,hsa-miR-452-5p,hsa-miR-4676-3p,hsa-miR-892c-3p,hsa-miR-1270,hsa-miR-620,hsa-miR-496,hsa-miR-514a-3p,hsa-miR-514b-3p,hsa-miR-…	0.000216	0.000351	20
FNIP2	hsa-miR-205-5p,hsa-miR-21-5p,hsa-miR-590-5p,hsa-miR-130a-5p,hsa-miR-23a-3p,hsa-miR-23b-3p,hsa-miR-23c,hsa-miR-320a,hsa-miR-320b,hsa-miR-320c,hsa-miR-320d,hsa-miR-4429,hsa-miR-335-5p,hsa-miR-369-3p,hsa-miR-409-3p,hsa-miR-410-3p,hsa-miR-450b-5p,hsa-miR-452-5p,hsa-miR-4676-3p,hsa-miR-892c-3p,hsa-miR-489-3p,hsa-miR-514a-3p,hsa-miR-514b-3p,hsa-miR-579-3p,hsa-miR-664b-3p,hsa-miR-129-5p,hsa-miR-3617-5p,…	0.000216	0.000351	25
BRWD1	hsa-miR-21-5p,hsa-miR-590-5p,hsa-miR-2115-3p,hsa-miR-130a-5p,hsa-miR-23a-3p,hsa-miR-23b-3p,hsa-miR-23c,hsa-miR-296-3p,hsa-miR-320a,hsa-miR-320b,hsa-miR-320c,hsa-miR-320d,hsa-miR-4429,hsa-miR-329-3p,hsa-miR-362-3p,hsa-miR-335-5p,hsa-miR-362-5p,hsa-miR-371a-5p,hsa-miR-374a-5p,hsa-miR-374b-5p,hsa-miR-377-3p,hsa-miR-409-3p,hsa-miR-410-3p,hsa-miR-450b-5p,hsa-miR-452-5p,hsa-miR-4676-3p,hsa-miR-892c-3p,…	0.000216	0.000351	23
RYBP	hsa-miR-21-5p,hsa-miR-590-5p,hsa-miR-130a-5p,hsa-miR-23a-3p,hsa-miR-23b-3p,hsa-miR-23c,hsa-miR-320a,hsa-miR-320b,hsa-miR-320c,hsa-miR-320d,hsa-miR-4429,hsa-miR-335-5p,hsa-miR-369-3p,hsa-miR-371a-5p,hsa-miR-374a-5p,hsa-miR-374b-5p,hsa-miR-409-3p,hsa-miR-410-3p,hsa-miR-450b-5p,hsa-miR-452-5p,hsa-miR-4676-3p,hsa-miR-892c-3p,hsa-miR-489-3p,hsa-miR-1277-5p,hsa-miR-509-3p,hsa-miR-514a-3p,hsa-miR-514b-3…	0.000218	0.000352	26
STK38	hsa-miR-205-5p,hsa-miR-296-3p,hsa-miR-320a,hsa-miR-320b,hsa-miR-320c,hsa-miR-320d,hsa-miR-4429,hsa-miR-329-3p,hsa-miR-362-3p,hsa-miR-335-5p,hsa-miR-377-3p,hsa-miR-409-3p,hsa-miR-450b-5p,hsa-miR-1270,hsa-miR-620,hsa-miR-489-3p,hsa-miR-496,hsa-miR-514a-3p,hsa-miR-514b-3p,hsa-miR-516b-5p,hsa-miR-576-5p,hsa-miR-579-3p,hsa-miR-664b-3p,hsa-miR-541-3p,hsa-miR-654-5p,hsa-miR-7-5p,hsa-miR-760,hsa-miR-888-…	0.000218	0.000353	15
SLC25A24	hsa-miR-205-5p,hsa-miR-130a-5p,hsa-miR-23a-3p,hsa-miR-23b-3p,hsa-miR-23c,hsa-miR-329-3p,hsa-miR-362-3p,hsa-miR-335-5p,hsa-miR-369-3p,hsa-miR-371a-5p,hsa-miR-374a-5p,hsa-miR-374b-5p,hsa-miR-377-3p,hsa-miR-409-3p,hsa-miR-410-3p,hsa-miR-450b-5p,hsa-miR-1277-5p,hsa-miR-509-3p,hsa-miR-576-5p,hsa-miR-579-3p,hsa-miR-664b-3p,hsa-miR-129-5p,hsa-miR-3617-5p,hsa-miR-641,hsa-miR-758-3p,hsa-miR-888-5p,hsa-miR…	0.000218	0.000353	26
USP48	hsa-miR-205-5p,hsa-miR-362-5p,hsa-miR-369-3p,hsa-miR-374a-5p,hsa-miR-374b-5p,hsa-miR-377-3p,hsa-miR-409-3p,hsa-miR-410-3p,hsa-miR-1270,hsa-miR-620,hsa-miR-489-3p,hsa-miR-1277-5p,hsa-miR-514a-3p,hsa-miR-514b-3p,hsa-miR-576-5p,hsa-miR-3617-5p,hsa-miR-641,hsa-miR-7-5p,hsa-miR-758-3p,hsa-miR-889-3p,hsa-miR-132-3p,hsa-miR-212-3p,hsa-miR-154-5p,hsa-miR-192-5p,hsa-miR-215-5p,hsa-miR-196a-5p,hsa-miR-196b…	0.000221	0.000355	20
ZNF792	hsa-miR-130a-5p,hsa-miR-23a-3p,hsa-miR-23b-3p,hsa-miR-23c,hsa-miR-320a,hsa-miR-320b,hsa-miR-320c,hsa-miR-320d,hsa-miR-4429,hsa-miR-369-3p,hsa-miR-374a-5p,hsa-miR-374b-5p,hsa-miR-450b-5p,hsa-miR-452-5p,hsa-miR-4676-3p,hsa-miR-892c-3p,hsa-miR-496,hsa-miR-509-3p,hsa-miR-514a-3p,hsa-miR-514b-3p,hsa-miR-516b-5p,hsa-miR-579-3p,hsa-miR-664b-3p,hsa-miR-584-5p,hsa-miR-7-5p,hsa-miR-889-3p,hsa-miR-944,hsa-m…	0.000221	0.000355	18
HSBP1	hsa-miR-296-3p,hsa-miR-329-3p,hsa-miR-362-3p,hsa-miR-369-3p,hsa-miR-371a-5p,hsa-miR-374a-5p,hsa-miR-374b-5p,hsa-miR-377-3p,hsa-miR-409-3p,hsa-miR-410-3p,hsa-miR-450b-5p,hsa-miR-579-3p,hsa-miR-664b-3p,hsa-miR-584-5p,hsa-miR-129-5p,hsa-miR-3617-5p,hsa-miR-641,hsa-miR-889-3p,hsa-miR-944,hsa-miR-1271-5p,hsa-miR-96-5p,hsa-miR-132-3p,hsa-miR-212-3p,hsa-miR-137,hsa-miR-182-5p,hsa-miR-196a-5p,hsa-miR-196…	0.000221	0.000355	24
CENPP	hsa-miR-205-5p,hsa-miR-21-5p,hsa-miR-590-5p,hsa-miR-130a-5p,hsa-miR-23a-3p,hsa-miR-23b-3p,hsa-miR-23c,hsa-miR-296-3p,hsa-miR-329-3p,hsa-miR-362-3p,hsa-miR-335-5p,hsa-miR-374a-5p,hsa-miR-374b-5p,hsa-miR-409-3p,hsa-miR-410-3p,hsa-miR-452-5p,hsa-miR-4676-3p,hsa-miR-892c-3p,hsa-miR-1270,hsa-miR-620,hsa-miR-576-5p,hsa-miR-129-5p,hsa-miR-541-3p,hsa-miR-654-5p,hsa-miR-7-5p,hsa-miR-758-3p,hsa-miR-760,hsa…	0.000221	0.000355	17
SCP2	hsa-miR-21-5p,hsa-miR-590-5p,hsa-miR-320a,hsa-miR-320b,hsa-miR-320c,hsa-miR-320d,hsa-miR-4429,hsa-miR-362-5p,hsa-miR-371a-5p,hsa-miR-374a-5p,hsa-miR-374b-5p,hsa-miR-377-3p,hsa-miR-452-5p,hsa-miR-4676-3p,hsa-miR-892c-3p,hsa-miR-1270,hsa-miR-620,hsa-miR-489-3p,hsa-miR-1277-5p,hsa-miR-509-3p,hsa-miR-516b-5p,hsa-miR-579-3p,hsa-miR-664b-3p,hsa-miR-129-5p,hsa-miR-7-5p,hsa-miR-760,hsa-miR-888-5p,hsa-miR…	0.000221	0.000355	17
ADH5	hsa-miR-205-5p,hsa-miR-130a-5p,hsa-miR-23a-3p,hsa-miR-23b-3p,hsa-miR-23c,hsa-miR-320a,hsa-miR-320b,hsa-miR-320c,hsa-miR-320d,hsa-miR-4429,hsa-miR-329-3p,hsa-miR-362-3p,hsa-miR-362-5p,hsa-miR-369-3p,hsa-miR-374a-5p,hsa-miR-374b-5p,hsa-miR-409-3p,hsa-miR-410-3p,hsa-miR-450b-5p,hsa-miR-1270,hsa-miR-620,hsa-miR-1277-5p,hsa-miR-514a-3p,hsa-miR-514b-3p,hsa-miR-516b-5p,hsa-miR-584-5p,hsa-miR-3617-5p,hsa…	0.000221	0.000355	15
BTBD1	hsa-miR-205-5p,hsa-miR-130a-5p,hsa-miR-23a-3p,hsa-miR-23b-3p,hsa-miR-23c,hsa-miR-320a,hsa-miR-320b,hsa-miR-320c,hsa-miR-320d,hsa-miR-4429,hsa-miR-335-5p,hsa-miR-362-5p,hsa-miR-371a-5p,hsa-miR-374a-5p,hsa-miR-374b-5p,hsa-miR-409-3p,hsa-miR-410-3p,hsa-miR-452-5p,hsa-miR-4676-3p,hsa-miR-892c-3p,hsa-miR-1277-5p,hsa-miR-514a-3p,hsa-miR-514b-3p,hsa-miR-516b-5p,hsa-miR-584-5p,hsa-miR-129-5p,hsa-miR-758-…	0.000221	0.000355	16
ZNF776	hsa-miR-205-5p,hsa-miR-21-5p,hsa-miR-590-5p,hsa-miR-130a-5p,hsa-miR-23a-3p,hsa-miR-23b-3p,hsa-miR-23c,hsa-miR-335-5p,hsa-miR-362-5p,hsa-miR-369-3p,hsa-miR-371a-5p,hsa-miR-377-3p,hsa-miR-409-3p,hsa-miR-410-3p,hsa-miR-450b-5p,hsa-miR-452-5p,hsa-miR-4676-3p,hsa-miR-892c-3p,hsa-miR-1270,hsa-miR-620,hsa-miR-489-3p,hsa-miR-496,hsa-miR-514a-3p,hsa-miR-514b-3p,hsa-miR-516b-5p,hsa-miR-576-5p,hsa-miR-579-3…	0.000226	0.000362	25
FSTL1	hsa-miR-205-5p,hsa-miR-21-5p,hsa-miR-590-5p,hsa-miR-320a,hsa-miR-320b,hsa-miR-320c,hsa-miR-320d,hsa-miR-4429,hsa-miR-329-3p,hsa-miR-362-3p,hsa-miR-335-5p,hsa-miR-362-5p,hsa-miR-369-3p,hsa-miR-371a-5p,hsa-miR-409-3p,hsa-miR-410-3p,hsa-miR-1270,hsa-miR-620,hsa-miR-489-3p,hsa-miR-516b-5p,hsa-miR-576-5p,hsa-miR-579-3p,hsa-miR-664b-3p,hsa-miR-129-5p,hsa-miR-3617-5p,hsa-miR-641,hsa-miR-541-3p,hsa-miR-6…	0.000226	0.000362	20
RBM27	hsa-miR-21-5p,hsa-miR-590-5p,hsa-miR-2115-3p,hsa-miR-130a-5p,hsa-miR-23a-3p,hsa-miR-23b-3p,hsa-miR-23c,hsa-miR-320a,hsa-miR-320b,hsa-miR-320c,hsa-miR-320d,hsa-miR-4429,hsa-miR-335-5p,hsa-miR-362-5p,hsa-miR-369-3p,hsa-miR-374a-5p,hsa-miR-374b-5p,hsa-miR-410-3p,hsa-miR-450b-5p,hsa-miR-489-3p,hsa-miR-1277-5p,hsa-miR-514a-3p,hsa-miR-514b-3p,hsa-miR-576-5p,hsa-miR-129-5p,hsa-miR-888-5p,hsa-miR-889-3p,…	0.000227	0.000362	17
ZNF254	hsa-miR-130a-5p,hsa-miR-23a-3p,hsa-miR-23b-3p,hsa-miR-23c,hsa-miR-296-3p,hsa-miR-320a,hsa-miR-320b,hsa-miR-320c,hsa-miR-320d,hsa-miR-4429,hsa-miR-362-5p,hsa-miR-369-3p,hsa-miR-374a-5p,hsa-miR-374b-5p,hsa-miR-377-3p,hsa-miR-409-3p,hsa-miR-410-3p,hsa-miR-496,hsa-miR-1277-5p,hsa-miR-579-3p,hsa-miR-664b-3p,hsa-miR-129-5p,hsa-miR-3617-5p,hsa-miR-641,hsa-miR-888-5p,hsa-miR-889-3p,hsa-miR-9-5p,hsa-miR-9…	0.000227	0.000362	18
CACNA2D1	hsa-miR-130a-5p,hsa-miR-23a-3p,hsa-miR-23b-3p,hsa-miR-23c,hsa-miR-329-3p,hsa-miR-362-3p,hsa-miR-335-5p,hsa-miR-377-3p,hsa-miR-409-3p,hsa-miR-450b-5p,hsa-miR-452-5p,hsa-miR-4676-3p,hsa-miR-892c-3p,hsa-miR-489-3p,hsa-miR-1277-5p,hsa-miR-516b-5p,hsa-miR-579-3p,hsa-miR-664b-3p,hsa-miR-584-5p,hsa-miR-129-5p,hsa-miR-3617-5p,hsa-miR-641,hsa-miR-888-5p,hsa-miR-889-3p,hsa-miR-9-3p,hsa-miR-1271-5p,hsa-miR-…	0.000227	0.000362	21
QTRT2	hsa-miR-320a,hsa-miR-320b,hsa-miR-320c,hsa-miR-320d,hsa-miR-4429,hsa-miR-335-5p,hsa-miR-371a-5p,hsa-miR-374a-5p,hsa-miR-374b-5p,hsa-miR-409-3p,hsa-miR-410-3p,hsa-miR-1270,hsa-miR-620,hsa-miR-496,hsa-miR-1277-5p,hsa-miR-509-3p,hsa-miR-516b-5p,hsa-miR-579-3p,hsa-miR-664b-3p,hsa-miR-584-5p,hsa-miR-3617-5p,hsa-miR-641,hsa-miR-7-5p,hsa-miR-760,hsa-miR-889-3p,hsa-miR-9-3p,hsa-miR-137,hsa-miR-142-5p,hsa…	0.000227	0.000362	26
C12orf4	hsa-miR-130a-5p,hsa-miR-23a-3p,hsa-miR-23b-3p,hsa-miR-23c,hsa-miR-329-3p,hsa-miR-362-3p,hsa-miR-335-5p,hsa-miR-362-5p,hsa-miR-374a-5p,hsa-miR-374b-5p,hsa-miR-377-3p,hsa-miR-409-3p,hsa-miR-410-3p,hsa-miR-1270,hsa-miR-620,hsa-miR-489-3p,hsa-miR-514a-3p,hsa-miR-514b-3p,hsa-miR-576-5p,hsa-miR-129-5p,hsa-miR-3617-5p,hsa-miR-641,hsa-miR-889-3p,hsa-miR-1271-5p,hsa-miR-96-5p,hsa-miR-137,hsa-miR-141-3p,hs…	0.000227	0.000362	15
PLS3	hsa-miR-296-3p,hsa-miR-320a,hsa-miR-320b,hsa-miR-320c,hsa-miR-320d,hsa-miR-4429,hsa-miR-335-5p,hsa-miR-369-3p,hsa-miR-371a-5p,hsa-miR-374a-5p,hsa-miR-374b-5p,hsa-miR-409-3p,hsa-miR-410-3p,hsa-miR-514a-3p,hsa-miR-514b-3p,hsa-miR-576-5p,hsa-miR-579-3p,hsa-miR-664b-3p,hsa-miR-3617-5p,hsa-miR-641,hsa-miR-7-5p,hsa-miR-760,hsa-miR-888-5p,hsa-miR-889-3p,hsa-miR-9-5p,hsa-miR-135a-5p,hsa-miR-135b-5p,hsa-m…	0.000227	0.000362	14
ESRP1	hsa-miR-130a-5p,hsa-miR-23a-3p,hsa-miR-23b-3p,hsa-miR-23c,hsa-miR-335-5p,hsa-miR-369-3p,hsa-miR-374a-5p,hsa-miR-374b-5p,hsa-miR-377-3p,hsa-miR-409-3p,hsa-miR-410-3p,hsa-miR-450b-5p,hsa-miR-452-5p,hsa-miR-4676-3p,hsa-miR-892c-3p,hsa-miR-1270,hsa-miR-620,hsa-miR-514a-3p,hsa-miR-514b-3p,hsa-miR-576-5p,hsa-miR-579-3p,hsa-miR-664b-3p,hsa-miR-3617-5p,hsa-miR-641,hsa-miR-758-3p,hsa-miR-889-3p,hsa-miR-9-…	0.000227	0.000362	14
LMBRD1	hsa-miR-320a,hsa-miR-320b,hsa-miR-320c,hsa-miR-320d,hsa-miR-4429,hsa-miR-369-3p,hsa-miR-374a-5p,hsa-miR-374b-5p,hsa-miR-409-3p,hsa-miR-410-3p,hsa-miR-450b-5p,hsa-miR-516b-5p,hsa-miR-584-5p,hsa-miR-129-5p,hsa-miR-7-5p,hsa-miR-1271-5p,hsa-miR-96-5p,hsa-miR-141-3p,hsa-miR-200a-3p,hsa-miR-182-5p	0.000228	0.000362	19
YES1	hsa-miR-205-5p,hsa-miR-130a-5p,hsa-miR-23a-3p,hsa-miR-23b-3p,hsa-miR-23c,hsa-miR-296-3p,hsa-miR-320a,hsa-miR-320b,hsa-miR-320c,hsa-miR-320d,hsa-miR-4429,hsa-miR-369-3p,hsa-miR-371a-5p,hsa-miR-410-3p,hsa-miR-450b-5p,hsa-miR-452-5p,hsa-miR-4676-3p,hsa-miR-892c-3p,hsa-miR-496,hsa-miR-1277-5p,hsa-miR-509-3p,hsa-miR-576-5p,hsa-miR-579-3p,hsa-miR-664b-3p,hsa-miR-584-5p,hsa-miR-129-5p,hsa-miR-7-5p,hsa-m…	0.000229	0.000362	25
VPS26A	hsa-miR-21-5p,hsa-miR-590-5p,hsa-miR-130a-5p,hsa-miR-23a-3p,hsa-miR-23b-3p,hsa-miR-23c,hsa-miR-296-3p,hsa-miR-329-3p,hsa-miR-362-3p,hsa-miR-335-5p,hsa-miR-369-3p,hsa-miR-371a-5p,hsa-miR-374a-5p,hsa-miR-374b-5p,hsa-miR-410-3p,hsa-miR-450b-5p,hsa-miR-452-5p,hsa-miR-4676-3p,hsa-miR-892c-3p,hsa-miR-1270,hsa-miR-620,hsa-miR-1277-5p,hsa-miR-516b-5p,hsa-miR-576-5p,hsa-miR-579-3p,hsa-miR-664b-3p,hsa-miR-…	0.000229	0.000362	19
ENPP5	hsa-miR-205-5p,hsa-miR-130a-5p,hsa-miR-23a-3p,hsa-miR-23b-3p,hsa-miR-23c,hsa-miR-335-5p,hsa-miR-371a-5p,hsa-miR-409-3p,hsa-miR-450b-5p,hsa-miR-1270,hsa-miR-620,hsa-miR-489-3p,hsa-miR-1277-5p,hsa-miR-516b-5p,hsa-miR-579-3p,hsa-miR-664b-3p,hsa-miR-3617-5p,hsa-miR-641,hsa-miR-889-3p,hsa-miR-944,hsa-miR-135a-5p,hsa-miR-135b-5p,hsa-miR-141-3p,hsa-miR-200a-3p,hsa-miR-142-5p,hsa-miR-5590-3p,hsa-miR-154-…	0.00023	0.000362	15
LINC01534	hsa-miR-21-5p,hsa-miR-590-5p,hsa-miR-410-3p,hsa-miR-3617-5p,hsa-miR-641,hsa-miR-135a-5p,hsa-miR-135b-5p,hsa-miR-137,hsa-miR-182-5p	0.000234	0.000368	16
PAPD5	hsa-miR-205-5p,hsa-miR-2115-3p,hsa-miR-130a-5p,hsa-miR-23a-3p,hsa-miR-23b-3p,hsa-miR-23c,hsa-miR-296-3p,hsa-miR-320a,hsa-miR-320b,hsa-miR-320c,hsa-miR-320d,hsa-miR-4429,hsa-miR-329-3p,hsa-miR-362-3p,hsa-miR-371a-5p,hsa-miR-374a-5p,hsa-miR-374b-5p,hsa-miR-409-3p,hsa-miR-410-3p,hsa-miR-450b-5p,hsa-miR-452-5p,hsa-miR-4676-3p,hsa-miR-892c-3p,hsa-miR-489-3p,hsa-miR-1277-5p,hsa-miR-516b-5p,hsa-miR-579-…	0.00024	0.000377	21
RAB6A	hsa-miR-21-5p,hsa-miR-590-5p,hsa-miR-329-3p,hsa-miR-362-3p,hsa-miR-369-3p,hsa-miR-371a-5p,hsa-miR-377-3p,hsa-miR-409-3p,hsa-miR-410-3p,hsa-miR-450b-5p,hsa-miR-452-5p,hsa-miR-4676-3p,hsa-miR-892c-3p,hsa-miR-1277-5p,hsa-miR-514a-3p,hsa-miR-514b-3p,hsa-miR-576-5p,hsa-miR-579-3p,hsa-miR-664b-3p,hsa-miR-129-5p,hsa-miR-3617-5p,hsa-miR-641,hsa-miR-7-5p,hsa-miR-758-3p,hsa-miR-889-3p,hsa-miR-944,hsa-miR-1…	0.000242	0.000381	19
ZBTB8A	hsa-miR-2115-3p,hsa-miR-130a-5p,hsa-miR-23a-3p,hsa-miR-23b-3p,hsa-miR-23c,hsa-miR-329-3p,hsa-miR-362-3p,hsa-miR-335-5p,hsa-miR-362-5p,hsa-miR-369-3p,hsa-miR-374a-5p,hsa-miR-374b-5p,hsa-miR-409-3p,hsa-miR-410-3p,hsa-miR-450b-5p,hsa-miR-452-5p,hsa-miR-4676-3p,hsa-miR-892c-3p,hsa-miR-489-3p,hsa-miR-509-3p,hsa-miR-514a-3p,hsa-miR-514b-3p,hsa-miR-516b-5p,hsa-miR-576-5p,hsa-miR-579-3p,hsa-miR-664b-3p,h…	0.000242	0.000381	17
AMOT	hsa-miR-205-5p,hsa-miR-130a-5p,hsa-miR-23a-3p,hsa-miR-23b-3p,hsa-miR-23c,hsa-miR-320a,hsa-miR-320b,hsa-miR-320c,hsa-miR-320d,hsa-miR-4429,hsa-miR-329-3p,hsa-miR-362-3p,hsa-miR-362-5p,hsa-miR-371a-5p,hsa-miR-450b-5p,hsa-miR-452-5p,hsa-miR-4676-3p,hsa-miR-892c-3p,hsa-miR-1277-5p,hsa-miR-509-3p,hsa-miR-576-5p,hsa-miR-579-3p,hsa-miR-664b-3p,hsa-miR-129-5p,hsa-miR-3617-5p,hsa-miR-641,hsa-miR-541-3p,hs…	0.000242	0.000381	19
MAP3K20	hsa-miR-21-5p,hsa-miR-590-5p,hsa-miR-130a-5p,hsa-miR-23a-3p,hsa-miR-23b-3p,hsa-miR-23c,hsa-miR-320a,hsa-miR-320b,hsa-miR-320c,hsa-miR-320d,hsa-miR-4429,hsa-miR-335-5p,hsa-miR-362-5p,hsa-miR-371a-5p,hsa-miR-374a-5p,hsa-miR-374b-5p,hsa-miR-377-3p,hsa-miR-410-3p,hsa-miR-450b-5p,hsa-miR-452-5p,hsa-miR-4676-3p,hsa-miR-892c-3p,hsa-miR-489-3p,hsa-miR-1277-5p,hsa-miR-509-3p,hsa-miR-514a-3p,hsa-miR-514b-3…	0.000243	0.000381	23
STAU1	hsa-miR-2115-3p,hsa-miR-296-3p,hsa-miR-320a,hsa-miR-320b,hsa-miR-320c,hsa-miR-320d,hsa-miR-4429,hsa-miR-329-3p,hsa-miR-362-3p,hsa-miR-335-5p,hsa-miR-362-5p,hsa-miR-371a-5p,hsa-miR-374a-5p,hsa-miR-374b-5p,hsa-miR-377-3p,hsa-miR-409-3p,hsa-miR-410-3p,hsa-miR-450b-5p,hsa-miR-452-5p,hsa-miR-4676-3p,hsa-miR-892c-3p,hsa-miR-1270,hsa-miR-620,hsa-miR-516b-5p,hsa-miR-579-3p,hsa-miR-664b-3p,hsa-miR-129-5p,…	0.000247	0.000385	20
CCP110	hsa-miR-2115-3p,hsa-miR-296-3p,hsa-miR-320a,hsa-miR-320b,hsa-miR-320c,hsa-miR-320d,hsa-miR-4429,hsa-miR-329-3p,hsa-miR-362-3p,hsa-miR-335-5p,hsa-miR-362-5p,hsa-miR-371a-5p,hsa-miR-409-3p,hsa-miR-410-3p,hsa-miR-450b-5p,hsa-miR-1270,hsa-miR-620,hsa-miR-489-3p,hsa-miR-1277-5p,hsa-miR-514a-3p,hsa-miR-514b-3p,hsa-miR-516b-5p,hsa-miR-576-5p,hsa-miR-129-5p,hsa-miR-3617-5p,hsa-miR-641,hsa-miR-888-5p,hsa-…	0.000247	0.000385	27
EFCAB14	hsa-miR-130a-5p,hsa-miR-23a-3p,hsa-miR-23b-3p,hsa-miR-23c,hsa-miR-296-3p,hsa-miR-320a,hsa-miR-320b,hsa-miR-320c,hsa-miR-320d,hsa-miR-4429,hsa-miR-329-3p,hsa-miR-362-3p,hsa-miR-362-5p,hsa-miR-369-3p,hsa-miR-371a-5p,hsa-miR-374a-5p,hsa-miR-374b-5p,hsa-miR-377-3p,hsa-miR-409-3p,hsa-miR-410-3p,hsa-miR-1270,hsa-miR-620,hsa-miR-496,hsa-miR-1277-5p,hsa-miR-516b-5p,hsa-miR-576-5p,hsa-miR-579-3p,hsa-miR-6…	0.000247	0.000385	25
FAF2	hsa-miR-205-5p,hsa-miR-21-5p,hsa-miR-590-5p,hsa-miR-130a-5p,hsa-miR-23a-3p,hsa-miR-23b-3p,hsa-miR-23c,hsa-miR-320a,hsa-miR-320b,hsa-miR-320c,hsa-miR-320d,hsa-miR-4429,hsa-miR-329-3p,hsa-miR-362-3p,hsa-miR-335-5p,hsa-miR-362-5p,hsa-miR-369-3p,hsa-miR-374a-5p,hsa-miR-374b-5p,hsa-miR-409-3p,hsa-miR-410-3p,hsa-miR-450b-5p,hsa-miR-452-5p,hsa-miR-4676-3p,hsa-miR-892c-3p,hsa-miR-1270,hsa-miR-620,hsa-miR…	0.000247	0.000385	20
VCPKMT	hsa-miR-130a-5p,hsa-miR-23a-3p,hsa-miR-23b-3p,hsa-miR-23c,hsa-miR-369-3p,hsa-miR-371a-5p,hsa-miR-374a-5p,hsa-miR-374b-5p,hsa-miR-409-3p,hsa-miR-410-3p,hsa-miR-514a-3p,hsa-miR-514b-3p,hsa-miR-579-3p,hsa-miR-664b-3p,hsa-miR-584-5p,hsa-miR-3617-5p,hsa-miR-641,hsa-miR-9-5p,hsa-miR-944,hsa-miR-1271-5p,hsa-miR-96-5p,hsa-miR-135a-5p,hsa-miR-135b-5p,hsa-miR-137,hsa-miR-142-5p,hsa-miR-5590-3p,hsa-miR-182-…	0.000248	0.000385	19
TCF12	hsa-miR-21-5p,hsa-miR-590-5p,hsa-miR-296-3p,hsa-miR-320a,hsa-miR-320b,hsa-miR-320c,hsa-miR-320d,hsa-miR-4429,hsa-miR-329-3p,hsa-miR-362-3p,hsa-miR-335-5p,hsa-miR-369-3p,hsa-miR-374a-5p,hsa-miR-374b-5p,hsa-miR-377-3p,hsa-miR-409-3p,hsa-miR-410-3p,hsa-miR-450b-5p,hsa-miR-452-5p,hsa-miR-4676-3p,hsa-miR-892c-3p,hsa-miR-1270,hsa-miR-620,hsa-miR-1277-5p,hsa-miR-514a-3p,hsa-miR-514b-3p,hsa-miR-576-5p,hs…	0.000249	0.000386	26
BCAP29	hsa-miR-130a-5p,hsa-miR-23a-3p,hsa-miR-23b-3p,hsa-miR-23c,hsa-miR-320a,hsa-miR-320b,hsa-miR-320c,hsa-miR-320d,hsa-miR-4429,hsa-miR-362-5p,hsa-miR-374a-5p,hsa-miR-374b-5p,hsa-miR-410-3p,hsa-miR-450b-5p,hsa-miR-452-5p,hsa-miR-4676-3p,hsa-miR-892c-3p,hsa-miR-1270,hsa-miR-620,hsa-miR-489-3p,hsa-miR-1277-5p,hsa-miR-514a-3p,hsa-miR-514b-3p,hsa-miR-516b-5p,hsa-miR-576-5p,hsa-miR-579-3p,hsa-miR-664b-3p,h…	0.000249	0.000386	18
SASH1	hsa-miR-21-5p,hsa-miR-590-5p,hsa-miR-130a-5p,hsa-miR-23a-3p,hsa-miR-23b-3p,hsa-miR-23c,hsa-miR-296-3p,hsa-miR-320a,hsa-miR-320b,hsa-miR-320c,hsa-miR-320d,hsa-miR-4429,hsa-miR-329-3p,hsa-miR-362-3p,hsa-miR-369-3p,hsa-miR-371a-5p,hsa-miR-409-3p,hsa-miR-410-3p,hsa-miR-1270,hsa-miR-620,hsa-miR-489-3p,hsa-miR-516b-5p,hsa-miR-576-5p,hsa-miR-584-5p,hsa-miR-129-5p,hsa-miR-3617-5p,hsa-miR-641,hsa-miR-7-5p…	0.00025	0.000388	23
MAF	hsa-miR-205-5p,hsa-miR-371a-5p,hsa-miR-377-3p,hsa-miR-409-3p,hsa-miR-410-3p,hsa-miR-450b-5p,hsa-miR-1270,hsa-miR-620,hsa-miR-1277-5p,hsa-miR-509-3p,hsa-miR-514a-3p,hsa-miR-514b-3p,hsa-miR-129-5p,hsa-miR-541-3p,hsa-miR-654-5p,hsa-miR-888-5p,hsa-miR-889-3p,hsa-miR-9-5p,hsa-miR-944,hsa-miR-1271-5p,hsa-miR-96-5p,hsa-miR-154-5p,hsa-miR-182-5p	0.000252	0.000389	19
ZNF345	hsa-miR-320a,hsa-miR-320b,hsa-miR-320c,hsa-miR-320d,hsa-miR-4429,hsa-miR-369-3p,hsa-miR-374a-5p,hsa-miR-374b-5p,hsa-miR-410-3p,hsa-miR-1270,hsa-miR-620,hsa-miR-496,hsa-miR-1277-5p,hsa-miR-514a-3p,hsa-miR-514b-3p,hsa-miR-576-5p,hsa-miR-579-3p,hsa-miR-664b-3p,hsa-miR-3617-5p,hsa-miR-641,hsa-miR-132-3p,hsa-miR-212-3p,hsa-miR-141-3p,hsa-miR-200a-3p,hsa-miR-142-5p,hsa-miR-5590-3p	0.000252	0.000389	14
ARSB	hsa-miR-205-5p,hsa-miR-2115-3p,hsa-miR-130a-5p,hsa-miR-23a-3p,hsa-miR-23b-3p,hsa-miR-23c,hsa-miR-320a,hsa-miR-320b,hsa-miR-320c,hsa-miR-320d,hsa-miR-4429,hsa-miR-335-5p,hsa-miR-362-5p,hsa-miR-374a-5p,hsa-miR-374b-5p,hsa-miR-410-3p,hsa-miR-450b-5p,hsa-miR-452-5p,hsa-miR-4676-3p,hsa-miR-892c-3p,hsa-miR-496,hsa-miR-514a-3p,hsa-miR-514b-3p,hsa-miR-516b-5p,hsa-miR-576-5p,hsa-miR-579-3p,hsa-miR-664b-3p…	0.000252	0.00039	28
MUT	hsa-miR-320a,hsa-miR-320b,hsa-miR-320c,hsa-miR-320d,hsa-miR-4429,hsa-miR-369-3p,hsa-miR-410-3p,hsa-miR-450b-5p,hsa-miR-496,hsa-miR-1277-5p,hsa-miR-576-5p,hsa-miR-129-5p,hsa-miR-3617-5p,hsa-miR-641,hsa-miR-889-3p,hsa-miR-9-3p,hsa-miR-142-5p,hsa-miR-5590-3p	0.000256	0.000395	18
E2F5	hsa-miR-205-5p,hsa-miR-362-5p,hsa-miR-409-3p,hsa-miR-410-3p,hsa-miR-584-5p,hsa-miR-129-5p,hsa-miR-3617-5p,hsa-miR-641,hsa-miR-7-5p,hsa-miR-758-3p,hsa-miR-1271-5p,hsa-miR-96-5p,hsa-miR-132-3p,hsa-miR-212-3p,hsa-miR-141-3p,hsa-miR-200a-3p,hsa-miR-154-5p,hsa-miR-182-5p,hsa-miR-192-5p,hsa-miR-215-5p,hsa-miR-196a-5p,hsa-miR-196b-5p	0.000259	0.0004	16
KIAA1143	hsa-miR-329-3p,hsa-miR-362-3p,hsa-miR-369-3p,hsa-miR-374a-5p,hsa-miR-374b-5p,hsa-miR-450b-5p,hsa-miR-1270,hsa-miR-620,hsa-miR-1277-5p,hsa-miR-129-5p,hsa-miR-7-5p,hsa-miR-9-5p,hsa-miR-944,hsa-miR-1271-5p,hsa-miR-96-5p,hsa-miR-135a-5p,hsa-miR-135b-5p,hsa-miR-137,hsa-miR-141-3p,hsa-miR-200a-3p,hsa-miR-142-5p,hsa-miR-5590-3p,hsa-miR-182-5p	0.000259	0.0004	17
SCAF8	hsa-miR-2115-3p,hsa-miR-130a-5p,hsa-miR-23a-3p,hsa-miR-23b-3p,hsa-miR-23c,hsa-miR-450b-5p,hsa-miR-1270,hsa-miR-620,hsa-miR-1277-5p,hsa-miR-579-3p,hsa-miR-664b-3p,hsa-miR-584-5p,hsa-miR-541-3p,hsa-miR-654-5p,hsa-miR-7-5p,hsa-miR-889-3p,hsa-miR-9-5p,hsa-miR-944,hsa-miR-1271-5p,hsa-miR-96-5p,hsa-miR-141-3p,hsa-miR-200a-3p,hsa-miR-142-5p,hsa-miR-5590-3p,hsa-miR-182-5p	0.000259	0.0004	28
ELOVL5	hsa-miR-130a-5p,hsa-miR-23a-3p,hsa-miR-23b-3p,hsa-miR-23c,hsa-miR-329-3p,hsa-miR-362-3p,hsa-miR-335-5p,hsa-miR-369-3p,hsa-miR-371a-5p,hsa-miR-374a-5p,hsa-miR-374b-5p,hsa-miR-377-3p,hsa-miR-409-3p,hsa-miR-410-3p,hsa-miR-452-5p,hsa-miR-4676-3p,hsa-miR-892c-3p,hsa-miR-1270,hsa-miR-620,hsa-miR-1277-5p,hsa-miR-514a-3p,hsa-miR-514b-3p,hsa-miR-576-5p,hsa-miR-3617-5p,hsa-miR-641,hsa-miR-758-3p,hsa-miR-88…	0.000261	0.0004	17
RABGEF1	hsa-miR-21-5p,hsa-miR-590-5p,hsa-miR-130a-5p,hsa-miR-23a-3p,hsa-miR-23b-3p,hsa-miR-23c,hsa-miR-335-5p,hsa-miR-362-5p,hsa-miR-371a-5p,hsa-miR-374a-5p,hsa-miR-374b-5p,hsa-miR-377-3p,hsa-miR-410-3p,hsa-miR-450b-5p,hsa-miR-489-3p,hsa-miR-516b-5p,hsa-miR-579-3p,hsa-miR-664b-3p,hsa-miR-7-5p,hsa-miR-758-3p,hsa-miR-888-5p,hsa-miR-889-3p,hsa-miR-9-5p,hsa-miR-944,hsa-miR-137,hsa-miR-141-3p,hsa-miR-200a-3p,…	0.000261	0.0004	14
GSPT1	hsa-miR-130a-5p,hsa-miR-23a-3p,hsa-miR-23b-3p,hsa-miR-23c,hsa-miR-320a,hsa-miR-320b,hsa-miR-320c,hsa-miR-320d,hsa-miR-4429,hsa-miR-329-3p,hsa-miR-362-3p,hsa-miR-335-5p,hsa-miR-362-5p,hsa-miR-369-3p,hsa-miR-371a-5p,hsa-miR-374a-5p,hsa-miR-374b-5p,hsa-miR-377-3p,hsa-miR-450b-5p,hsa-miR-1270,hsa-miR-620,hsa-miR-489-3p,hsa-miR-1277-5p,hsa-miR-579-3p,hsa-miR-664b-3p,hsa-miR-129-5p,hsa-miR-7-5p,hsa-miR…	0.000261	0.0004	16
PRKCH	hsa-miR-205-5p,hsa-miR-329-3p,hsa-miR-362-3p,hsa-miR-362-5p,hsa-miR-409-3p,hsa-miR-450b-5p,hsa-miR-1270,hsa-miR-620,hsa-miR-489-3p,hsa-miR-516b-5p,hsa-miR-576-5p,hsa-miR-579-3p,hsa-miR-664b-3p,hsa-miR-758-3p,hsa-miR-9-5p,hsa-miR-944,hsa-miR-135a-5p,hsa-miR-135b-5p,hsa-miR-196a-5p,hsa-miR-196b-5p	0.000262	0.0004	22
FBXO22	hsa-miR-205-5p,hsa-miR-130a-5p,hsa-miR-23a-3p,hsa-miR-23b-3p,hsa-miR-23c,hsa-miR-335-5p,hsa-miR-362-5p,hsa-miR-377-3p,hsa-miR-410-3p,hsa-miR-1270,hsa-miR-620,hsa-miR-489-3p,hsa-miR-496,hsa-miR-1277-5p,hsa-miR-516b-5p,hsa-miR-579-3p,hsa-miR-664b-3p,hsa-miR-584-5p,hsa-miR-129-5p,hsa-miR-7-5p,hsa-miR-889-3p,hsa-miR-9-5p,hsa-miR-132-3p,hsa-miR-212-3p,hsa-miR-135a-5p,hsa-miR-135b-5p,hsa-miR-142-5p,hsa…	0.000265	0.000405	18
NAA16	hsa-miR-21-5p,hsa-miR-590-5p,hsa-miR-2115-3p,hsa-miR-320a,hsa-miR-320b,hsa-miR-320c,hsa-miR-320d,hsa-miR-4429,hsa-miR-371a-5p,hsa-miR-374a-5p,hsa-miR-374b-5p,hsa-miR-377-3p,hsa-miR-410-3p,hsa-miR-452-5p,hsa-miR-4676-3p,hsa-miR-892c-3p,hsa-miR-1277-5p,hsa-miR-579-3p,hsa-miR-664b-3p,hsa-miR-129-5p,hsa-miR-888-5p,hsa-miR-889-3p,hsa-miR-944,hsa-miR-1271-5p,hsa-miR-96-5p,hsa-miR-141-3p,hsa-miR-200a-3p…	0.000265	0.000405	21
CLINT1	hsa-miR-21-5p,hsa-miR-590-5p,hsa-miR-130a-5p,hsa-miR-23a-3p,hsa-miR-23b-3p,hsa-miR-23c,hsa-miR-335-5p,hsa-miR-369-3p,hsa-miR-371a-5p,hsa-miR-374a-5p,hsa-miR-374b-5p,hsa-miR-409-3p,hsa-miR-410-3p,hsa-miR-450b-5p,hsa-miR-452-5p,hsa-miR-4676-3p,hsa-miR-892c-3p,hsa-miR-1277-5p,hsa-miR-579-3p,hsa-miR-664b-3p,hsa-miR-129-5p,hsa-miR-3617-5p,hsa-miR-641,hsa-miR-888-5p,hsa-miR-944,hsa-miR-132-3p,hsa-miR-2…	0.000265	0.000405	23
SGCB	hsa-miR-21-5p,hsa-miR-590-5p,hsa-miR-369-3p,hsa-miR-371a-5p,hsa-miR-374a-5p,hsa-miR-374b-5p,hsa-miR-377-3p,hsa-miR-410-3p,hsa-miR-452-5p,hsa-miR-4676-3p,hsa-miR-892c-3p,hsa-miR-1270,hsa-miR-620,hsa-miR-1277-5p,hsa-miR-579-3p,hsa-miR-664b-3p,hsa-miR-129-5p,hsa-miR-3617-5p,hsa-miR-641,hsa-miR-7-5p,hsa-miR-888-5p,hsa-miR-889-3p,hsa-miR-9-5p,hsa-miR-135a-5p,hsa-miR-135b-5p,hsa-miR-141-3p,hsa-miR-200a…	0.000265	0.000405	21
FBXL20	hsa-miR-21-5p,hsa-miR-590-5p,hsa-miR-320a,hsa-miR-320b,hsa-miR-320c,hsa-miR-320d,hsa-miR-4429,hsa-miR-329-3p,hsa-miR-362-3p,hsa-miR-335-5p,hsa-miR-362-5p,hsa-miR-369-3p,hsa-miR-371a-5p,hsa-miR-409-3p,hsa-miR-1270,hsa-miR-620,hsa-miR-516b-5p,hsa-miR-576-5p,hsa-miR-3617-5p,hsa-miR-641,hsa-miR-541-3p,hsa-miR-654-5p,hsa-miR-758-3p,hsa-miR-760,hsa-miR-889-3p,hsa-miR-1271-5p,hsa-miR-96-5p,hsa-miR-132-3…	0.000265	0.000405	25
ANGEL2	hsa-miR-130a-5p,hsa-miR-23a-3p,hsa-miR-23b-3p,hsa-miR-23c,hsa-miR-369-3p,hsa-miR-371a-5p,hsa-miR-374a-5p,hsa-miR-374b-5p,hsa-miR-377-3p,hsa-miR-409-3p,hsa-miR-410-3p,hsa-miR-496,hsa-miR-1277-5p,hsa-miR-516b-5p,hsa-miR-576-5p,hsa-miR-579-3p,hsa-miR-664b-3p,hsa-miR-129-5p,hsa-miR-3617-5p,hsa-miR-641,hsa-miR-7-5p,hsa-miR-760,hsa-miR-889-3p,hsa-miR-944,hsa-miR-1271-5p,hsa-miR-96-5p,hsa-miR-132-3p,hsa…	0.000267	0.000406	23
KIF5C	hsa-miR-296-3p,hsa-miR-320a,hsa-miR-320b,hsa-miR-320c,hsa-miR-320d,hsa-miR-4429,hsa-miR-329-3p,hsa-miR-362-3p,hsa-miR-335-5p,hsa-miR-369-3p,hsa-miR-371a-5p,hsa-miR-374a-5p,hsa-miR-374b-5p,hsa-miR-377-3p,hsa-miR-409-3p,hsa-miR-410-3p,hsa-miR-450b-5p,hsa-miR-1270,hsa-miR-620,hsa-miR-1277-5p,hsa-miR-509-3p,hsa-miR-576-5p,hsa-miR-579-3p,hsa-miR-664b-3p,hsa-miR-129-5p,hsa-miR-9-3p,hsa-miR-944,hsa-miR-…	0.000267	0.000406	16
BNIP2	hsa-miR-21-5p,hsa-miR-590-5p,hsa-miR-130a-5p,hsa-miR-23a-3p,hsa-miR-23b-3p,hsa-miR-23c,hsa-miR-369-3p,hsa-miR-374a-5p,hsa-miR-374b-5p,hsa-miR-409-3p,hsa-miR-410-3p,hsa-miR-450b-5p,hsa-miR-489-3p,hsa-miR-1277-5p,hsa-miR-576-5p,hsa-miR-579-3p,hsa-miR-664b-3p,hsa-miR-129-5p,hsa-miR-3617-5p,hsa-miR-641,hsa-miR-7-5p,hsa-miR-758-3p,hsa-miR-888-5p,hsa-miR-889-3p,hsa-miR-9-5p,hsa-miR-944,hsa-miR-132-3p,h…	0.000267	0.000406	25
PDE12	hsa-miR-205-5p,hsa-miR-130a-5p,hsa-miR-23a-3p,hsa-miR-23b-3p,hsa-miR-23c,hsa-miR-320a,hsa-miR-320b,hsa-miR-320c,hsa-miR-320d,hsa-miR-4429,hsa-miR-329-3p,hsa-miR-362-3p,hsa-miR-335-5p,hsa-miR-371a-5p,hsa-miR-374a-5p,hsa-miR-374b-5p,hsa-miR-409-3p,hsa-miR-410-3p,hsa-miR-452-5p,hsa-miR-4676-3p,hsa-miR-892c-3p,hsa-miR-1270,hsa-miR-620,hsa-miR-1277-5p,hsa-miR-576-5p,hsa-miR-579-3p,hsa-miR-664b-3p,hsa-…	0.000269	0.000407	14
ANKLE2	hsa-miR-2115-3p,hsa-miR-320a,hsa-miR-320b,hsa-miR-320c,hsa-miR-320d,hsa-miR-4429,hsa-miR-329-3p,hsa-miR-362-3p,hsa-miR-335-5p,hsa-miR-371a-5p,hsa-miR-374a-5p,hsa-miR-374b-5p,hsa-miR-377-3p,hsa-miR-409-3p,hsa-miR-1277-5p,hsa-miR-514a-3p,hsa-miR-514b-3p,hsa-miR-576-5p,hsa-miR-579-3p,hsa-miR-664b-3p,hsa-miR-584-5p,hsa-miR-129-5p,hsa-miR-3617-5p,hsa-miR-641,hsa-miR-541-3p,hsa-miR-654-5p,hsa-miR-7-5p,…	0.000269	0.000407	21
FAM135A	hsa-miR-21-5p,hsa-miR-590-5p,hsa-miR-130a-5p,hsa-miR-23a-3p,hsa-miR-23b-3p,hsa-miR-23c,hsa-miR-320a,hsa-miR-320b,hsa-miR-320c,hsa-miR-320d,hsa-miR-4429,hsa-miR-369-3p,hsa-miR-374a-5p,hsa-miR-374b-5p,hsa-miR-409-3p,hsa-miR-410-3p,hsa-miR-450b-5p,hsa-miR-452-5p,hsa-miR-4676-3p,hsa-miR-892c-3p,hsa-miR-1277-5p,hsa-miR-579-3p,hsa-miR-664b-3p,hsa-miR-129-5p,hsa-miR-7-5p,hsa-miR-888-5p,hsa-miR-889-3p,hs…	0.000269	0.000407	25
ZNF555	hsa-miR-329-3p,hsa-miR-362-3p,hsa-miR-409-3p,hsa-miR-450b-5p,hsa-miR-1270,hsa-miR-620,hsa-miR-496,hsa-miR-1277-5p,hsa-miR-579-3p,hsa-miR-664b-3p,hsa-miR-129-5p,hsa-miR-7-5p,hsa-miR-944	0.000271	0.000408	19
ADH1B	hsa-miR-205-5p,hsa-miR-130a-5p,hsa-miR-23a-3p,hsa-miR-23b-3p,hsa-miR-23c,hsa-miR-450b-5p,hsa-miR-452-5p,hsa-miR-4676-3p,hsa-miR-892c-3p,hsa-miR-1270,hsa-miR-620,hsa-miR-579-3p,hsa-miR-664b-3p,hsa-miR-129-5p,hsa-miR-889-3p,hsa-miR-9-5p,hsa-miR-137	0.000271	0.000408	9
AL354714.2	hsa-miR-320a,hsa-miR-320b,hsa-miR-320c,hsa-miR-320d,hsa-miR-4429,hsa-miR-377-3p,hsa-miR-1270,hsa-miR-620,hsa-miR-514a-3p,hsa-miR-514b-3p,hsa-miR-516b-5p,hsa-miR-579-3p,hsa-miR-664b-3p,hsa-miR-3617-5p,hsa-miR-641,hsa-miR-9-5p,hsa-miR-1271-5p,hsa-miR-96-5p,hsa-miR-182-5p	0.000271	0.000408	15
CYCS	hsa-miR-130a-5p,hsa-miR-23a-3p,hsa-miR-23b-3p,hsa-miR-23c,hsa-miR-335-5p,hsa-miR-362-5p,hsa-miR-371a-5p,hsa-miR-374a-5p,hsa-miR-374b-5p,hsa-miR-377-3p,hsa-miR-410-3p,hsa-miR-452-5p,hsa-miR-4676-3p,hsa-miR-892c-3p,hsa-miR-489-3p,hsa-miR-1277-5p,hsa-miR-509-3p,hsa-miR-3617-5p,hsa-miR-641,hsa-miR-758-3p,hsa-miR-889-3p,hsa-miR-944,hsa-miR-1271-5p,hsa-miR-96-5p,hsa-miR-132-3p,hsa-miR-212-3p,hsa-miR-13…	0.000271	0.000408	28
LIMCH1	hsa-miR-205-5p,hsa-miR-130a-5p,hsa-miR-23a-3p,hsa-miR-23b-3p,hsa-miR-23c,hsa-miR-320a,hsa-miR-320b,hsa-miR-320c,hsa-miR-320d,hsa-miR-4429,hsa-miR-335-5p,hsa-miR-374a-5p,hsa-miR-374b-5p,hsa-miR-409-3p,hsa-miR-452-5p,hsa-miR-4676-3p,hsa-miR-892c-3p,hsa-miR-489-3p,hsa-miR-496,hsa-miR-576-5p,hsa-miR-579-3p,hsa-miR-664b-3p,hsa-miR-3617-5p,hsa-miR-641,hsa-miR-758-3p,hsa-miR-888-5p,hsa-miR-9-5p,hsa-miR-…	0.000271	0.000408	17
GNG12	hsa-miR-21-5p,hsa-miR-590-5p,hsa-miR-130a-5p,hsa-miR-23a-3p,hsa-miR-23b-3p,hsa-miR-23c,hsa-miR-320a,hsa-miR-320b,hsa-miR-320c,hsa-miR-320d,hsa-miR-4429,hsa-miR-335-5p,hsa-miR-369-3p,hsa-miR-371a-5p,hsa-miR-374a-5p,hsa-miR-374b-5p,hsa-miR-377-3p,hsa-miR-409-3p,hsa-miR-410-3p,hsa-miR-452-5p,hsa-miR-4676-3p,hsa-miR-892c-3p,hsa-miR-1270,hsa-miR-620,hsa-miR-489-3p,hsa-miR-1277-5p,hsa-miR-516b-5p,hsa-m…	0.000277	0.000415	26
FZD5	hsa-miR-130a-5p,hsa-miR-23a-3p,hsa-miR-23b-3p,hsa-miR-23c,hsa-miR-296-3p,hsa-miR-320a,hsa-miR-320b,hsa-miR-320c,hsa-miR-320d,hsa-miR-4429,hsa-miR-329-3p,hsa-miR-362-3p,hsa-miR-362-5p,hsa-miR-369-3p,hsa-miR-371a-5p,hsa-miR-374a-5p,hsa-miR-374b-5p,hsa-miR-409-3p,hsa-miR-410-3p,hsa-miR-450b-5p,hsa-miR-452-5p,hsa-miR-4676-3p,hsa-miR-892c-3p,hsa-miR-1270,hsa-miR-620,hsa-miR-1277-5p,hsa-miR-509-3p,hsa-…	0.000277	0.000415	19
CENPQ	hsa-miR-21-5p,hsa-miR-590-5p,hsa-miR-130a-5p,hsa-miR-23a-3p,hsa-miR-23b-3p,hsa-miR-23c,hsa-miR-362-5p,hsa-miR-369-3p,hsa-miR-374a-5p,hsa-miR-374b-5p,hsa-miR-409-3p,hsa-miR-410-3p,hsa-miR-579-3p,hsa-miR-664b-3p,hsa-miR-584-5p,hsa-miR-129-5p,hsa-miR-3617-5p,hsa-miR-641,hsa-miR-7-5p,hsa-miR-889-3p,hsa-miR-1271-5p,hsa-miR-96-5p,hsa-miR-132-3p,hsa-miR-212-3p,hsa-miR-141-3p,hsa-miR-200a-3p,hsa-miR-154-…	0.000281	0.00042	15
TRMT1L	hsa-miR-329-3p,hsa-miR-362-3p,hsa-miR-362-5p,hsa-miR-409-3p,hsa-miR-450b-5p,hsa-miR-1270,hsa-miR-620,hsa-miR-489-3p,hsa-miR-579-3p,hsa-miR-664b-3p,hsa-miR-129-5p,hsa-miR-889-3p,hsa-miR-9-3p,hsa-miR-944,hsa-miR-1271-5p,hsa-miR-96-5p,hsa-miR-132-3p,hsa-miR-212-3p,hsa-miR-135a-5p,hsa-miR-135b-5p,hsa-miR-141-3p,hsa-miR-200a-3p,hsa-miR-182-5p,hsa-miR-192-5p,hsa-miR-215-5p,hsa-miR-196a-5p,hsa-miR-196b-…	0.000281	0.00042	19
CREB1	hsa-miR-205-5p,hsa-miR-21-5p,hsa-miR-590-5p,hsa-miR-130a-5p,hsa-miR-23a-3p,hsa-miR-23b-3p,hsa-miR-23c,hsa-miR-320a,hsa-miR-320b,hsa-miR-320c,hsa-miR-320d,hsa-miR-4429,hsa-miR-329-3p,hsa-miR-362-3p,hsa-miR-335-5p,hsa-miR-369-3p,hsa-miR-371a-5p,hsa-miR-374a-5p,hsa-miR-374b-5p,hsa-miR-409-3p,hsa-miR-410-3p,hsa-miR-450b-5p,hsa-miR-452-5p,hsa-miR-4676-3p,hsa-miR-892c-3p,hsa-miR-489-3p,hsa-miR-1277-5p,…	0.000282	0.000421	24
REEP3	hsa-miR-296-3p,hsa-miR-320a,hsa-miR-320b,hsa-miR-320c,hsa-miR-320d,hsa-miR-4429,hsa-miR-329-3p,hsa-miR-362-3p,hsa-miR-371a-5p,hsa-miR-374a-5p,hsa-miR-374b-5p,hsa-miR-409-3p,hsa-miR-410-3p,hsa-miR-450b-5p,hsa-miR-489-3p,hsa-miR-1277-5p,hsa-miR-509-3p,hsa-miR-514a-3p,hsa-miR-514b-3p,hsa-miR-576-5p,hsa-miR-579-3p,hsa-miR-664b-3p,hsa-miR-541-3p,hsa-miR-654-5p,hsa-miR-758-3p,hsa-miR-888-5p,hsa-miR-889…	0.000282	0.000421	23
STIM2	hsa-miR-205-5p,hsa-miR-21-5p,hsa-miR-590-5p,hsa-miR-130a-5p,hsa-miR-23a-3p,hsa-miR-23b-3p,hsa-miR-23c,hsa-miR-320a,hsa-miR-320b,hsa-miR-320c,hsa-miR-320d,hsa-miR-4429,hsa-miR-335-5p,hsa-miR-362-5p,hsa-miR-369-3p,hsa-miR-409-3p,hsa-miR-410-3p,hsa-miR-450b-5p,hsa-miR-452-5p,hsa-miR-4676-3p,hsa-miR-892c-3p,hsa-miR-1277-5p,hsa-miR-514a-3p,hsa-miR-514b-3p,hsa-miR-516b-5p,hsa-miR-579-3p,hsa-miR-664b-3p…	0.000282	0.000421	17
SOX9	hsa-miR-21-5p,hsa-miR-590-5p,hsa-miR-130a-5p,hsa-miR-23a-3p,hsa-miR-23b-3p,hsa-miR-23c,hsa-miR-296-3p,hsa-miR-320a,hsa-miR-320b,hsa-miR-320c,hsa-miR-320d,hsa-miR-4429,hsa-miR-329-3p,hsa-miR-362-3p,hsa-miR-335-5p,hsa-miR-369-3p,hsa-miR-371a-5p,hsa-miR-377-3p,hsa-miR-409-3p,hsa-miR-410-3p,hsa-miR-450b-5p,hsa-miR-452-5p,hsa-miR-4676-3p,hsa-miR-892c-3p,hsa-miR-1277-5p,hsa-miR-509-3p,hsa-miR-576-5p,hs…	0.000282	0.000421	19
PPM1A	hsa-miR-130a-5p,hsa-miR-23a-3p,hsa-miR-23b-3p,hsa-miR-23c,hsa-miR-320a,hsa-miR-320b,hsa-miR-320c,hsa-miR-320d,hsa-miR-4429,hsa-miR-329-3p,hsa-miR-362-3p,hsa-miR-369-3p,hsa-miR-371a-5p,hsa-miR-374a-5p,hsa-miR-374b-5p,hsa-miR-377-3p,hsa-miR-409-3p,hsa-miR-410-3p,hsa-miR-1270,hsa-miR-620,hsa-miR-489-3p,hsa-miR-1277-5p,hsa-miR-514a-3p,hsa-miR-514b-3p,hsa-miR-576-5p,hsa-miR-579-3p,hsa-miR-664b-3p,hsa-…	0.000283	0.000421	26
AKAP11	hsa-miR-205-5p,hsa-miR-130a-5p,hsa-miR-23a-3p,hsa-miR-23b-3p,hsa-miR-23c,hsa-miR-296-3p,hsa-miR-320a,hsa-miR-320b,hsa-miR-320c,hsa-miR-320d,hsa-miR-4429,hsa-miR-329-3p,hsa-miR-362-3p,hsa-miR-335-5p,hsa-miR-369-3p,hsa-miR-371a-5p,hsa-miR-374a-5p,hsa-miR-374b-5p,hsa-miR-377-3p,hsa-miR-409-3p,hsa-miR-450b-5p,hsa-miR-452-5p,hsa-miR-4676-3p,hsa-miR-892c-3p,hsa-miR-496,hsa-miR-1277-5p,hsa-miR-514a-3p,h…	0.000283	0.000421	28
DDX3X	hsa-miR-205-5p,hsa-miR-2115-3p,hsa-miR-130a-5p,hsa-miR-23a-3p,hsa-miR-23b-3p,hsa-miR-23c,hsa-miR-320a,hsa-miR-320b,hsa-miR-320c,hsa-miR-320d,hsa-miR-4429,hsa-miR-335-5p,hsa-miR-362-5p,hsa-miR-371a-5p,hsa-miR-374a-5p,hsa-miR-374b-5p,hsa-miR-377-3p,hsa-miR-409-3p,hsa-miR-410-3p,hsa-miR-1270,hsa-miR-620,hsa-miR-489-3p,hsa-miR-1277-5p,hsa-miR-509-3p,hsa-miR-514a-3p,hsa-miR-514b-3p,hsa-miR-516b-5p,hsa…	0.000283	0.000421	27
GRK3	hsa-miR-205-5p,hsa-miR-21-5p,hsa-miR-590-5p,hsa-miR-329-3p,hsa-miR-362-3p,hsa-miR-362-5p,hsa-miR-369-3p,hsa-miR-374a-5p,hsa-miR-374b-5p,hsa-miR-409-3p,hsa-miR-410-3p,hsa-miR-452-5p,hsa-miR-4676-3p,hsa-miR-892c-3p,hsa-miR-1270,hsa-miR-620,hsa-miR-489-3p,hsa-miR-514a-3p,hsa-miR-514b-3p,hsa-miR-516b-5p,hsa-miR-576-5p,hsa-miR-579-3p,hsa-miR-664b-3p,hsa-miR-129-5p,hsa-miR-3617-5p,hsa-miR-641,hsa-miR-5…	0.000286	0.000424	19
TMPO	hsa-miR-21-5p,hsa-miR-590-5p,hsa-miR-130a-5p,hsa-miR-23a-3p,hsa-miR-23b-3p,hsa-miR-23c,hsa-miR-320a,hsa-miR-320b,hsa-miR-320c,hsa-miR-320d,hsa-miR-4429,hsa-miR-329-3p,hsa-miR-362-3p,hsa-miR-335-5p,hsa-miR-377-3p,hsa-miR-409-3p,hsa-miR-450b-5p,hsa-miR-496,hsa-miR-516b-5p,hsa-miR-576-5p,hsa-miR-129-5p,hsa-miR-3617-5p,hsa-miR-641,hsa-miR-541-3p,hsa-miR-654-5p,hsa-miR-9-5p,hsa-miR-944,hsa-miR-1271-5p…	0.000289	0.000428	17
TFAP2A	hsa-miR-296-3p,hsa-miR-335-5p,hsa-miR-371a-5p,hsa-miR-374a-5p,hsa-miR-374b-5p,hsa-miR-409-3p,hsa-miR-410-3p,hsa-miR-489-3p,hsa-miR-1277-5p,hsa-miR-514a-3p,hsa-miR-514b-3p,hsa-miR-576-5p,hsa-miR-579-3p,hsa-miR-664b-3p,hsa-miR-129-5p,hsa-miR-3617-5p,hsa-miR-641,hsa-miR-541-3p,hsa-miR-654-5p,hsa-miR-7-5p,hsa-miR-888-5p,hsa-miR-944,hsa-miR-1271-5p,hsa-miR-96-5p,hsa-miR-135a-5p,hsa-miR-135b-5p,hsa-miR…	0.000289	0.000428	13
AHR	hsa-miR-205-5p,hsa-miR-130a-5p,hsa-miR-23a-3p,hsa-miR-23b-3p,hsa-miR-23c,hsa-miR-296-3p,hsa-miR-320a,hsa-miR-320b,hsa-miR-320c,hsa-miR-320d,hsa-miR-4429,hsa-miR-362-5p,hsa-miR-369-3p,hsa-miR-371a-5p,hsa-miR-374a-5p,hsa-miR-374b-5p,hsa-miR-409-3p,hsa-miR-410-3p,hsa-miR-452-5p,hsa-miR-4676-3p,hsa-miR-892c-3p,hsa-miR-1270,hsa-miR-620,hsa-miR-496,hsa-miR-1277-5p,hsa-miR-576-5p,hsa-miR-3617-5p,hsa-miR…	0.00029	0.000428	24
KPNA3	hsa-miR-205-5p,hsa-miR-130a-5p,hsa-miR-23a-3p,hsa-miR-23b-3p,hsa-miR-23c,hsa-miR-320a,hsa-miR-320b,hsa-miR-320c,hsa-miR-320d,hsa-miR-4429,hsa-miR-329-3p,hsa-miR-362-3p,hsa-miR-335-5p,hsa-miR-369-3p,hsa-miR-371a-5p,hsa-miR-374a-5p,hsa-miR-374b-5p,hsa-miR-377-3p,hsa-miR-409-3p,hsa-miR-450b-5p,hsa-miR-1270,hsa-miR-620,hsa-miR-489-3p,hsa-miR-496,hsa-miR-1277-5p,hsa-miR-514a-3p,hsa-miR-514b-3p,hsa-miR…	0.00029	0.000428	18
PITPNB	hsa-miR-205-5p,hsa-miR-320a,hsa-miR-320b,hsa-miR-320c,hsa-miR-320d,hsa-miR-4429,hsa-miR-329-3p,hsa-miR-362-3p,hsa-miR-335-5p,hsa-miR-369-3p,hsa-miR-371a-5p,hsa-miR-374a-5p,hsa-miR-374b-5p,hsa-miR-377-3p,hsa-miR-410-3p,hsa-miR-450b-5p,hsa-miR-452-5p,hsa-miR-4676-3p,hsa-miR-892c-3p,hsa-miR-1270,hsa-miR-620,hsa-miR-489-3p,hsa-miR-1277-5p,hsa-miR-514a-3p,hsa-miR-514b-3p,hsa-miR-516b-5p,hsa-miR-579-3p…	0.000291	0.000429	20
PALLD	hsa-miR-205-5p,hsa-miR-130a-5p,hsa-miR-23a-3p,hsa-miR-23b-3p,hsa-miR-23c,hsa-miR-320a,hsa-miR-320b,hsa-miR-320c,hsa-miR-320d,hsa-miR-4429,hsa-miR-329-3p,hsa-miR-362-3p,hsa-miR-362-5p,hsa-miR-369-3p,hsa-miR-374a-5p,hsa-miR-374b-5p,hsa-miR-377-3p,hsa-miR-409-3p,hsa-miR-410-3p,hsa-miR-450b-5p,hsa-miR-452-5p,hsa-miR-4676-3p,hsa-miR-892c-3p,hsa-miR-1277-5p,hsa-miR-579-3p,hsa-miR-664b-3p,hsa-miR-584-5p…	0.000291	0.000429	22
RUNDC3B	hsa-miR-21-5p,hsa-miR-590-5p,hsa-miR-409-3p,hsa-miR-410-3p,hsa-miR-1277-5p,hsa-miR-516b-5p,hsa-miR-129-5p,hsa-miR-3617-5p,hsa-miR-641,hsa-miR-7-5p,hsa-miR-889-3p,hsa-miR-9-3p,hsa-miR-9-5p,hsa-miR-1271-5p,hsa-miR-96-5p,hsa-miR-182-5p	0.000299	0.00044	9
ZNF320	hsa-miR-130a-5p,hsa-miR-23a-3p,hsa-miR-23b-3p,hsa-miR-23c,hsa-miR-329-3p,hsa-miR-362-3p,hsa-miR-335-5p,hsa-miR-369-3p,hsa-miR-371a-5p,hsa-miR-377-3p,hsa-miR-409-3p,hsa-miR-452-5p,hsa-miR-4676-3p,hsa-miR-892c-3p,hsa-miR-489-3p,hsa-miR-514a-3p,hsa-miR-514b-3p,hsa-miR-579-3p,hsa-miR-664b-3p,hsa-miR-584-5p,hsa-miR-758-3p,hsa-miR-760,hsa-miR-888-5p,hsa-miR-889-3p,hsa-miR-135a-5p,hsa-miR-135b-5p,hsa-mi…	0.000304	0.000447	15
DUSP6	hsa-miR-2115-3p,hsa-miR-329-3p,hsa-miR-362-3p,hsa-miR-335-5p,hsa-miR-369-3p,hsa-miR-374a-5p,hsa-miR-374b-5p,hsa-miR-377-3p,hsa-miR-452-5p,hsa-miR-4676-3p,hsa-miR-892c-3p,hsa-miR-1270,hsa-miR-620,hsa-miR-496,hsa-miR-514a-3p,hsa-miR-514b-3p,hsa-miR-579-3p,hsa-miR-664b-3p,hsa-miR-129-5p,hsa-miR-3617-5p,hsa-miR-641,hsa-miR-889-3p,hsa-miR-9-5p,hsa-miR-944,hsa-miR-137,hsa-miR-141-3p,hsa-miR-200a-3p,hsa…	0.000304	0.000447	16
DBR1	hsa-miR-130a-5p,hsa-miR-23a-3p,hsa-miR-23b-3p,hsa-miR-23c,hsa-miR-320a,hsa-miR-320b,hsa-miR-320c,hsa-miR-320d,hsa-miR-4429,hsa-miR-335-5p,hsa-miR-362-5p,hsa-miR-369-3p,hsa-miR-371a-5p,hsa-miR-374a-5p,hsa-miR-374b-5p,hsa-miR-410-3p,hsa-miR-450b-5p,hsa-miR-1270,hsa-miR-620,hsa-miR-1277-5p,hsa-miR-584-5p,hsa-miR-3617-5p,hsa-miR-641,hsa-miR-889-3p,hsa-miR-1271-5p,hsa-miR-96-5p,hsa-miR-142-5p,hsa-miR-…	0.000306	0.000448	20
SLC25A25	hsa-miR-205-5p,hsa-miR-21-5p,hsa-miR-590-5p,hsa-miR-296-3p,hsa-miR-329-3p,hsa-miR-362-3p,hsa-miR-335-5p,hsa-miR-362-5p,hsa-miR-410-3p,hsa-miR-450b-5p,hsa-miR-489-3p,hsa-miR-509-3p,hsa-miR-514a-3p,hsa-miR-514b-3p,hsa-miR-516b-5p,hsa-miR-576-5p,hsa-miR-579-3p,hsa-miR-664b-3p,hsa-miR-129-5p,hsa-miR-7-5p,hsa-miR-1271-5p,hsa-miR-96-5p,hsa-miR-132-3p,hsa-miR-212-3p,hsa-miR-135a-5p,hsa-miR-135b-5p,hsa-m…	0.000307	0.000449	22
HDAC2	hsa-miR-2115-3p,hsa-miR-130a-5p,hsa-miR-23a-3p,hsa-miR-23b-3p,hsa-miR-23c,hsa-miR-362-5p,hsa-miR-369-3p,hsa-miR-371a-5p,hsa-miR-374a-5p,hsa-miR-374b-5p,hsa-miR-377-3p,hsa-miR-410-3p,hsa-miR-1270,hsa-miR-620,hsa-miR-489-3p,hsa-miR-1277-5p,hsa-miR-514a-3p,hsa-miR-514b-3p,hsa-miR-579-3p,hsa-miR-664b-3p,hsa-miR-129-5p,hsa-miR-758-3p,hsa-miR-888-5p,hsa-miR-889-3p,hsa-miR-9-5p,hsa-miR-137,hsa-miR-141-3…	0.000307	0.000449	18
SRSF7	hsa-miR-320a,hsa-miR-320b,hsa-miR-320c,hsa-miR-320d,hsa-miR-4429,hsa-miR-369-3p,hsa-miR-371a-5p,hsa-miR-374a-5p,hsa-miR-374b-5p,hsa-miR-409-3p,hsa-miR-450b-5p,hsa-miR-452-5p,hsa-miR-4676-3p,hsa-miR-892c-3p,hsa-miR-1270,hsa-miR-620,hsa-miR-489-3p,hsa-miR-496,hsa-miR-514a-3p,hsa-miR-514b-3p,hsa-miR-516b-5p,hsa-miR-576-5p,hsa-miR-579-3p,hsa-miR-664b-3p,hsa-miR-129-5p,hsa-miR-3617-5p,hsa-miR-641,hsa-…	0.000307	0.000449	16
ABCE1	hsa-miR-205-5p,hsa-miR-362-5p,hsa-miR-369-3p,hsa-miR-374a-5p,hsa-miR-374b-5p,hsa-miR-377-3p,hsa-miR-409-3p,hsa-miR-410-3p,hsa-miR-450b-5p,hsa-miR-489-3p,hsa-miR-496,hsa-miR-1277-5p,hsa-miR-576-5p,hsa-miR-579-3p,hsa-miR-664b-3p,hsa-miR-129-5p,hsa-miR-888-5p,hsa-miR-889-3p,hsa-miR-9-5p,hsa-miR-944,hsa-miR-1271-5p,hsa-miR-96-5p,hsa-miR-132-3p,hsa-miR-212-3p,hsa-miR-135a-5p,hsa-miR-135b-5p,hsa-miR-13…	0.000312	0.000455	23
USF3	hsa-miR-205-5p,hsa-miR-21-5p,hsa-miR-590-5p,hsa-miR-130a-5p,hsa-miR-23a-3p,hsa-miR-23b-3p,hsa-miR-23c,hsa-miR-320a,hsa-miR-320b,hsa-miR-320c,hsa-miR-320d,hsa-miR-4429,hsa-miR-329-3p,hsa-miR-362-3p,hsa-miR-335-5p,hsa-miR-369-3p,hsa-miR-371a-5p,hsa-miR-409-3p,hsa-miR-410-3p,hsa-miR-452-5p,hsa-miR-4676-3p,hsa-miR-892c-3p,hsa-miR-1270,hsa-miR-620,hsa-miR-489-3p,hsa-miR-496,hsa-miR-1277-5p,hsa-miR-514…	0.000315	0.000458	29
TSC1	hsa-miR-21-5p,hsa-miR-590-5p,hsa-miR-130a-5p,hsa-miR-23a-3p,hsa-miR-23b-3p,hsa-miR-23c,hsa-miR-296-3p,hsa-miR-320a,hsa-miR-320b,hsa-miR-320c,hsa-miR-320d,hsa-miR-4429,hsa-miR-329-3p,hsa-miR-362-3p,hsa-miR-335-5p,hsa-miR-362-5p,hsa-miR-369-3p,hsa-miR-371a-5p,hsa-miR-377-3p,hsa-miR-450b-5p,hsa-miR-452-5p,hsa-miR-4676-3p,hsa-miR-892c-3p,hsa-miR-1270,hsa-miR-620,hsa-miR-489-3p,hsa-miR-496,hsa-miR-514…	0.000315	0.000458	24
CD59	hsa-miR-205-5p,hsa-miR-21-5p,hsa-miR-590-5p,hsa-miR-130a-5p,hsa-miR-23a-3p,hsa-miR-23b-3p,hsa-miR-23c,hsa-miR-296-3p,hsa-miR-320a,hsa-miR-320b,hsa-miR-320c,hsa-miR-320d,hsa-miR-4429,hsa-miR-329-3p,hsa-miR-362-3p,hsa-miR-335-5p,hsa-miR-362-5p,hsa-miR-369-3p,hsa-miR-371a-5p,hsa-miR-374a-5p,hsa-miR-374b-5p,hsa-miR-377-3p,hsa-miR-410-3p,hsa-miR-450b-5p,hsa-miR-489-3p,hsa-miR-496,hsa-miR-516b-5p,hsa-m…	0.000315	0.000458	13
FOXP1	hsa-miR-205-5p,hsa-miR-21-5p,hsa-miR-590-5p,hsa-miR-2115-3p,hsa-miR-130a-5p,hsa-miR-23a-3p,hsa-miR-23b-3p,hsa-miR-23c,hsa-miR-320a,hsa-miR-320b,hsa-miR-320c,hsa-miR-320d,hsa-miR-4429,hsa-miR-329-3p,hsa-miR-362-3p,hsa-miR-335-5p,hsa-miR-362-5p,hsa-miR-369-3p,hsa-miR-374a-5p,hsa-miR-374b-5p,hsa-miR-377-3p,hsa-miR-409-3p,hsa-miR-410-3p,hsa-miR-450b-5p,hsa-miR-1270,hsa-miR-620,hsa-miR-489-3p,hsa-miR-…	0.000315	0.000458	14
NR1D2	hsa-miR-130a-5p,hsa-miR-23a-3p,hsa-miR-23b-3p,hsa-miR-23c,hsa-miR-296-3p,hsa-miR-320a,hsa-miR-320b,hsa-miR-320c,hsa-miR-320d,hsa-miR-4429,hsa-miR-329-3p,hsa-miR-362-3p,hsa-miR-335-5p,hsa-miR-369-3p,hsa-miR-377-3p,hsa-miR-410-3p,hsa-miR-450b-5p,hsa-miR-1270,hsa-miR-620,hsa-miR-489-3p,hsa-miR-1277-5p,hsa-miR-509-3p,hsa-miR-514a-3p,hsa-miR-514b-3p,hsa-miR-576-5p,hsa-miR-579-3p,hsa-miR-664b-3p,hsa-mi…	0.000316	0.000458	26
ANKRD28	hsa-miR-205-5p,hsa-miR-2115-3p,hsa-miR-130a-5p,hsa-miR-23a-3p,hsa-miR-23b-3p,hsa-miR-23c,hsa-miR-296-3p,hsa-miR-320a,hsa-miR-320b,hsa-miR-320c,hsa-miR-320d,hsa-miR-4429,hsa-miR-335-5p,hsa-miR-369-3p,hsa-miR-374a-5p,hsa-miR-374b-5p,hsa-miR-377-3p,hsa-miR-409-3p,hsa-miR-410-3p,hsa-miR-450b-5p,hsa-miR-452-5p,hsa-miR-4676-3p,hsa-miR-892c-3p,hsa-miR-489-3p,hsa-miR-1277-5p,hsa-miR-576-5p,hsa-miR-579-3p…	0.000316	0.000458	25
SNTB1	hsa-miR-21-5p,hsa-miR-590-5p,hsa-miR-2115-3p,hsa-miR-320a,hsa-miR-320b,hsa-miR-320c,hsa-miR-320d,hsa-miR-4429,hsa-miR-329-3p,hsa-miR-362-3p,hsa-miR-362-5p,hsa-miR-369-3p,hsa-miR-374a-5p,hsa-miR-374b-5p,hsa-miR-410-3p,hsa-miR-452-5p,hsa-miR-4676-3p,hsa-miR-892c-3p,hsa-miR-1270,hsa-miR-620,hsa-miR-496,hsa-miR-1277-5p,hsa-miR-576-5p,hsa-miR-579-3p,hsa-miR-664b-3p,hsa-miR-584-5p,hsa-miR-3617-5p,hsa-m…	0.000318	0.00046	17
ABI3BP	hsa-miR-130a-5p,hsa-miR-23a-3p,hsa-miR-23b-3p,hsa-miR-23c,hsa-miR-320a,hsa-miR-320b,hsa-miR-320c,hsa-miR-320d,hsa-miR-4429,hsa-miR-369-3p,hsa-miR-371a-5p,hsa-miR-409-3p,hsa-miR-410-3p,hsa-miR-450b-5p,hsa-miR-1277-5p,hsa-miR-514a-3p,hsa-miR-514b-3p,hsa-miR-576-5p,hsa-miR-584-5p,hsa-miR-129-5p,hsa-miR-3617-5p,hsa-miR-641,hsa-miR-541-3p,hsa-miR-654-5p,hsa-miR-7-5p,hsa-miR-889-3p,hsa-miR-132-3p,hsa-m…	0.000318	0.00046	23
ZNF33B	hsa-miR-21-5p,hsa-miR-590-5p,hsa-miR-130a-5p,hsa-miR-23a-3p,hsa-miR-23b-3p,hsa-miR-23c,hsa-miR-296-3p,hsa-miR-320a,hsa-miR-320b,hsa-miR-320c,hsa-miR-320d,hsa-miR-4429,hsa-miR-329-3p,hsa-miR-362-3p,hsa-miR-362-5p,hsa-miR-371a-5p,hsa-miR-409-3p,hsa-miR-410-3p,hsa-miR-452-5p,hsa-miR-4676-3p,hsa-miR-892c-3p,hsa-miR-579-3p,hsa-miR-664b-3p,hsa-miR-584-5p,hsa-miR-129-5p,hsa-miR-3617-5p,hsa-miR-641,hsa-m…	0.000318	0.00046	17
YIPF4	hsa-miR-205-5p,hsa-miR-2115-3p,hsa-miR-329-3p,hsa-miR-362-3p,hsa-miR-371a-5p,hsa-miR-374a-5p,hsa-miR-374b-5p,hsa-miR-409-3p,hsa-miR-410-3p,hsa-miR-450b-5p,hsa-miR-452-5p,hsa-miR-4676-3p,hsa-miR-892c-3p,hsa-miR-1270,hsa-miR-620,hsa-miR-1277-5p,hsa-miR-509-3p,hsa-miR-516b-5p,hsa-miR-576-5p,hsa-miR-129-5p,hsa-miR-541-3p,hsa-miR-654-5p,hsa-miR-7-5p,hsa-miR-758-3p,hsa-miR-889-3p,hsa-miR-944,hsa-miR-12…	0.000318	0.00046	19
CBL	hsa-miR-205-5p,hsa-miR-21-5p,hsa-miR-590-5p,hsa-miR-130a-5p,hsa-miR-23a-3p,hsa-miR-23b-3p,hsa-miR-23c,hsa-miR-320a,hsa-miR-320b,hsa-miR-320c,hsa-miR-320d,hsa-miR-4429,hsa-miR-329-3p,hsa-miR-362-3p,hsa-miR-335-5p,hsa-miR-362-5p,hsa-miR-369-3p,hsa-miR-371a-5p,hsa-miR-374a-5p,hsa-miR-374b-5p,hsa-miR-377-3p,hsa-miR-409-3p,hsa-miR-410-3p,hsa-miR-452-5p,hsa-miR-4676-3p,hsa-miR-892c-3p,hsa-miR-1270,hsa-…	0.000318	0.00046	19
CPD	hsa-miR-205-5p,hsa-miR-130a-5p,hsa-miR-23a-3p,hsa-miR-23b-3p,hsa-miR-23c,hsa-miR-320a,hsa-miR-320b,hsa-miR-320c,hsa-miR-320d,hsa-miR-4429,hsa-miR-335-5p,hsa-miR-362-5p,hsa-miR-369-3p,hsa-miR-371a-5p,hsa-miR-377-3p,hsa-miR-409-3p,hsa-miR-410-3p,hsa-miR-452-5p,hsa-miR-4676-3p,hsa-miR-892c-3p,hsa-miR-1270,hsa-miR-620,hsa-miR-489-3p,hsa-miR-496,hsa-miR-1277-5p,hsa-miR-509-3p,hsa-miR-516b-5p,hsa-miR-5…	0.000322	0.000463	22
VPS4B	hsa-miR-21-5p,hsa-miR-590-5p,hsa-miR-130a-5p,hsa-miR-23a-3p,hsa-miR-23b-3p,hsa-miR-23c,hsa-miR-320a,hsa-miR-320b,hsa-miR-320c,hsa-miR-320d,hsa-miR-4429,hsa-miR-329-3p,hsa-miR-362-3p,hsa-miR-362-5p,hsa-miR-369-3p,hsa-miR-374a-5p,hsa-miR-374b-5p,hsa-miR-410-3p,hsa-miR-450b-5p,hsa-miR-452-5p,hsa-miR-4676-3p,hsa-miR-892c-3p,hsa-miR-489-3p,hsa-miR-1277-5p,hsa-miR-576-5p,hsa-miR-579-3p,hsa-miR-664b-3p,…	0.000322	0.000464	24
FAM241A	hsa-miR-320a,hsa-miR-320b,hsa-miR-320c,hsa-miR-320d,hsa-miR-4429,hsa-miR-335-5p,hsa-miR-369-3p,hsa-miR-374a-5p,hsa-miR-374b-5p,hsa-miR-409-3p,hsa-miR-410-3p,hsa-miR-489-3p,hsa-miR-1277-5p,hsa-miR-509-3p,hsa-miR-576-5p,hsa-miR-579-3p,hsa-miR-664b-3p,hsa-miR-129-5p,hsa-miR-3617-5p,hsa-miR-641,hsa-miR-889-3p,hsa-miR-944,hsa-miR-1271-5p,hsa-miR-96-5p,hsa-miR-137,hsa-miR-142-5p,hsa-miR-5590-3p,hsa-miR…	0.000322	0.000464	15
LAPTM4B	hsa-miR-362-5p,hsa-miR-409-3p,hsa-miR-410-3p,hsa-miR-1270,hsa-miR-620,hsa-miR-489-3p,hsa-miR-1277-5p,hsa-miR-514a-3p,hsa-miR-514b-3p,hsa-miR-576-5p,hsa-miR-579-3p,hsa-miR-664b-3p,hsa-miR-129-5p,hsa-miR-541-3p,hsa-miR-654-5p,hsa-miR-7-5p,hsa-miR-9-5p,hsa-miR-132-3p,hsa-miR-212-3p,hsa-miR-135a-5p,hsa-miR-135b-5p,hsa-miR-137,hsa-miR-141-3p,hsa-miR-200a-3p,hsa-miR-142-5p,hsa-miR-5590-3p,hsa-miR-154-5…	0.000322	0.000464	14
CHST15	hsa-miR-205-5p,hsa-miR-130a-5p,hsa-miR-23a-3p,hsa-miR-23b-3p,hsa-miR-23c,hsa-miR-296-3p,hsa-miR-329-3p,hsa-miR-362-3p,hsa-miR-335-5p,hsa-miR-369-3p,hsa-miR-377-3p,hsa-miR-410-3p,hsa-miR-1270,hsa-miR-620,hsa-miR-1277-5p,hsa-miR-514a-3p,hsa-miR-514b-3p,hsa-miR-584-5p,hsa-miR-758-3p,hsa-miR-760,hsa-miR-889-3p,hsa-miR-9-5p,hsa-miR-944,hsa-miR-1271-5p,hsa-miR-96-5p,hsa-miR-132-3p,hsa-miR-212-3p,hsa-mi…	0.000322	0.000464	23
SLC30A6	hsa-miR-2115-3p,hsa-miR-320a,hsa-miR-320b,hsa-miR-320c,hsa-miR-320d,hsa-miR-4429,hsa-miR-369-3p,hsa-miR-371a-5p,hsa-miR-374a-5p,hsa-miR-374b-5p,hsa-miR-377-3p,hsa-miR-410-3p,hsa-miR-452-5p,hsa-miR-4676-3p,hsa-miR-892c-3p,hsa-miR-1277-5p,hsa-miR-516b-5p,hsa-miR-576-5p,hsa-miR-129-5p,hsa-miR-3617-5p,hsa-miR-641,hsa-miR-760,hsa-miR-9-3p,hsa-miR-9-5p,hsa-miR-944,hsa-miR-132-3p,hsa-miR-212-3p,hsa-miR-…	0.000322	0.000464	24
GLB1	hsa-miR-320a,hsa-miR-320b,hsa-miR-320c,hsa-miR-320d,hsa-miR-4429,hsa-miR-362-5p,hsa-miR-371a-5p,hsa-miR-374a-5p,hsa-miR-374b-5p,hsa-miR-377-3p,hsa-miR-410-3p,hsa-miR-489-3p,hsa-miR-579-3p,hsa-miR-664b-3p,hsa-miR-541-3p,hsa-miR-654-5p,hsa-miR-888-5p,hsa-miR-9-5p,hsa-miR-1271-5p,hsa-miR-96-5p,hsa-miR-132-3p,hsa-miR-212-3p,hsa-miR-182-5p	0.000323	0.000464	14
IRX2	hsa-miR-130a-5p,hsa-miR-23a-3p,hsa-miR-23b-3p,hsa-miR-23c,hsa-miR-320a,hsa-miR-320b,hsa-miR-320c,hsa-miR-320d,hsa-miR-4429,hsa-miR-329-3p,hsa-miR-362-3p,hsa-miR-377-3p,hsa-miR-410-3p,hsa-miR-450b-5p,hsa-miR-452-5p,hsa-miR-4676-3p,hsa-miR-892c-3p,hsa-miR-1277-5p,hsa-miR-129-5p,hsa-miR-7-5p,hsa-miR-758-3p,hsa-miR-760,hsa-miR-889-3p,hsa-miR-132-3p,hsa-miR-212-3p,hsa-miR-135a-5p,hsa-miR-135b-5p,hsa-m…	0.000323	0.000464	9
TMEM200A	hsa-miR-130a-5p,hsa-miR-23a-3p,hsa-miR-23b-3p,hsa-miR-23c,hsa-miR-369-3p,hsa-miR-374a-5p,hsa-miR-374b-5p,hsa-miR-410-3p,hsa-miR-450b-5p,hsa-miR-496,hsa-miR-1277-5p,hsa-miR-514a-3p,hsa-miR-514b-3p,hsa-miR-576-5p,hsa-miR-579-3p,hsa-miR-664b-3p,hsa-miR-7-5p,hsa-miR-760,hsa-miR-889-3p,hsa-miR-9-5p,hsa-miR-944,hsa-miR-135a-5p,hsa-miR-135b-5p	0.000323	0.000464	18
HSDL1	hsa-miR-21-5p,hsa-miR-590-5p,hsa-miR-130a-5p,hsa-miR-23a-3p,hsa-miR-23b-3p,hsa-miR-23c,hsa-miR-296-3p,hsa-miR-320a,hsa-miR-320b,hsa-miR-320c,hsa-miR-320d,hsa-miR-4429,hsa-miR-329-3p,hsa-miR-362-3p,hsa-miR-335-5p,hsa-miR-369-3p,hsa-miR-371a-5p,hsa-miR-374a-5p,hsa-miR-374b-5p,hsa-miR-377-3p,hsa-miR-409-3p,hsa-miR-410-3p,hsa-miR-450b-5p,hsa-miR-514a-3p,hsa-miR-514b-3p,hsa-miR-516b-5p,hsa-miR-576-5p,…	0.000329	0.000469	14
NOM1	hsa-miR-205-5p,hsa-miR-130a-5p,hsa-miR-23a-3p,hsa-miR-23b-3p,hsa-miR-23c,hsa-miR-296-3p,hsa-miR-329-3p,hsa-miR-362-3p,hsa-miR-362-5p,hsa-miR-369-3p,hsa-miR-371a-5p,hsa-miR-374a-5p,hsa-miR-374b-5p,hsa-miR-377-3p,hsa-miR-409-3p,hsa-miR-410-3p,hsa-miR-450b-5p,hsa-miR-489-3p,hsa-miR-1277-5p,hsa-miR-514a-3p,hsa-miR-514b-3p,hsa-miR-516b-5p,hsa-miR-576-5p,hsa-miR-579-3p,hsa-miR-664b-3p,hsa-miR-584-5p,hs…	0.000329	0.000469	21
ZNF100	hsa-miR-21-5p,hsa-miR-590-5p,hsa-miR-130a-5p,hsa-miR-23a-3p,hsa-miR-23b-3p,hsa-miR-23c,hsa-miR-320a,hsa-miR-320b,hsa-miR-320c,hsa-miR-320d,hsa-miR-4429,hsa-miR-329-3p,hsa-miR-362-3p,hsa-miR-335-5p,hsa-miR-369-3p,hsa-miR-371a-5p,hsa-miR-374a-5p,hsa-miR-374b-5p,hsa-miR-377-3p,hsa-miR-409-3p,hsa-miR-410-3p,hsa-miR-450b-5p,hsa-miR-452-5p,hsa-miR-4676-3p,hsa-miR-892c-3p,hsa-miR-496,hsa-miR-1277-5p,hsa…	0.000329	0.000469	15
ATRX	hsa-miR-2115-3p,hsa-miR-130a-5p,hsa-miR-23a-3p,hsa-miR-23b-3p,hsa-miR-23c,hsa-miR-320a,hsa-miR-320b,hsa-miR-320c,hsa-miR-320d,hsa-miR-4429,hsa-miR-329-3p,hsa-miR-362-3p,hsa-miR-369-3p,hsa-miR-371a-5p,hsa-miR-409-3p,hsa-miR-410-3p,hsa-miR-450b-5p,hsa-miR-1270,hsa-miR-620,hsa-miR-489-3p,hsa-miR-1277-5p,hsa-miR-576-5p,hsa-miR-579-3p,hsa-miR-664b-3p,hsa-miR-584-5p,hsa-miR-129-5p,hsa-miR-7-5p,hsa-miR-…	0.000329	0.000469	26
C1orf21	hsa-miR-21-5p,hsa-miR-590-5p,hsa-miR-130a-5p,hsa-miR-23a-3p,hsa-miR-23b-3p,hsa-miR-23c,hsa-miR-296-3p,hsa-miR-335-5p,hsa-miR-374a-5p,hsa-miR-374b-5p,hsa-miR-377-3p,hsa-miR-409-3p,hsa-miR-410-3p,hsa-miR-450b-5p,hsa-miR-1270,hsa-miR-620,hsa-miR-489-3p,hsa-miR-514a-3p,hsa-miR-514b-3p,hsa-miR-516b-5p,hsa-miR-576-5p,hsa-miR-579-3p,hsa-miR-664b-3p,hsa-miR-129-5p,hsa-miR-3617-5p,hsa-miR-641,hsa-miR-541-…	0.000335	0.000476	8
ACSL4	hsa-miR-205-5p,hsa-miR-130a-5p,hsa-miR-23a-3p,hsa-miR-23b-3p,hsa-miR-23c,hsa-miR-296-3p,hsa-miR-320a,hsa-miR-320b,hsa-miR-320c,hsa-miR-320d,hsa-miR-4429,hsa-miR-329-3p,hsa-miR-362-3p,hsa-miR-335-5p,hsa-miR-369-3p,hsa-miR-371a-5p,hsa-miR-374a-5p,hsa-miR-374b-5p,hsa-miR-377-3p,hsa-miR-409-3p,hsa-miR-410-3p,hsa-miR-450b-5p,hsa-miR-1277-5p,hsa-miR-509-3p,hsa-miR-576-5p,hsa-miR-579-3p,hsa-miR-664b-3p,…	0.000336	0.000476	18
POGZ	hsa-miR-130a-5p,hsa-miR-23a-3p,hsa-miR-23b-3p,hsa-miR-23c,hsa-miR-296-3p,hsa-miR-320a,hsa-miR-320b,hsa-miR-320c,hsa-miR-320d,hsa-miR-4429,hsa-miR-329-3p,hsa-miR-362-3p,hsa-miR-362-5p,hsa-miR-369-3p,hsa-miR-371a-5p,hsa-miR-374a-5p,hsa-miR-374b-5p,hsa-miR-377-3p,hsa-miR-409-3p,hsa-miR-410-3p,hsa-miR-452-5p,hsa-miR-4676-3p,hsa-miR-892c-3p,hsa-miR-1270,hsa-miR-620,hsa-miR-496,hsa-miR-516b-5p,hsa-miR-…	0.000336	0.000476	26
CMTM6	hsa-miR-21-5p,hsa-miR-590-5p,hsa-miR-296-3p,hsa-miR-320a,hsa-miR-320b,hsa-miR-320c,hsa-miR-320d,hsa-miR-4429,hsa-miR-329-3p,hsa-miR-362-3p,hsa-miR-335-5p,hsa-miR-371a-5p,hsa-miR-374a-5p,hsa-miR-374b-5p,hsa-miR-410-3p,hsa-miR-450b-5p,hsa-miR-452-5p,hsa-miR-4676-3p,hsa-miR-892c-3p,hsa-miR-489-3p,hsa-miR-1277-5p,hsa-miR-509-3p,hsa-miR-514a-3p,hsa-miR-514b-3p,hsa-miR-576-5p,hsa-miR-579-3p,hsa-miR-664…	0.000336	0.000476	18
CASP3	hsa-miR-205-5p,hsa-miR-130a-5p,hsa-miR-23a-3p,hsa-miR-23b-3p,hsa-miR-23c,hsa-miR-320a,hsa-miR-320b,hsa-miR-320c,hsa-miR-320d,hsa-miR-4429,hsa-miR-329-3p,hsa-miR-362-3p,hsa-miR-369-3p,hsa-miR-371a-5p,hsa-miR-374a-5p,hsa-miR-374b-5p,hsa-miR-377-3p,hsa-miR-409-3p,hsa-miR-410-3p,hsa-miR-452-5p,hsa-miR-4676-3p,hsa-miR-892c-3p,hsa-miR-1270,hsa-miR-620,hsa-miR-496,hsa-miR-514a-3p,hsa-miR-514b-3p,hsa-miR…	0.000338	0.000478	15
DEPDC1B	hsa-miR-2115-3p,hsa-miR-362-5p,hsa-miR-369-3p,hsa-miR-371a-5p,hsa-miR-374a-5p,hsa-miR-374b-5p,hsa-miR-410-3p,hsa-miR-450b-5p,hsa-miR-1277-5p,hsa-miR-579-3p,hsa-miR-664b-3p,hsa-miR-584-5p,hsa-miR-3617-5p,hsa-miR-641,hsa-miR-888-5p,hsa-miR-889-3p,hsa-miR-9-5p,hsa-miR-944,hsa-miR-132-3p,hsa-miR-212-3p,hsa-miR-141-3p,hsa-miR-200a-3p,hsa-miR-142-5p,hsa-miR-5590-3p	0.000342	0.000483	13
ZBTB14	hsa-miR-130a-5p,hsa-miR-23a-3p,hsa-miR-23b-3p,hsa-miR-23c,hsa-miR-329-3p,hsa-miR-362-3p,hsa-miR-369-3p,hsa-miR-371a-5p,hsa-miR-374a-5p,hsa-miR-374b-5p,hsa-miR-409-3p,hsa-miR-489-3p,hsa-miR-1277-5p,hsa-miR-514a-3p,hsa-miR-514b-3p,hsa-miR-576-5p,hsa-miR-579-3p,hsa-miR-664b-3p,hsa-miR-584-5p,hsa-miR-3617-5p,hsa-miR-641,hsa-miR-7-5p,hsa-miR-758-3p,hsa-miR-889-3p,hsa-miR-132-3p,hsa-miR-212-3p,hsa-miR-…	0.000342	0.000483	20
CCPG1	hsa-miR-205-5p,hsa-miR-21-5p,hsa-miR-590-5p,hsa-miR-320a,hsa-miR-320b,hsa-miR-320c,hsa-miR-320d,hsa-miR-4429,hsa-miR-329-3p,hsa-miR-362-3p,hsa-miR-374a-5p,hsa-miR-374b-5p,hsa-miR-409-3p,hsa-miR-410-3p,hsa-miR-1277-5p,hsa-miR-3617-5p,hsa-miR-641,hsa-miR-541-3p,hsa-miR-654-5p,hsa-miR-758-3p,hsa-miR-888-5p,hsa-miR-9-5p,hsa-miR-944,hsa-miR-135a-5p,hsa-miR-135b-5p,hsa-miR-141-3p,hsa-miR-200a-3p,hsa-mi…	0.000342	0.000483	13
NTM	hsa-miR-335-5p,hsa-miR-369-3p,hsa-miR-374a-5p,hsa-miR-374b-5p,hsa-miR-409-3p,hsa-miR-452-5p,hsa-miR-4676-3p,hsa-miR-892c-3p,hsa-miR-1270,hsa-miR-620,hsa-miR-1277-5p,hsa-miR-576-5p,hsa-miR-579-3p,hsa-miR-664b-3p,hsa-miR-129-5p,hsa-miR-889-3p,hsa-miR-132-3p,hsa-miR-212-3p	0.000343	0.000483	15
PLSCR1	hsa-miR-21-5p,hsa-miR-590-5p,hsa-miR-369-3p,hsa-miR-371a-5p,hsa-miR-374a-5p,hsa-miR-374b-5p,hsa-miR-410-3p,hsa-miR-496,hsa-miR-1277-5p,hsa-miR-514a-3p,hsa-miR-514b-3p,hsa-miR-579-3p,hsa-miR-664b-3p,hsa-miR-758-3p,hsa-miR-889-3p,hsa-miR-9-5p	0.000343	0.000483	16
ARHGAP20	hsa-miR-130a-5p,hsa-miR-23a-3p,hsa-miR-23b-3p,hsa-miR-23c,hsa-miR-369-3p,hsa-miR-371a-5p,hsa-miR-374a-5p,hsa-miR-374b-5p,hsa-miR-410-3p,hsa-miR-496,hsa-miR-1277-5p,hsa-miR-888-5p,hsa-miR-889-3p,hsa-miR-9-3p,hsa-miR-142-5p,hsa-miR-5590-3p,hsa-miR-154-5p	0.000343	0.000483	22
BCAR3	hsa-miR-320a,hsa-miR-320b,hsa-miR-320c,hsa-miR-320d,hsa-miR-4429,hsa-miR-369-3p,hsa-miR-409-3p,hsa-miR-410-3p,hsa-miR-450b-5p,hsa-miR-489-3p,hsa-miR-496,hsa-miR-576-5p,hsa-miR-579-3p,hsa-miR-664b-3p,hsa-miR-889-3p,hsa-miR-944,hsa-miR-132-3p,hsa-miR-212-3p	0.000343	0.000483	15
GOSR1	hsa-miR-205-5p,hsa-miR-130a-5p,hsa-miR-23a-3p,hsa-miR-23b-3p,hsa-miR-23c,hsa-miR-320a,hsa-miR-320b,hsa-miR-320c,hsa-miR-320d,hsa-miR-4429,hsa-miR-335-5p,hsa-miR-362-5p,hsa-miR-369-3p,hsa-miR-371a-5p,hsa-miR-374a-5p,hsa-miR-374b-5p,hsa-miR-377-3p,hsa-miR-410-3p,hsa-miR-450b-5p,hsa-miR-452-5p,hsa-miR-4676-3p,hsa-miR-892c-3p,hsa-miR-489-3p,hsa-miR-509-3p,hsa-miR-514a-3p,hsa-miR-514b-3p,hsa-miR-516b-…	0.000356	0.000499	23
APIP	hsa-miR-335-5p,hsa-miR-369-3p,hsa-miR-374a-5p,hsa-miR-374b-5p,hsa-miR-410-3p,hsa-miR-450b-5p,hsa-miR-496,hsa-miR-576-5p,hsa-miR-579-3p,hsa-miR-664b-3p,hsa-miR-944	0.000358	0.000501	19
DEK	hsa-miR-205-5p,hsa-miR-130a-5p,hsa-miR-23a-3p,hsa-miR-23b-3p,hsa-miR-23c,hsa-miR-329-3p,hsa-miR-362-3p,hsa-miR-335-5p,hsa-miR-369-3p,hsa-miR-371a-5p,hsa-miR-374a-5p,hsa-miR-374b-5p,hsa-miR-377-3p,hsa-miR-410-3p,hsa-miR-452-5p,hsa-miR-4676-3p,hsa-miR-892c-3p,hsa-miR-489-3p,hsa-miR-496,hsa-miR-514a-3p,hsa-miR-514b-3p,hsa-miR-516b-5p,hsa-miR-579-3p,hsa-miR-664b-3p,hsa-miR-129-5p,hsa-miR-3617-5p,hsa-…	0.00036	0.000504	19
HIVEP2	hsa-miR-130a-5p,hsa-miR-23a-3p,hsa-miR-23b-3p,hsa-miR-23c,hsa-miR-320a,hsa-miR-320b,hsa-miR-320c,hsa-miR-320d,hsa-miR-4429,hsa-miR-335-5p,hsa-miR-362-5p,hsa-miR-369-3p,hsa-miR-374a-5p,hsa-miR-374b-5p,hsa-miR-409-3p,hsa-miR-410-3p,hsa-miR-496,hsa-miR-1277-5p,hsa-miR-576-5p,hsa-miR-579-3p,hsa-miR-664b-3p,hsa-miR-129-5p,hsa-miR-3617-5p,hsa-miR-641,hsa-miR-758-3p,hsa-miR-9-3p,hsa-miR-944,hsa-miR-132-…	0.00036	0.000504	27
[truncated: 377 more rows]
