# Supplementary material for: Potential of ATP5MG to Treat Metabolic Syndrome-Associated Cardiovascular Diseases
Source: Front Cardiovasc Med. 2022 Jul 22;9:921778. doi: 10.3389/fcvm.2022.921778 (PMC9355403; doi:10.3389/fcvm.2022.921778)
Supplement: Supplementary file 3 [file Table_2.XLS]

## Sheet: ATP5MG HEART COEX
Gene Symbol	Gene ID	PCC
COX7C	ENSG00000127184.10	0.95
ATP5H	ENSG00000167863.11	0.94
ATP5J2	ENSG00000241468.7	0.94
ATP5O	ENSG00000241837.6	0.92
COX4I1	ENSG00000131143.8	0.92
NDUFB3	ENSG00000119013.8	0.91
C14orf2	ENSG00000156411.9	0.91
ATP5J	ENSG00000154723.12	0.91
EIF3K	ENSG00000178982.9	0.91
NDUFC1	ENSG00000109390.11	0.91
COX6C	ENSG00000164919.10	0.91
NDUFA6	ENSG00000184983.9	0.91
ATP5G2	ENSG00000135390.17	0.91
COX7A2	ENSG00000112695.11	0.91
NDUFB9	ENSG00000147684.7	0.91
NDUFA8	ENSG00000119421.6	0.9
NDUFB1	ENSG00000183648.9	0.9
NDUFB8	ENSG00000166136.15	0.9
COX8A	ENSG00000176340.3	0.9
NDUFAB1	ENSG00000004779.9	0.9
NDUFA1	ENSG00000125356.6	0.9
NDUFB2	ENSG00000090266.12	0.89
COX5B	ENSG00000135940.6	0.89
UQCRB	ENSG00000156467.9	0.89
COX6B1	ENSG00000126267.8	0.89
NDUFA13	ENSG00000186010.18	0.89
USMG5	ENSG00000173915.12	0.89
NDUFB6	ENSG00000165264.10	0.89
COX17	ENSG00000138495.6	0.89
MINOS1	ENSG00000173436.13	0.89
SLIRP	ENSG00000119705.9	0.89
COX7B	ENSG00000131174.4	0.88
SPAG7	ENSG00000091640.7	0.88
PRDX2	ENSG00000167815.11	0.88
NDUFS5	ENSG00000168653.10	0.88
NDUFA2	ENSG00000131495.8	0.88
UQCR10	ENSG00000184076.12	0.87
NDUFA12	ENSG00000184752.12	0.87
LINC00493	ENSG00000232388.4	0.87
ATP5G1	ENSG00000159199.13	0.87
SUCLG1	ENSG00000163541.11	0.87
MDH1	ENSG00000014641.17	0.87
ATP5G3	ENSG00000154518.9	0.87
COX14	ENSG00000178449.8	0.87
IDH3B	ENSG00000101365.20	0.87
LAMTOR5	ENSG00000134248.13	0.87
PRDX5	ENSG00000126432.13	0.87
UQCRH	ENSG00000173660.11	0.86
MRPS24	ENSG00000062582.13	0.86
PEBP1	ENSG00000089220.4	0.86
NDUFB10	ENSG00000140990.14	0.86
TXN2	ENSG00000100348.9	0.86
APOO	ENSG00000184831.13	0.86
MB	ENSG00000198125.12	0.86
COX5A	ENSG00000178741.11	0.86
NDUFB11	ENSG00000147123.10	0.86
UBL5	ENSG00000198258.10	0.85
SNRNP25	ENSG00000161981.10	0.85
ATP5I	ENSG00000169020.9	0.85
MGST3	ENSG00000143198.12	0.85
NDUFS4	ENSG00000164258.11	0.85
NDUFC2	ENSG00000151366.12	0.85
MRPS7	ENSG00000125445.10	0.85
FKBP3	ENSG00000100442.10	0.84
TMEM14B	ENSG00000137210.13	0.84
TMEM126A	ENSG00000171202.6	0.84
IAH1	ENSG00000134330.18	0.84
NDUFS8	ENSG00000110717.10	0.84
MRPS33	ENSG00000090263.15	0.84
NDUFV1	ENSG00000167792.11	0.84
UQCRQ	ENSG00000164405.10	0.84
HAX1	ENSG00000143575.14	0.84
MSRB2	ENSG00000148450.12	0.84
MRPL21	ENSG00000197345.12	0.84
SEPW1	ENSG00000178980.14	0.84
SLC25A3	ENSG00000075415.12	0.83
COPS5	ENSG00000121022.13	0.83
GRHPR	ENSG00000137106.17	0.83
RNF5	ENSG00000204308.7	0.83
CYC1	ENSG00000179091.4	0.83
APOA1BP	ENSG00000163382.11	0.83
MRPL40	ENSG00000185608.8	0.83
GSTK1	ENSG00000197448.13	0.83
NDUFA7	ENSG00000267855.5	0.83
NDUFS6	ENSG00000145494.11	0.83
NDUFV2	ENSG00000178127.12	0.83
NDUFB7	ENSG00000099795.6	0.83
MRPL57	ENSG00000173141.4	0.83
HIGD2A	ENSG00000146066.2	0.83
C11orf74	ENSG00000166352.15	0.82
FAM229B	ENSG00000203778.7	0.82
AAMDC	ENSG00000087884.14	0.82
AK1	ENSG00000106992.17	0.82
ECI1	ENSG00000167969.12	0.82
UQCRC2	ENSG00000140740.10	0.82
ATP5C1	ENSG00000165629.19	0.82
DNAJC19	ENSG00000205981.6	0.82
NDUFAF5	ENSG00000101247.17	0.82
MRPL22	ENSG00000082515.16	0.82
MRPL16	ENSG00000166902.4	0.82
UQCRFS1	ENSG00000169021.5	0.82
FUNDC2	ENSG00000165775.17	0.82
CMC1	ENSG00000187118.12	0.82
SMDT1	ENSG00000183172.8	0.82
UQCR11	ENSG00000127540.11	0.82
MRPS9	ENSG00000135972.8	0.82
MPC2	ENSG00000143158.10	0.82
NDUFA10	ENSG00000130414.11	0.82
FUNDC1	ENSG00000069509.5	0.82
C22orf39	ENSG00000242259.8	0.82
COA1	ENSG00000106603.17	0.82
PNPLA4	ENSG00000006757.11	0.82
AIFM1	ENSG00000156709.13	0.82
ISCU	ENSG00000136003.15	0.82
MRPL33	ENSG00000243147.7	0.81
VDAC3	ENSG00000078668.13	0.81
DBI	ENSG00000155368.16	0.81
QDPR	ENSG00000151552.11	0.81
GLRX5	ENSG00000182512.4	0.81
FH	ENSG00000091483.6	0.81
CHCHD7	ENSG00000170791.17	0.81
LINC00998	ENSG00000214194.8	0.81
COQ6	ENSG00000119723.15	0.81
ATPAF1	ENSG00000123472.12	0.81
CISD1	ENSG00000122873.11	0.81
FAHD2A	ENSG00000115042.9	0.81
MPC1	ENSG00000060762.18	0.81
NDUFB5	ENSG00000136521.12	0.81
NDUFA4	ENSG00000189043.9	0.81
NDUFS7	ENSG00000115286.19	0.81
CDKN2AIPNL	ENSG00000237190.3	0.81
MRPS15	ENSG00000116898.11	0.81
SOD1	ENSG00000142168.14	0.81
SDHB	ENSG00000117118.9	0.8
SLC25A11	ENSG00000108528.13	0.8
MRPS36	ENSG00000134056.11	0.8
ACYP2	ENSG00000170634.12	0.8
CUEDC2	ENSG00000107874.10	0.8
HIBADH	ENSG00000106049.8	0.8
ANAPC16	ENSG00000166295.8	0.8
FAM162A	ENSG00000114023.15	0.8
UQCC1	ENSG00000101019.21	0.8
ATP5F1	ENSG00000116459.10	0.8
FAM127A	ENSG00000134590.13	0.8
H2AFV	ENSG00000105968.18	0.8
TIMM17B	ENSG00000126768.12	0.8
ACOT13	ENSG00000112304.10	0.8
HMGN3	ENSG00000118418.14	0.8
GNAS	ENSG00000087460.23	0.8
MED9	ENSG00000141026.5	0.8
MRPL51	ENSG00000111639.7	0.8
DCTN3	ENSG00000137100.15	0.8
PFDN1	ENSG00000113068.9	0.8
PET100	ENSG00000229833.9	0.8
GABARAPL2	ENSG00000034713.7	0.8
IMMT	ENSG00000132305.20	0.8
C19orf70	ENSG00000174917.8	0.79
MRPL53	ENSG00000204822.6	0.79
DECR1	ENSG00000104325.6	0.79
SIAE	ENSG00000110013.12	0.79
CMC4	ENSG00000182712.15	0.79
UBE2D4	ENSG00000078967.12	0.79
PTGES2	ENSG00000148334.14	0.79
MOCS2	ENSG00000164172.18	0.79
THAP4	ENSG00000176946.11	0.79
UQCC2	ENSG00000137288.9	0.79
MTX2	ENSG00000128654.13	0.79
NDUFA3	ENSG00000170906.15	0.79
COA3	ENSG00000183978.7	0.79
OXA1L	ENSG00000155463.12	0.79
NEDD8	ENSG00000129559.12	0.79
FDX1	ENSG00000137714.2	0.79
TMEM261	ENSG00000137038.7	0.79
TOMM7	ENSG00000196683.10	0.79
DDT	ENSG00000099977.13	0.79
ATP5A1	ENSG00000152234.15	0.79
VDAC1	ENSG00000213585.10	0.79
AIG1	ENSG00000146416.16	0.79
FIS1	ENSG00000214253.8	0.78
MDH2	ENSG00000146701.11	0.78
AS3MT	ENSG00000214435.7	0.78
SPATA24	ENSG00000170469.10	0.78
COMMD3	ENSG00000148444.15	0.78
IDH3G	ENSG00000067829.18	0.78
TIMM21	ENSG00000075336.11	0.78
GPI	ENSG00000105220.14	0.78
SIRT2	ENSG00000068903.19	0.78
ANAPC11	ENSG00000141552.17	0.78
TMEM14C	ENSG00000111843.13	0.78
COQ2	ENSG00000173085.13	0.78
PSMB6	ENSG00000142507.9	0.78
NDUFS3	ENSG00000213619.9	0.78
MTFR1L	ENSG00000117640.17	0.78
TOMM40L	ENSG00000158882.12	0.78
PPIF	ENSG00000108179.13	0.78
PLGRKT	ENSG00000107020.9	0.78
HINT2	ENSG00000137133.10	0.78
HSPB3	ENSG00000169271.2	0.78
ETFB	ENSG00000105379.9	0.78
ALKBH7	ENSG00000125652.7	0.78
