# Supplementary material for: Potential of ATP5MG to Treat Metabolic Syndrome-Associated Cardiovascular Diseases
Source: Front Cardiovasc Med. 2022 Jul 22;9:921778. doi: 10.3389/fcvm.2022.921778 (PMC9355403; doi:10.3389/fcvm.2022.921778)
Supplement: Supplementary file 4 [file Table_3.XLS]

## Sheet: RNA-RNA_ATP5MG
pairGeneName	FreeEnergy	AlignScore(Smith-Waterman)
ZNF200	-31.7	27
NME1-NME2	-33.5	15
YAF2	-21.7	19.5
CD74	-40.3	17.5
AQR	-26.9	33.5
ALAS1	-36.7	27
VIM	-30	21.5
CLEC2D	-29.3	43.5
MAPK6	-19	29
SLC44A1	-13.8	28.5
ATP2B1	-19.2	25
NUAK1	-26	15
KIFAP3	-30.1	29.5
FAM76B	-2.7	11.5
ARAF	-32.1	27
RAB21	-27.8	21.5
SMAP2	-14.9	18
RPL6	-19.3	14
RPLP0	-34.8	24
AARS	-8.5	16
HNRNPC	-23.3	28
SNAP23	-41	33
HSP90AB1	-37.8	19.5
THOC5	-19.9	14
RBM23	-15.8	15.5
C20orf24	-13	30
TM9SF4	-15.2	15.5
PRPS2	-24.1	25
PLP2	-34.4	19.5
QPRT	-38.9	25.5
ESRP1	-27.4	20
EEF1D	-27.6	25
PDLIM1	-29.3	19.5
TRIM16L	-25.5	34
C1QBP	-39.7	25
RND2	-33.9	25.5
RANGRF	-23.8	32
DHX15	-21.5	26
DDX6	-24.5	30
MLEC	-34.9	25
AICDA	-16.5	16.5
SPARC	-27.7	27.5
GNAI2	-26.1	20
FXR1	-17.4	23.5
SNX4	-14.9	21.5
CD46	-34.5	26
APH1A	-35.6	28.5
APAF1	-17.4	15
KIF18A	-27	25
MTRR	-29.7	19
MRS2	-21.6	29.5
LRRFIP1	-26.8	37
GOT2	-13.1	16.5
VASP	-41.7	15.5
ID1	-15.9	23.5
CAPNS1	-31	31
TRMT5	-17.6	30.5
UBE2D2	-53.6	21.5
ANKRD17	-24.6	23
EIF5A	-37.61	33
SDF2	-22.4	25.5
TPT1	-39.1	27
ATP5MC2	-29	32.5
TAF5L	-16.7	16
WDR33	-21.2	18
SMC2	-20.1	23
DPM2	-37.2	21.5
SLC5A6	-18.4	13
ESYT1	-25.9	23
NIPA2	-22.2	26
RPS2	-43.9	23
G6PC3	-32.4	25
MBD1	-28.5	23
SOD1	-35.5	26.5
SH3BGRL3	-28	23
TPM3	-31.6	23
NBEAL1	-41.8	31.5
MDH2	-47.6	31
TLK2	-10.3	15.5
NLGN4X	-7.5	11.5
NONO	-33.9	38
RBMX	-41.8	21.5
RPS3	-25.4	24.5
ALDOA	-39.2	21
ITGB1	-22.4	18
TMCO3	-31.1	15
BACH1	-12.3	16
UBE2Z	-32.5	21.5
LSS	-24.1	18
RPL8	-45.8	34.5
LAPTM5	-18.2	18
RBBP4	-24.8	23.5
FCMR	-22.9	12.5
MEAF6	-23.1	14
ABCE1	-24	15.5
CASP3	-18.2	15
VIRMA	-25.1	19
RPUSD4	-17.2	16
NDUFB8	-63.4	29.5
PPFIBP2	-30.1	33
HSP90B1	-31.9	16
BLCAP	-19	19.5
B2M	-28	24
IGF2	-16.3	25.5
CD99	-23.3	27
MARK4	-19.5	22.5
CSDE1	-33	23
RRAGD	-5.7	13.5
TMSB10	-28.9	24
MAP4	-25.4	27
GDI2	-26.4	30
CCAR1	-25.4	25
ERBB3	-37.7	33.5
PKM	-12.9	12
RHOA	-14.3	27
ACSL4	-33.1	22
DNAJA2	-40.1	34
CDC42	-22	21.5
FERMT2	-12.02	14
ACTB	-23	20
DGKD	-19.5	22
SMARCA2	-27.5	24
GSK3B	-44.5	27
GSTP1	-25.8	25.5
FTL	-26.5	14
OAS1	-24.5	29.5
ERP29	-34.3	31.5
FUS	-45.1	32
DDX24	-22.7	21
ICAM1	-27.5	27.5
MYL6	-14.1	14
AGO1	-21.7	13.5
MKNK2	-34.9	19
EIF3L	-28.9	24
SNU13	-10.2	17.5
RPL3	-38.1	23
HIF1A	-10.1	22
HCK	-36.1	31
NOP56	-25.7	20
MIB1	-17.6	26
SMS	-26.6	24
TSC22D1	-39.8	23
VPS18	-44.5	27
IKBKB	-19.3	11.5
C19orf44	-48.4	26.5
PPP2R1A	-17.2	15.5
RPL18A	-28.4	17
MTPN	-25.8	21.5
ZMIZ1	-31.5	29
TSPAN14	-21.7	15
RPL19	-18	12
KPNB1	-22.3	15.5
FTSJ3	-19.9	16.5
SMARCD2	-34.1	15.5
SYNGR2	-27.5	34
SLC38A1	-39.5	19
COPZ1	-20.2	22
TPI1	-21.8	14.5
PTPN6	-20.4	23.5
LDHB	-1.2	10
RPS12	-31.7	23
PPP2CA	-22.1	24
FN1	-21.8	28
TRAK2	-14.4	18
SFPQ	-39.5	33.5
MAD2L2	-42	25.5
SLC2A1	-30.2	30
ESYT2	-19	25.5
AFTPH	-36.8	21.5
IDE	-23.5	29
SASH3	-28.5	30
MRPS2	-29.4	17.5
NME2P1	-36	22
DDX27	-18	16
GTF3C4	-32.6	20.5
RPL23	-43.5	21.5
DSTN	-18.1	27.5
AIF1L	-30	30.5
SLC35E1	-6.4	16
PGLS	-50.8	26
SMPDL3B	-17.3	24
PSME3	-47.8	27.5
RPL27	-43.8	25.5
WBP2	-20.4	26.5
H3F3B	-29.8	27.5
RARRES3	-10.2	10.5
GIMAP4	-21.7	20
PSRC1	-25.8	16
ARF3	-26.4	12.5
PUM1	-37.9	32
MYO1G	-19.5	24
TRA2B	-31.2	29
RPS6	-9.7	17.5
SLC7A1	-26.1	17.5
SEC11A	-30.3	19.5
NT5C3B	-23.9	30
RPS11	-20.5	18
LYPLAL1	-27.4	24
CERS2	-40.1	26
ZNF300	-25.1	23
NIPSNAP2	-19	15.5
STOM	-24.2	21.5
SSRP1	-23	23.5
FAU	-26.8	14
FAM168B	-36.4	24
UHMK1	-8.6	11
SLC30A6	-24.7	20
RASSF3	-31.1	27
MCU	-26.9	22
ST3GAL2	-14.6	10.5
NCK1	-32.3	18.5
EPB41	-26.1	23.5
ATP5MC1	-30.9	29
PSMB4	-33.3	28.5
ADGRG5	-27.7	27.5
UBE2J2	-18.1	14
ATP1A1	-16.7	18
SNIP1	-16	30
TRA2A	-26.3	14.5
TAF10	-40.3	32
MCM7	-25.7	26
LGALS9	-22.1	21
CENPX	-32.37	20
FASN	-42.9	24.5
UBB	-35.5	24
JMJD1C	-19.5	23
COPRS	-22	26.5
C2CD2L	-24.5	18
DHCR7	-21.5	23
EIF1AX	-20.8	16
SPSB4	-20.6	16
MARCKSL1	-23.9	19.5
PARL	-37.9	24
EIF3F	-22.1	29
UNC119B	-12.1	13
RPL37AP8	-35.4	26
MEX3C	-12.7	21.5
RPL10P16	-15.3	11.5
PPIAP33	-10	15
AL450998.1	-33.7	23.5
RPL24P4	-30.3	14
EXOC7	-12.1	13
COL18A1	-9.8	12
INSIG1	-26.8	29.5
RPL10AP2	-35.2	35.5
PNRC2	-15.2	29
TUBB	-24.9	21
PPIA	-27.4	18.5
XRCC6	-25.8	23
YRDC	-15.3	15.5
METTL9	-42.2	31.5
AC107956.1	-43	21
TBC1D9B	-32.4	20
UBL5	-32.9	30
BAZ1A	-22.7	25.5
COPS8	-20.3	17
PPIAP22	-38.6	28
SCAMP5	-39.6	27
MT-CO1	-29.5	20
MTND4LP30	-32.3	34.5
GPRASP1	-24.9	26.5
RNU5B-1	-31.8	14.5
RN7SKP160	-15.5	11.5
SYS1	-34.8	19
RACK1	-20.3	22
CCL4L1	-41.1	34
SMN2	-36.6	23
AC098591.1	-28.9	23
RF00019	-19.4	25.5
RNVU1-14	-29.2	24
SELENOH	-24	18
NPM1P46	-28.7	36
RPL6P25	-26	26.5
AC008481.2	-30.3	23
RPL17P34	-12	12
RPL18AP3	-47.3	37.5
VDAC1	-17.8	15.5
GAPDHP25	-30.6	37
RPSAP54	-25	19.5
LDHBP2	-18.6	18
AC004129.1	-19.9	17.5
IRF9	-15.6	22
RPS3AP26	-39.1	23.5
AC011825.1	-22.1	20
CHCHD3P3	-40.1	20
RPL7AP26	-17.8	16
EEF1A1P29	-21.8	16
AL161787.1	-13.6	15
ATP5MGP4	-27.7	19.5
AC010878.1	-17.8	18
AC062028.2	-11.6	14
AC113935.1	-12	16
RPS3AP37	-22.8	23.5
RPL23AP74	-19.3	29.5
HNRNPA1P21	-32.3	19.5
AL158201.1	-26	16
AC005000.1	-10.2	11.5
MTCO2P12	-18.8	28.5
RPS4XP5	-25.3	25.5
Z99714.1	-25.7	20
RPL7P32	-12.5	14
TPT1P7	-13.1	23.5
MTND4P24	-17.7	21.5
RPL3P12	-42.7	24.5
RPL3P4	-27.7	26.5
YWHAEP5	-29.2	19
LINC01278	-27.1	19.5
LDHAP7	-34.7	26
BAK1P2	-23.9	21.5
RPSAP15	-15.3	19.5
RAC1P4	-15.7	20
POU5F1P4	-17.9	14
MTCO1P12	-32.1	30
RPS29P20	-17.4	21.5
AC026798.1	-17.5	15
MIF	-45.6	27
AC021723.1	-24.3	19.5
RNA5-8S5	-48.8	33.5
RPL29P23	-23.6	31.5
RPL5P29	-22.9	18
ATP5MGP5	-16.7	15
IGKV1D-43	-24.5	14
RNA5-8S5	-8.3	15
ALDOAP1	-18.8	24
AC007182.2	-17.1	15.5
RPL5P30	-23.8	37.5
RN7SL838P	-44.4	32
RPLP0P2	-37.3	31
MTND4P12	-39.5	29
MTATP6P1	-20.9	26
ATP5MGL	-41.3	27.5
ATP5MGP3	-42.3	33
GAPDHP76	-32.7	21
AC104619.3	-27.2	22.5
RNF5P1	-24.9	21.5
HSPD1P2	-39	33
GLULP3	-31.5	23
NAP1L1P1	-19.6	15.5
EEF1G	-43.4	18
PGAM1P8	-22.7	31.5
NPM1P35	-26	25.5
AP002990.1	-43.4	18
MTRNR2L8	-27.3	30
HSPD1P12	-16.8	23.5
ATF4P4	-36.3	25.5
AP006289.1	-30.7	29
MTRNR2L1	-35.5	31
AC123567.1	-12.9	21.5
AC008127.2	-10.4	27
EEF1A1P2	-27.2	24.5
AC090515.3	-27.4	19.5
ERVK13-1	-33.6	27
EEF1A1P38	-29.4	25
RNA28S5	-47.3	36
SNRPCP20	-32.1	32
ATP5MGP7	-50.6	27
ATP5MGP6	-17	19.5
MTCO2P22	-17.9	23
MTND4P35	-21.1	30
LINC01215	-22.4	23.5
RNA18S5	-47.1	28
AC008124.1	-9.6	19.5
AC245014.3	-29.2	24
AL357033.3	-40.9	23
PSMB3	-17.3	19.5
AL022311.1	-28.9	24
AC008038.1	-37.9	29
AL831711.1	-31.3	15.5
AC131160.1	-37.9	24
AC091564.7	-40.3	32
RNA18N5	-47.7	29
hsa-miR-3654	-37.9	29
Asp_tRNA	-20.9	17.5
Asp_tRNA	-36.4	21
Asp_tRNA	-19.7	20
Asp_tRNA	-34.8	21
Asp_tRNA	-27.9	15.5
Asp_tRNA	-34.8	19
Asp_tRNA	-31.3	15.5
RPL13	-37.2	27
SLC3A2	-34.5	23
ROR2	-42.9	21.5
SLC25A6	-47.5	25.5
CCDC8	-40	22
PCBP1	-24.8	17.5
HINT1	-19.2	12
ALCAM	-37.8	25
B3GNT2	-22.8	19.5
HSPA4	-29	27.5
RPS9	-43.3	23
ZNF439	-29.1	27
IL16	-32.3	20
GNG12	-24.9	22.5
CHD2	-22.7	14.5
EIF1	-32	36.5
C12orf76	-31.8	25.5
RPL15	-20.9	23.5
MYPOP	-35.3	15.5
RNPEP	-37.7	21.5
RIMS2	-33.4	21
HNRNPA0	-46.9	18.5
UBE2N	-15.8	20.5
RPS3AP5	-17.8	20
MRFAP1	-17.9	39.5
CALR	-16.9	15.5
GEMIN4	-8.6	17.5
ANXA2	-28.5	22
RPS17	-6.3	15.5
ACTG1	-29.8	26
EIF3C	-17.7	31
NIPSNAP1	-21.1	23.5
PGP	-24.6	17.5
RPS27L	-14.4	17.5
IRF7	-43.9	17.5
EDARADD	-10.5	16
TMSB4XP8	-41.3	25
CNR2	-24.9	17
HACD4	-33	31.5
EEF1A1P5	-33.2	27.5
MT-CO2	-12.4	30
SLC5A3	-41.2	23.5
MTCO3P12	-35.7	33
HMGN2	-39	30.5
MT-ND3	-18.2	22
MT-ND4	-38.3	31.5
SREBF2	-23.7	18
RPL12P16	-41.8	31.5
TMSB4X	-19.1	15.5
AC026316.1	-38.9	20
RPL22P1	-36.3	37.5
GAPDHP44	-25.7	31
RPLP1P6	-20.6	17
ARL2	-28.1	25
RPS29	-33.9	30
AC020898.1	-17.2	20
RPL13P2	-47.7	32.5
ALDOAP2	-32.7	23
RPS3AP36	-32.6	17.5
RPS15AP1	-14.6	12
AL354710.1	-25.9	15.5
RPL24P7	-13.5	19.5
AC016739.1	-30.9	12
AL606845.1	-28.2	26.5
AL139095.2	-25.4	22.5
RPSAP44	-34.4	26.5
UBA52	-26.7	25.5
TMSB4XP4	-24.4	16
HSP90AA2P	-24.5	25
AC114491.1	-28.4	25.5
PDIA3P2	-38	27.5
AC246787.1	-43.7	19
MTND2P28	-34.8	37.5
RPL21P92	-22.1	23.5
RPL10AP6	-5.6	27.5
SLC25A5P5	-23.2	20.5
RPL15P14	-40.7	40.5
RPSAP17	-21.7	17.5
C14orf132	-15.8	12
RPS28P7	-44	29.5
THRAP3P1	-19.6	18.5
EIF4BP2	-38.6	24.5
HNRNPA1P59	-32.1	29
RPS18	-30.7	27.5
RPL3P5	-35.3	24
ATP5MGP2	-46.3	29
FTLP2	-29.7	14
RPS11P5	-27.6	18
EEF1GP8	-27.6	24
HLA-B	-47.3	23
RPS3AP6	-27.8	28.5
MIR155HG	-32.1	18
RPL24P2	-24.1	21.5
AC005300.1	-25.9	26
HMGA1P1	-45.4	22
AC090686.1	-33.4	21
RPL37P2	-33.3	21
RPL9P30	-14.9	15.5
RPS19P3	-15.7	21
RPL11P5	-25.9	22
RPL7AP57	-15	17.5
AC087477.1	-16.7	10
AC073861.1	-43.5	27.5
RPL12P30	-22.4	25.5
NME2	-33.5	15
AP000942.1	-31	21.5
MRPS6	-41.2	23.5
AC116533.1	-25.1	17.5
ENO1P1	-10.5	16
AC108751.5	-20.3	16.5
RPSAP29	-28.1	23.5
MTCYBP18	-29.9	21
MTND5P11	-31.6	37
PGAM1P9	-24.3	16.5
MESTP3	-18.8	18
AC022861.1	-19.5	23.5
AP003097.1	-30.7	29.5
AL133352.1	-63.4	29.5
AC245033.1	-6.3	15.5
RYKP1	-24.2	21
MIR3652	-31.9	16
TPMTP1	-11.5	15
AC011444.4	-20	19.5
MTRNR2L12	-20.64	24
AC023206.1	-37.5	25
AP000317.2	-41.2	23.5
IGF2	-16.3	25.5
ALDOA	-39.2	21
