# Supplementary material for: Potential of ATP5MG to Treat Metabolic Syndrome-Associated Cardiovascular Diseases
Source: Front Cardiovasc Med. 2022 Jul 22;9:921778. doi: 10.3389/fcvm.2022.921778 (PMC9355403; doi:10.3389/fcvm.2022.921778)
Supplement: Supplementary file 5 [file Table_4.XLS]

## Sheet: ATP5MG ALL CHEMICALS
CHEMICAL-ATP5MG				CHEMICAL-COX5A				CHEMICAL-MDH2				CHEMICAL-NDUFB8				CHEMICAL-SOD1
4,4'-hexafluorisopropylidene diphenol				Acetaminophen				1-Methyl-4-phenylpyridinium				1H-(1,2,4)oxadiazolo(4,3-a)quinoxalin-1-one				1,10-phenanthroline
Acetaminophen				arsenic trioxide				Arsenic				2-(4-morpholinyl)-8-phenyl-4H-1-benzopyran-4-one				1,6-Bis(4-(4-amino-3-hydroxyphenoxy)phenyl)diamantane
Aflatoxin B1				Atrazine				Atrazine				8-bromocyclic GMP				1-Methyl-4-phenylpyridinium
Atrazine				Capsaicin				Benzo(a)pyrene				Arsenic				2-(2-amino-3-methoxyphenyl)-4H-1-benzopyran-4-one
CD 437				chloropicrin				bromovanin				Atrazine				2-(2-aminoethyl)pyridine
chloropicrin				cobaltous chloride				chloropicrin				chloropicrin				2,4,5,2',4',5'-hexachlorobiphenyl
Cyclosporine				Copper				Copper Sulfate				cobaltiprotoporphyrin				2-chloroethyl ethyl sulfide
dihydroartemisinin				dibutyldi(4-chlorobenzohydroxamato)tin(IV)				Doxorubicin				cobaltous chloride				3,3'-dichlorobiphenyl
MK2i peptide				Doxorubicin				Enzyme Inhibitors				Cyclosporine				3,4,5,3',4'-pentachlorobiphenyl
Niclosamide				Formaldehyde				gedunin				Hydrogen Peroxide				3-(4'-hydroxy-3'-adamantylbiphenyl-4-yl)acrylic acid
O,O-diethyl O-3,5,6-trichloro-2-pyridyl phosphate				Isotretinoin				Methyl Methanesulfonate				K 7174				(4-amino-1,4-dihydro-3-(2-pyridyl)-5-thioxo-1,2,4-triazole)copper(II)
phenethyl isothiocyanate				Methyl Methanesulfonate				nickel chloride				lipopolysaccharide, E coli O55-B5				5,5'-bis(8-(phenylamino)-1-naphthalenesulfonate)
Plant Extracts				microcystin RR				Ouabain				O,O-diethyl O-3,5,6-trichloro-2-pyridyl phosphate				5-fluorouridine
Rotenone				NSC 689534				Thimerosal				resveratrol				6-hydroxy-2,5,7,8-tetramethylchroman-2-carboxylic acid
Valproic Acid				pinosylvin				tripterine				Rotenone				7,8-Dihydro-7,8-dihydroxybenzo(a)pyrene 9,10-oxide
Vanadium				Rotenone				Uranium				S-nitro-N-acetylpenicillamine				8-Bromo Cyclic Adenosine Monophosphate
Zidovudine				Sodium Selenite				uranyl acetate				Thapsigargin				9,10-phenanthrenequinone
				Valproic Acid				Valproic Acid				tin protoporphyrin IX				Acetaminophen
				Vinblastine				Vitamin E				tricarbonylchloro(glycinato)ruthenium(II)				Acetylcysteine
				Zidovudine								Tunicamycin				Aclarubicin
												Vitamin E				Adenosine Triphosphate
																Aflatoxin B1
																alpha-Tocopherol
																Amphetamine
																apocarotenal
																Arsenic
																arsenic trioxide
																arsenite
																Asbestos, Amphibole
																Asbestos, Crocidolite
																Ascorbic Acid
																Atenolol
																Atrazine
																Azides
																Bandrowski's base
																bathocuproine sulfonate
																benazepril
																Benzo(a)pyrene
																Benzoyl Peroxide
																benzyloxycarbonylleucyl-leucyl-leucine aldehyde
																beta Carotene
																Bezafibrate
																Bicarbonates
																bis((2-oxindol-3-ylimino)-2-(2-aminoethyl)pyridine-N,N')copper(II)
																Bleomycin
																Blood Glucose
																bromopyruvate
																bucillamine
																Butyric Acid
																Cadmium Chloride
																Cadmium
																caffeic acid phenethyl ester
																Calcium
																Carbonates
																Carbon Dioxide
																Carbon Monoxide
																Carmustine
																CD 437
																chlorobenzene
																chloropicrin
																chromium hexavalent ion
																chromium oxide
																Chromium
																chromous chloride
																cinnamyl alcohol
																Cisplatin
																Clofibrate
																cobaltous chloride
																Cocaine
																Coffee
																Copper
																Copper Sulfate
																CPG-oligonucleotide
																Crack Cocaine
																cupric chloride
																Cyclosporine
																danthron
																decamethrin
																Dichlorodiphenyl Dichloroethylene
																dihydroartemisinin
																dimethylarsinous acid
																Dinitrochlorobenzene
																Disulfiram
																Dithiothreitol
																Ditiocarb
																Docosahexaenoic Acids
																Dopamine
																Doxorubicin
																ebselen
																Eicosapentaenoic Acid
																Environmental Pollutants
																Enzyme Inhibitors
																Epinephrine
																Estradiol
																Ethanol
																Eugenol
																Fenretinide
																formic acid
																Fructose
																fulvestrant
																gallium nitrate
																Genistein
																gluconic acid
																Glucose
																Glutathione
																glyphosate
																Grape Seed Proanthocyanidins
																Guanidine
																GW 501516
																GW 7604
																hexyl cinnamic aldehyde
																Hydrogen Peroxide
																Hydrogen
																hydroquinone
																ICG 001
																Iron
																Isatin
																isoeugenol
																Isoproterenol
																JP8 aviation fuel
																(+)-JQ1 compound
																K 7174
																kaempferol
																lactacystin
																lapatinib
																lead acetate
																Levodopa
																linsidomine
																Luteolin
																Magnetite Nanoparticles
																Maneb
																manumycin
																Medroxyprogesterone Acetate
																Mercaptoethanol
																Metalloporphyrins
																Methamphetamine
																Methylmercury Compounds
																microcystin RR
																Mitomycin
																monomethylarsonic acid
																monomethylarsonous acid
																Nanotubes, Carbon
																nickel chloride
																nickel sulfate
																Nicotine
																Nitric Oxide
																Nitrites
																Nitrogen Dioxide
																Nitroprusside
																Nitrosourea Compounds
																N-Methyl-3,4-methylenedioxyamphetamine
																N,N,N',N'-tetrakis(2-pyridylmethyl)ethylenediamine
																ochratoxin A
																Okadaic Acid
																oxidized-L-alpha-1-palmitoyl-2-arachidonoyl-sn-glycero-3-phosphorylcholine
																Oxidopamine
																Oxygen
																Palmitic Acid
																Paraquat
																Particulate Matter
																Patulin
																Penicillamine
																Peroxides
																peroxycarbonic acid
																Peroxynitrous Acid
																pimagedine
																pioglitazone
																Plant Extracts
																potassium bromate
																Potassium Cyanide
																Potassium Dichromate
																pterostilbene
																pyrithione zinc
																pyrrolidine dithiocarbamic acid
																Pyruvic Acid
																Quercetin
																Raloxifene Hydrochloride
																Reactive Oxygen Species
																resveratrol
																rosiglitazone
																Rotenone
																salvin
																schizandrin B
																Selenic Acid
																Selenomethionine
																Silver Nitrate
																Silver
																sodium arsenite
																Sodium Selenite
																sodium sulfide
																spermine nitric oxide complex
																sulforafan
																Superoxides
																tert-Butylhydroperoxide
																Tetrachlorodibenzodioxin
																Tetradecanoylphorbol Acetate
																tetrathiomolybdate
																Thiostrepton
																Tiopronin
																titanium dioxide
																Tobacco Smoke Pollution
																Tretinoin
																Trientine
																Triiodothyronine
																trimethylenediamine
																troglitazone
																U 0126
																Uranyl Nitrate
																Uric Acid
																Valproic Acid
																Valsartan
																Vanadates
																Vehicle Emissions
																Vinblastine
																Vitallium
																Vitamin E
																Vitamin K 3
																Zinc
																Zinc Sulfate
